# Supplementary material for: A numerical approach applied to three-dimensional wave scattering problems subjected to obliquely propagating incident waves
Source: PLoS One. 2024 Jun 6;19(6):e0304721. doi: 10.1371/journal.pone.0304721 (PMC11156327; doi:10.1371/journal.pone.0304721)
Supplement: S1 Data — (ZIP) [file pone.0304721.s001.zip]

Archive with 21 entries (20 files):
- S1 Data/S1 Data/
- S1 Data/S1 Data/Fig 11_data.xlsx
- S1 Data/S1 Data/Fig 12_data.xlsx
- S1 Data/S1 Data/Fig 13_data.xlsx
- S1 Data/S1 Data/Fig 15_data.xlsx
- S1 Data/S1 Data/Fig 17_data.xlsx
- S1 Data/S1 Data/Fig 18_data.xlsx
- S1 Data/S1 Data/Fig 19_data.xlsx
- S1 Data/S1 Data/Fig 20_data.xlsx
- S1 Data/S1 Data/Fig 21_data.xlsx
- S1 Data/S1 Data/Fig 24_data.xlsx
- S1 Data/S1 Data/Fig 25_data.xlsx
- S1 Data/S1 Data/Fig 27_data.xlsx
- S1 Data/S1 Data/Fig 28_data.xlsx
- S1 Data/S1 Data/Fig 29_data.xlsx
- S1 Data/S1 Data/Fig 30_data.xlsx
- S1 Data/S1 Data/Fig 31_data.xlsx
- S1 Data/S1 Data/Fig 32_data.xlsx
- S1 Data/S1 Data/Fig 33_data.xlsx
- S1 Data/S1 Data/Fig 6_data.xlsx
- S1 Data/S1 Data/Fig 8_data.xlsx
