# Supplementary material for: A numerical approach applied to three-dimensional wave scattering problems subjected to obliquely propagating incident waves
Source: PLoS One. 2024 Jun 6;19(6):e0304721. doi: 10.1371/journal.pone.0304721 (PMC11156327; doi:10.1371/journal.pone.0304721)
Supplement: S1 Data — (ZIP) [file pone.0304721.s001.zip › S1 Data/S1 Data/Fig 11_data.xlsx]

## Sheet: Sheet1
	(a) Point A							(b) Point C
	t	T,SH(0,0)	V,SH(0,0)	T,SH(0,270)	V,SH(0,270)			t	T,SH(0,0)	V,SH(0,0)	T,SH(0,270)	V,SH(0,270)
	0	-6.02e-06	-5.96e-06	-6e-06	-5.9e-06			0	-3.21285e-06	-3.14859e-06	-3.18072e-06	-3.19679e-06
	0.0158	-6.02e-06	-5.96e-06	-6e-06	-5.9e-06			0.02564	3.61446e-05	3.54217e-05	3.57831e-05	3.59639e-05
	0.0422	-6.02e-06	-5.96e-06	-6e-06	-5.9e-06			0.04103	9.23695e-05	9.05221e-05	9.14458e-05	9.19076e-05
	0.0633	-6.02e-06	-5.96e-06	-6e-06	-5.9e-06			0.05128	0.000148594	0.000145622	0.000147108	0.000147851
	0.0792	-6.02e-06	-5.96e-06	-6e-06	-5.9e-06			0.05641	0.000216064	0.000211743	0.000213904	0.000214984
	0.1	-6.02e-06	-5.96e-06	-6e-06	-5.9e-06			0.05641	0.000317269	0.000310924	0.000314096	0.000315683
	0.116	1.81e-05	1.79e-05	1.8e-05	1.77e-05			0.06154	0.000418474	0.000410104	0.000414289	0.000416382
	0.121	7.83e-05	7.75e-05	7.8e-05	7.67e-05			0.06154	0.000514056	0.000503775	0.000508916	0.000511486
	0.127	0.000175	0.000173	0.000174	0.000171			0.06667	0.000587149	0.000575406	0.000581277	0.000584213
	0.137	0.000259	0.000256	0.000258	0.000254			0.06667	0.000665863	0.000652546	0.000659205	0.000662534
	0.143	0.000416	0.000412	0.000414	0.000407			0.06667	0.000744578	0.000729687	0.000737133	0.000740855
	0.153	0.000548	0.000543	0.000546	0.000537			0.08205	0.000812048	0.000795807	0.000803928	0.000807988
	0.158	0.000693	0.000686	0.00069	0.000679			0.08718	0.000885141	0.000867438	0.000876289	0.000880715
	0.158	0.000777	0.000769	0.000774	0.000762			0.09744	0.00095261	0.000933558	0.000943084	0.000947847
	0.158	0.000898	0.000889	0.000894	0.00088			0.09744	0.00101	0.000988659	0.000998747	0.001
	0.164	0.000982	0.000972	0.000978	0.000962			0.11282	0.001	0.000983149	0.000993181	0.000998197
	0.164	0.00108	0.00107	0.00107	0.00106			0.11282	0.000946988	0.000928048	0.000937518	0.000942253
	0.169	0.0012	0.00119	0.00119	0.00117			0.12308	0.000862651	0.000845398	0.000854024	0.000858337
	0.169	0.00128	0.00127	0.00128	0.00126			0.11795	0.000772691	0.000757237	0.000764964	0.000768827
	0.169	0.00134	0.00133	0.00134	0.00132			0.12308	0.000699598	0.000685606	0.000692602	0.0006961
	0.174	0.00143	0.00141	0.00142	0.0014			0.13333	0.000592771	0.000580916	0.000586843	0.000589807
	0.174	0.00149	0.00147	0.00148	0.00146			0.14359	0.000469076	0.000459695	0.000464386	0.000466731
	0.174	0.00156	0.00154	0.00155	0.00153			0.14359	0.000362249	0.000355004	0.000358627	0.000360438
	0.174	0.00162	0.0016	0.00161	0.00159			0.14872	0.000277912	0.000272353	0.000275133	0.000276522
	0.179	0.00169	0.00168	0.00169	0.00166			0.15385	0.000210442	0.000206233	0.000208337	0.00020939
	0.185	0.0018	0.00178	0.00179	0.00177			0.15897	0.000148594	0.000145622	0.000147108	0.000147851
	0.185	0.00185	0.00183	0.00184	0.00181			0.1641	0.000120482	0.000118072	0.000119277	0.00011988
	0.19	0.0019	0.00188	0.00189	0.00186			0.16923	8.11245e-05	7.9502e-05	8.03133e-05	8.07189e-05
	0.19	0.00195	0.00193	0.00194	0.00191			0.17436	3.05221e-05	2.99116e-05	3.02169e-05	3.03695e-05
	0.195	0.00198	0.00196	0.00197	0.00194			0.18974	-3.21285e-06	-3.14859e-06	-3.18072e-06	-3.19679e-06
	0.201	0.00201	0.00199	0.002	0.00197			0.21026	-8.83534e-06	-8.65863e-06	-8.74699e-06	-8.79116e-06
	0.206	0.00199	0.00197	0.00199	0.00195			0.24103	0.000114859	0.000112562	0.000113711	0.000114285
	0.211	0.00197	0.00195	0.00196	0.00193			0.25641	0.000261044	0.000255823	0.000258434	0.000259739
	0.211	0.00193	0.00191	0.00193	0.0019			0.25128	0.000373494	0.000366024	0.000369759	0.000371627
	0.211	0.00189	0.00187	0.00188	0.00185			0.26667	0.000491566	0.000481735	0.000486651	0.000489108
	0.211	0.00183	0.00181	0.00182	0.00179			0.27179	0.000592771	0.000580916	0.000586843	0.000589807
	0.211	0.00178	0.00176	0.00177	0.00174			0.27179	0.000699598	0.000685606	0.000692602	0.0006961
	0.211	0.00173	0.00171	0.00172	0.00169			0.28718	0.000812048	0.000795807	0.000803928	0.000807988
	0.216	0.00167	0.00165	0.00166	0.00164			0.29231	0.000896386	0.000878458	0.000887422	0.000891904
	0.216	0.0016	0.00158	0.00159	0.00156			0.29744	0.000963855	0.000944578	0.000954217	0.000959036
	0.222	0.00154	0.00152	0.00153	0.00151			0.30769	0.00101	0.000988659	0.000998747	0.001
	0.222	0.00149	0.00147	0.00148	0.00146			0.32308	0.000969478	0.000950088	0.000959783	0.000964631
	0.222	0.00144	0.00143	0.00143	0.00141			0.32308	0.000913253	0.000894988	0.00090412	0.000908687
	0.227	0.00137	0.00135	0.00136	0.00134			0.32308	0.000812048	0.000795807	0.000803928	0.000807988
	0.227	0.00128	0.00127	0.00128	0.00126			0.33333	0.000710843	0.000696627	0.000703735	0.000707289
	0.227	0.0012	0.00119	0.00119	0.00117			0.33846	0.000626506	0.000613976	0.000620241	0.000623373
	0.232	0.00111	0.0011	0.00111	0.00109			0.33846	0.000542169	0.000531325	0.000536747	0.000539458
	0.232	0.00105	0.00104	0.00105	0.00103			0.34359	0.000440964	0.000432145	0.000436554	0.000438759
	0.238	0.000994	0.000984	0.00099	0.000974			0.34359	0.000351004	0.000343984	0.000347494	0.000349249
	0.238	0.000934	0.000924	0.00093	0.000915			0.35385	0.000249799	0.000244803	0.000247301	0.00024855
	0.238	0.000861	0.000853	0.000858	0.000844			0.3641	0.000165462	0.000162153	0.000163807	0.000164635
	0.243	0.000789	0.000781	0.000786	0.000773			0.3641	0.000114859	0.000112562	0.000113711	0.000114285
	0.243	0.000729	0.000722	0.000726	0.000714			0.36923	5.3012e-05	5.19518e-05	5.24819e-05	5.2747e-05
	0.243	0.000645	0.000638	0.000642	0.000632			0.38974	3.05221e-05	2.99116e-05	3.02169e-05	3.03695e-05
	0.248	0.000572	0.000567	0.00057	0.000561			0.43077	1.36546e-05	1.33815e-05	1.35181e-05	1.35863e-05
	0.248	0.000476	0.000471	0.000474	0.000466			0.49231	2.40964e-06	2.36145e-06	2.38554e-06	2.39759e-06
	0.253	0.00038	0.000376	0.000378	0.000372			0.57949	-8.83534e-06	-8.65863e-06	-8.74699e-06	-8.79116e-06
	0.253	0.000307	0.000304	0.000306	0.000301			0.65641	-1.44578e-05	-1.41687e-05	-1.43133e-05	-1.43855e-05
	0.259	0.000235	0.000233	0.000234	0.00023			0.75897	-1.44578e-05	-1.41687e-05	-1.43133e-05	-1.43855e-05
	0.264	0.000163	0.000161	0.000162	0.000159			0.89744	-8.83534e-06	-8.65863e-06	-8.74699e-06	-8.79116e-06
	0.269	9.04e-05	8.95e-05	9e-05	8.86e-05			0.97949	-8.83534e-06	-8.65863e-06	-8.74699e-06	-8.79116e-06
	0.269	5.42e-05	5.37e-05	5.4e-05	5.31e-05			1.06667	-3.21285e-06	-3.14859e-06	-3.18072e-06	-3.19679e-06
	0.274	1.81e-05	1.79e-05	1.8e-05	1.77e-05			1.14872	-3.21285e-06	-3.14859e-06	-3.18072e-06	-3.19679e-06
	0.285	6.02e-06	5.96e-06	6e-06	5.9e-06			1.24615	2.40964e-06	2.36145e-06	2.38554e-06	2.39759e-06
	0.29	6.02e-06	5.96e-06	6e-06	5.9e-06			1.31282	2.40964e-06	2.36145e-06	2.38554e-06	2.39759e-06
	0.301	6.02e-06	5.96e-06	6e-06	5.9e-06			1.39487	2.40964e-06	2.36145e-06	2.38554e-06	2.39759e-06
	0.311	6.02e-06	5.96e-06	6e-06	5.9e-06			1.49231	1.36546e-05	1.33815e-05	1.35181e-05	1.35863e-05
	0.322	6.02e-06	5.96e-06	6e-06	5.9e-06			1.55897	2.40964e-06	2.36145e-06	2.38554e-06	2.39759e-06
	0.343	6.02e-06	5.96e-06	6e-06	5.9e-06			1.58974	2.40964e-06	2.36145e-06	2.38554e-06	2.39759e-06
	0.354	6.02e-06	5.96e-06	6e-06	5.9e-06			1.63077	2.40964e-06	2.36145e-06	2.38554e-06	2.39759e-06
	0.38	6.02e-06	5.96e-06	6e-06	5.9e-06
	0.406	6.02e-06	5.96e-06	6e-06	5.9e-06
	0.428	6.02e-06	5.96e-06	6e-06	5.9e-06
	0.459	6.02e-06	5.96e-06	6e-06	5.9e-06
	0.486	6.02e-06	5.96e-06	6e-06	5.9e-06
	0.517	1.81e-05	1.79e-05	1.8e-05	1.77e-05
	0.538	1.81e-05	1.79e-05	1.8e-05	1.77e-05
	0.57	1.81e-05	1.79e-05	1.8e-05	1.77e-05
	0.602	1.81e-05	1.79e-05	1.8e-05	1.77e-05
	0.639	6.02e-06	5.96e-06	6e-06	5.9e-06
	0.665	6.02e-06	5.96e-06	6e-06	5.9e-06
	0.686	6.02e-06	5.96e-06	6e-06	5.9e-06
	0.723	6.02e-06	5.96e-06	6e-06	5.9e-06
	0.75	6.02e-06	5.96e-06	6e-06	5.9e-06
	0.771	6.02e-06	5.96e-06	6e-06	5.9e-06
	0.887	-6.02e-06	-5.96e-06	-6e-06	-5.9e-06
	0.961	-6.02e-06	-5.96e-06	-6e-06	-5.9e-06
	1.05	-6.02e-06	-5.96e-06	-6e-06	-5.9e-06
	1.11	-6.02e-06	-5.96e-06	-6e-06	-5.9e-06
	1.2	-6.02e-06	-5.96e-06	-6e-06	-5.9e-06
	1.29	6.02e-06	5.96e-06	6e-06	5.9e-06
	1.36	-6.02e-06	-5.96e-06	-6e-06	-5.9e-06
	1.44	-6.02e-06	-5.96e-06	-6e-06	-5.9e-06
	1.59	-6.02e-06	-5.96e-06	-6e-06	-5.9e-06
	1.65	-6.02e-06	-5.96e-06	-6e-06	-5.9e-06
