# Supplementary material for: A numerical approach applied to three-dimensional wave scattering problems subjected to obliquely propagating incident waves
Source: PLoS One. 2024 Jun 6;19(6):e0304721. doi: 10.1371/journal.pone.0304721 (PMC11156327; doi:10.1371/journal.pone.0304721)
Supplement: S1 Data — (ZIP) [file pone.0304721.s001.zip › S1 Data/S1 Data/Fig 12_data.xlsx]

## Sheet: Sheet1
X-direction		Point A					Point B					Point C					Y-direction		Point A					Point B					Point C
		t	SH(0,30)	SH(30,0)	SH(30,30)		t	SH(0,30)	SH(30,0)	SH(30,30)		t	SH(0,30)	SH(30,0)	SH(30,30)				t	SH(0,30)	SH(30,0)	SH(30,30)		t	SH(0,30)	SH(30,0)	SH(30,30)		t	SH(0,30)	SH(30,0)	SH(30,30)
		0.00458	-7.06814e-07	0	4.16667e-06		0.00456	3.13589e-06	0	-2.77778e-06		0	-3.41053e-07	0	-3.46342e-07				0	-5.20833e-06	3.47222e-06	-5.20833e-06		0.00457	4.16667e-06	4.16667e-06	-6.82107e-07		0	4.98221e-06	7.11744e-07	4.98221e-06
		0.03206	-7.81029e-07	0	9.02778e-06		0.02734	3.17117e-06	0	0		0.01827	2.06483e-06	0	-3.58711e-07				0.01832	3.38387e-06	-5.20833e-06	3.36178e-06		0.02741	4.16667e-06	4.16667e-06	-7.1912e-07		0.00916	9.25267e-06	-3.55872e-06	9.30714e-06
		0.0687	-8.79983e-07	0	9.02778e-06		0.05924	3.22057e-06	0	0		0.03655	1.66235e-05	0	2.02239e-06				0.03664	3.29552e-06	-5.20833e-06	1.19098e-05		0.04569	9.02778e-06	4.16667e-06	-7.68472e-07		0.01832	2.63345e-05	-3.55872e-06	9.40519e-06
		0.09618	3.90691e-06	0	4.16667e-06		0.07747	1.43986e-05	0	0		0.04569	5.79306e-05	0	1.65626e-05				0.05954	3.18508e-06	-5.20833e-06	2.03916e-05		0.05482	2.36111e-05	4.16667e-06	4.03095e-06		0.02748	6.90391e-05	4.98221e-06	3.93529e-05
		0.1145	2.33019e-05	0	9.02778e-06		0.08658	3.67124e-05	0	2.77778e-06		0.05025	9.19522e-05	0	4.32927e-05				0.08702	1.17331e-05	-5.20833e-06	3.7576e-05		0.0731	6.25e-05	9.02778e-06	3.9816e-06		0.03664	0.000120285	3.0605e-05	9.48907e-05
		0.12366	7.18883e-05	0	4.30556e-05		0.08658	5.9012e-05	0	8.33333e-06		0.05939	0.000140551	0	8.70307e-05				0.10534	3.76864e-05	2.08333e-05	7.21657e-05		0.09137	0.000140278	4.30556e-05	8.74401e-06		0.03664	0.000197153	0.000103203	0.000184581
		0.1374	0.000125323	0	0.000120833		0.10025	8.96952e-05	0	3.05556e-05		0.05939	0.000201315	0	0.000125908				0.11908	0.000115745	9.02778e-05	0.000228305		0.10051	0.000222917	0.000101389	3.30125e-05		0.0458	0.000295374	0.000180071	0.000278542
		0.1374	0.000203101	0	0.000188889		0.10025	0.000123145	0	6.38889e-05		0.06853	0.000257205	0	0.000172076				0.1374	0.000228504	0.000263889	0.000349789		0.10508	0.000339583	0.000174306	0.000110741		0.05496	0.000393594	0.00025694	0.000368233
		0.14656	0.00030516	0	0.000261806		0.10937	0.000159396	0	9.44444e-05		0.0731	0.000300949	0	0.000220688				0.14656	0.000419432	0.000446181	0.000497314		0.11878	0.000485417	0.000247222	0.000193368		0.06412	0.000500356	0.000333808	0.000449394
		0.15573	0.000402357	0	0.000383333		0.11392	0.000209577	0	0.000122222		0.07766	0.000349554	0	0.000276585				0.15115	0.000636424	0.000671875	0.0006275		0.12792	0.000563194	0.000354167	0.000295439		0.07328	0.000602847	0.000419217	0.000534814
		0.16031	0.0005579	0	0.000509722		0.12304	0.000268128	0	0.000163889		0.08223	0.000393298	0	0.000317892				0.16031	0.000844713	0.000967014	0.000809792		0.12792	0.000694444	0.000431944	0.000387775		0.07328	0.000696797	0.000508897	0.000615963
		0.17405	0.000684252	0	0.0005875		0.13215	0.000332253	0	0.000197222		0.0868	0.00042975	0	0.000366498				0.16489	0.00105	0.0013	0.0009747		0.13706	0.000767361	0.000509722	0.000519		0.08244	0.000769395	0.000590036	0.000697102
		0.17405	0.00076203	0	0.000675		0.13215	0.000374065	0	0.000233333		0.0868	0.000461347	0	0.00040052				0.17405	0.00126	0.0015	0.00105		0.13706	0.000825694	0.000611806	0.000606488		0.08244	0.000824911	0.000666904	0.00076117
		0.17405	0.000820363	0	0.000781944		0.13671	0.000418672	0	0.000266667		0.0868	0.000485653	0	0.000432117				0.17863	0.00143	0.00164	0.00119		0.15076	0.000874306	0.000689583	0.000698837		0.08702	0.000863345	0.000752313	0.000808167
		0.18321	0.000878672	0	0.000879167		0.14127	0.000463278	0	0.000297222		0.10051	0.00050994	0	0.000463702				0.18321	0.00154	0.00179	0.00137		0.15533	0.000835417	0.000796528	0.000762006		0.10076	0.000876157	0.000824911	0.000842341
		0.18779	0.000951576	0	0.000947222		0.14127	0.000488365	0	0.000358333		0.10964	0.000490483	0	0.000483134				0.18779	0.00166	0.0019	0.00149		0.16447	0.000772222	0.000898611	0.000815466		0.10992	0.000807829	0.000893238	0.000863705
		0.19237	0.00101	0	0.00102		0.15949	0.000510693	0	0.0004		0.10964	0.000454025	0	0.000495275				0.19695	0.00175	0.00199	0.00158		0.16447	0.000728472	0.000961806	0.000849494		0.12366	0.000718149	0.000940214	0.000846677
		0.20153	0.00101	0	0.000918056		0.16861	0.000477258	0	0.000430556		0.11878	0.000405401	0	0.000461228				0.20611	0.00163	0.002	0.00165		0.16904	0.000665278	0.001	0.000864065		0.12366	0.000607117	0.001	0.000744219
		0.21069	0.000951514	0	0.000840278		0.16861	0.000441021	0	0.000463889		0.13249	0.000364063	0	0.000422327				0.21985	0.00143	0.00189	0.0017		0.1736	0.000597222	0.00102	0.000868889		0.1374	0.000474733	0.000948754	0.000611845
		0.21527	0.000888308	0	0.000747917		0.17772	0.000404798	0	0.0005		0.13249	0.000334897	0	0.000388292				0.22443	0.00126	0.00177	0.00174		0.18731	0.00054375	0.000995833	0.000834849		0.1374	0.000406406	0.000893238	0.000513625
		0.21985	0.000805656	0	0.000670139		0.18228	0.00036578	0	0.000505556		0.12792	0.000293583	0	0.000344542				0.22901	0.00112	0.00159	0.00174		0.19188	0.000495139	0.000932639	0.000786226		0.14656	0.000312456	0.000829181	0.000423945
		0.22901	0.000727854	0	0.000606944		0.18684	0.000332338	0	0.000477778		0.13706	0.000247391	0	0.000291069				0.23359	0.000965887	0.00144	0.00168		0.18731	0.000451389	0.000879167	0.000737602		0.15115	0.000239858	0.000748043	0.000330017
		0.22901	0.00062577	0	0.00054375		0.19139	0.000310045	0	0.000452778		0.13706	0.00020121	0	0.000232735				0.24275	0.000809593	0.00111	0.0016		0.19645	0.000427083	0.000811111	0.000718158		0.15115	0.000180071	0.000654093	0.00027023
		0.23359	0.000509091	0	0.000470833		0.19139	0.000273808	0	0.000436111		0.14619	0.00016717	0	0.000179257				0.24733	0.000714085	0.000914931	0.0015		0.21472	0.000475694	0.000772222	0.000674408		0.15573	0.000133096	0.000547331	0.000210444
		0.23817	0.000406996	0	0.000349306		0.20051	0.000257098	0	0.000405556		0.14619	0.000130712	0	0.000137931				0.24733	0.000566516	0.000732639	0.00137		0.21472	0.000568056	0.000752778	0.000640343		0.16031	9.46619e-05	0.000453381	0.000142127
		0.24733	0.000295165	0	0.000266667		0.22329	0.000254346	0	0.000383333		0.15533	9.18103e-05	0	9.41617e-05				0.25191	0.000453646	0.000619792	0.00125		0.22843	0.000670139	0.000733333	0.000616013		0.16489	6.04982e-05	0.000367972	9.94444e-05
		0.25191	0.000227097	0	0.000208333		0.22785	0.00029059	0	0.000369444		0.1599	5.29153e-05	0	6.25518e-05				0.25191	0.00035816	0.000524306	0.000991752		0.23756	0.000752778	0.000713889	0.000664587		0.16947	3.48754e-05	0.000312456	6.10102e-05
		0.25649	0.00015903	0	0.000120833		0.22785	0.000346339	0	0.000361111		0.16904	3.5889e-05	0	3.58154e-05				0.26565	0.000245247	0.000428819	0.000852863		0.23756	0.000840278	0.000777083	0.000718034		0.17863	9.25267e-06	0.000244128	4.39393e-05
		0.26565	0.000100671	0	5.76389e-05		0.23696	0.000390952	0	0.000386111		0.1736	1.8869e-05	0	2.1232e-05				0.27023	0.000149738	0.000359375	0.000687911		0.2467	0.000869444	0.00085	0.000766646		0.19237	7.11744e-07	0.000197153	1.83492e-05
		0.26565	5.69215e-05	0	3.33333e-05		0.23696	0.000427189	0	0.000419444		0.18274	6.70386e-06	0	9.06673e-06				0.27023	9.76551e-05	0.00028125	0.00055768		0.25584	0.000884028	0.000918056	0.000805522		0.21069	1.35231e-05	0.000133096	2.69119e-05
		0.27939	3.74399e-05	0	1.38889e-05		0.24152	0.000455071	0	0.000447222		0.21472	6.66067e-06	0	1.76263e-06				0.27939	4.55276e-05	0.000203125	0.00045347		0.26041	0.0007625	0.000961806	0.000829815		0.23359	0.000137367	8.18505e-05	5.6816e-05
		0.28855	1.79707e-05	0	4.16667e-06		0.25063	0.000488534	0	0.000475		0.22843	4.06699e-05	0	1.87581e-05				0.28855	1.07612e-05	0.000116319	0.000340622		0.26954	0.000650694	0.000995833	0.000873528		0.24275	0.000235587	3.91459e-05	0.000142258
		0.30687	3.33793e-06	0	4.16667e-06		0.25519	0.000502479	0	0.000497222		0.25584	9.16746e-05	0	6.49205e-05				0.30687	1.99233e-06	5.55556e-05	0.000192987		0.28325	0.000509722	0.00101	0.000820019		0.25191	0.000342349	1.77936e-05	0.000214878
		0.34351	3.23897e-06	0	9.02778e-06		0.2643	0.00049413	0	0.0005		0.25584	0.000152438	0	0.000128097				0.32977	1.05624e-05	2.95139e-05	0.000106115		0.29239	0.000402778	0.000961806	0.000771408		0.26107	0.000436299	3.0605e-05	0.000300309
		0.38931	3.11528e-06	0	1.38889e-05		0.2643	0.000460681	0	0.000483333		0.26497	0.000227773	0	0.000205863				0.35267	2.78131e-05	3.47222e-06	4.52847e-05		0.28782	0.000320139	0.000884028	0.000664463		0.26565	0.00054306	0.000128826	0.000402822
		0.43969	2.97922e-06	0	1.38889e-05		0.27342	0.000432821	0	0.000438889		0.26954	0.000288531	0	0.000252044				0.38015	2.76806e-05	1.21528e-05	1.04078e-05		0.29695	0.000218056	0.000786806	0.000581812		0.27481	0.000649822	0.00026121	0.000496761
		0.49924	2.81842e-06	0	1.38889e-05		0.27342	0.000399371	0	0.000386111		0.27868	0.000341991	0	0.000312796				0.42595	2.74597e-05	3.47222e-06	-7.17416e-06		0.30609	0.000145139	0.000713889	0.000499173		0.27481	0.000735231	0.000372242	0.000582203
		0.56794	2.63288e-06	0	1.38889e-05		0.27342	0.000363134	0	0.000341667		0.28325	0.000383304	0	0.000358983				0.51298	2.704e-05	3.47222e-06	-1.64732e-05		0.30609	8.68056e-05	0.000616667	0.000426232		0.28397	0.0008121	0.000453381	0.000646271
		0.6458	-2.43851e-06	0	1.38889e-05		0.28253	0.000324124	0	0.000297222		0.28325	0.000419763	0	0.000390568				0.59542	1.79619e-05	1.21528e-05	2.69473e-07		0.3198	6.25e-05	0.000509722	0.00030468		0.28397	0.000841993	0.000525979	0.000710328
		0.72824	-2.66115e-06	0	1.38889e-05		0.29165	0.000285114	0	0.000255556		0.29239	0.000451347	0	0.000422166				0.67328	8.90585e-06	3.47222e-06	-8.94119e-06		0.3335	1.875e-05	0.000422222	0.000226902		0.30229	0.000867616	0.000624199	0.000770147
		0.81985	-2.90854e-06	0	1.38889e-05		0.29165	0.000243302	0	0.000211111		0.29695	0.000480508	0	0.000465898				0.76031	-1.75555e-05	1.21528e-05	-9.42713e-06		0.36548	4.16667e-06	0.000334722	0.000153948		0.31145	0.000799288	0.000696797	0.000817122
		0.91145	-3.15592e-06	0	1.38889e-05		0.2962	0.000207072	0	0.000180556		0.30609	0.000502371	0	0.000492622				0.85649	-1.80193e-05	-5.20833e-06	-1.85715e-05		0.41574	-6.94444e-07	0.000261806	6.15376e-05		0.31145	0.000730961	0.000782206	0.000847037
		1.01221	1.43306e-06	0	1.38889e-05		0.30076	0.000173629	0	0.000152778		0.31523	0.000439164	0	0.00050475				0.94351	-1.8439e-05	3.47222e-06	-1.89912e-05		0.47056	-6.94444e-07	0.000198611	3.23093e-05		0.31603	0.000666904	0.000888968	0.000868422
		1.1084	-3.6878e-06	0	-6.94444e-07		0.30076	0.00014018	0	0.000125		0.31523	0.000395414	0	0.000473146				1.03511	-1.88808e-05	3.47222e-06	-1.9455e-05		0.52538	-6.94444e-07	0.000145139	1.27291e-05		0.32519	0.000555872	0.000957295	0.000838539
		1.19542	-8.78393e-06	0	4.16667e-06		0.30987	9.28073e-05	0	9.44444e-05		0.3198	0.00036381	0	0.00044641				1.14962	-1.9433e-05	3.47222e-06	-1.98305e-05		0.59391	-6.94444e-07	0.00010625	2.83418e-06		0.33435	0.00044911	0.00099573	0.000778764
		1.26412	-8.96947e-06	0	9.02778e-06		0.31443	6.49398e-05	0	6.94444e-05		0.3335	0.000317611	0	0.000407514				1.25038	-1.12383e-05	3.47222e-06	-2.03607e-05		0.64416	-5.55556e-06	6.73611e-05	-7.12246e-06		0.33893	0.000346619	0.00099573	0.000718988
							0.32354	3.98668e-05	0	4.16667e-05		0.3335	0.000254417	0	0.000366195				1.36031	-1.17684e-05	3.47222e-06	-2.07141e-05		0.73553	-5.55556e-06	2.36111e-05	-7.29519e-06		0.34351	0.00025694	0.00091032	0.000654942
							0.33722	1.75883e-05	0	2.5e-05		0.34264	0.000205793	0	0.000310285				1.44733	-1.21881e-05	3.47222e-06	-2.10012e-05		0.82234	-6.94444e-07	1.875e-05	-7.52961e-06		0.34809	0.00016726	0.000837722	0.000548202
							0.36	9.26124e-06	0	1.66667e-05		0.34264	0.000171766	0	0.000244653				1.51603	-1.25194e-05	3.47222e-06	-3.00573e-05		0.94112	-6.94444e-07	1.38889e-05	-2.95227e-06		0.36183	0.000120285	0.000718149	0.000454252
							0.3919	3.73572e-06	0	1.11111e-05		0.34264	0.000132877	0	0.000186313				1.56641	-1.27624e-05	3.47222e-06	-2.17743e-05		1.02335	-6.94444e-07	-6.94444e-07	-3.17435e-06		0.36183	8.18505e-05	0.00062847	0.000356043
							0.44658	1.03295e-06	0	5.55556e-06		0.35178	9.88367e-05	0	0.000144981				1.63969	-1.31158e-05	3.47222e-06	-1.34913e-05		1.09645	-6.94444e-07	-6.94444e-07	-3.42111e-06		0.37099	4.76868e-05	0.000525979	0.000279174
							0.50127	1.11763e-06	0	2.77778e-06		0.35635	6.23722e-05	0	0.000101225									1.18325	4.16667e-06	1.38889e-05	-8.62768e-06		0.38015	2.20641e-05	0.000453381	0.000210847
							0.56506	-4.35849e-06	0	0		0.36091	3.56299e-05	0	7.20453e-05									1.23807	9.02778e-06	9.02778e-06	-3.98865e-06		0.41679	4.98221e-06	0.000397865	0.000134
							0.6562	-1.42989e-06	0	0		0.37005	1.61732e-05	0	5.50189e-05									1.33401	4.16667e-06	4.16667e-06	-9.07184e-06		0.4855	7.11744e-07	0.000325267	6.99869e-05
							0.76101	-1.26759e-06	0	0		0.38376	4.00187e-06	0	4.04292e-05									1.39797	9.02778e-06	4.16667e-06	-4.40814e-06		0.58168	7.11744e-07	0.00026548	3.16181e-05
							0.84304	-3.92802e-06	0	-2.77778e-06		0.43401	-3.35766e-06	0	2.58334e-05									1.47107	4.16667e-06	9.02778e-06	2.5557e-07		0.70076	7.11744e-07	0.000205694	1.46016e-05
							0.91595	-6.60257e-06	0	0		0.53452	-5.92393e-06	0	1.60925e-05									1.53959	4.16667e-06	4.16667e-06	5.81641e-08		0.82443	7.11744e-07	0.000150178	1.98635e-06
							1.0162	-8.72403e-07	0	0		0.67614	-6.11516e-06	0	8.7575e-06									1.6401	-6.94444e-07	4.16667e-06	-4.05386e-08		0.94351	7.11744e-07	9.89324e-05	-2.08802e-06
							1.13013	2.09147e-06	0	0		0.77665	-6.25088e-06	0	3.84068e-06												4.58615e-06		1.0855	4.98221e-06	6.04982e-05	6.6381e-06
							1.22582	2.23967e-06	0	0		0.9	-6.41744e-06	0	1.3297e-06														1.2	4.98221e-06	3.91459e-05	2.60731e-06
							1.29418	2.34552e-06	0	0		1.02335	-6.584e-06	0	-6.1352e-06														1.30534	7.11744e-07	1.77936e-05	2.81429e-06
							1.38532	8.06157e-06	0	0		1.13756	-6.73823e-06	0	-6.296e-06														1.40153	4.98221e-06	1.35231e-05	-1.2165e-06
							1.44911	5.37291e-06	0	0		1.25178	-6.89245e-06	0	-3.97675e-06														1.49313	7.11744e-07	1.35231e-05	3.22827e-06
							1.50835	2.67719e-06	0	2.77778e-06		1.34315	-9.44638e-06	0	-4.08807e-06														1.56183	4.98221e-06	1.35231e-05	7.70572e-06
							1.54937	5.52816e-06	0	0		1.44365	-9.5821e-06	0	-1.775e-06														1.63511	4.98221e-06	4.98221e-06	-6.28223e-07
							1.59949	8.39324e-06	0	0		1.51675	-7.25025e-06	0	-1.88014e-06
							1.64506	8.46381e-06	0	0		1.58528	-9.77334e-06	0	-2.00383e-06
