# Supplementary material for: A numerical approach applied to three-dimensional wave scattering problems subjected to obliquely propagating incident waves
Source: PLoS One. 2024 Jun 6;19(6):e0304721. doi: 10.1371/journal.pone.0304721 (PMC11156327; doi:10.1371/journal.pone.0304721)
Supplement: S1 Data — (ZIP) [file pone.0304721.s001.zip › S1 Data/S1 Data/Fig 13_data.xlsx]

## Sheet: Sheet1
X-direction		Point A					Point B					Point C					Y-direction		Point A					Point B					Point C					Z-direction		Point A					Point B					Point C
		t	Sv(0,20)	Sv(20,0)	Sv(20,20)		t	Sv(0,20)	Sv(20,0)	Sv(20,20)		t	Sv(0,20)	Sv(20,0)	Sv(20,20)				t	Sv(0,20)	Sv(20,0)	Sv(20,20)		t	Sv(0,20)	Sv(20,0)	Sv(20,20)		t	Sv(0,20)	Sv(20,0)	Sv(20,20)				t	Sv(0,20)	Sv(20,0)	Sv(20,20)		t	Sv(0,20)	Sv(20,0)	Sv(20,20)		t	Sv(0,20)	Sv(20,0)	Sv(20,20)
		0	5.22648e-06	5.22648e-06	-3.48432e-06		0	6.96864e-07	6.96864e-07	-3.48432e-06		0.00456	1.42857e-06	1.42857e-06	-2.85714e-06				0	2.43902e-06	0	5.57491e-06		0	0	-1.74216e-06	-1.74216e-06		0	0	-1.35525e-20	-1.35525e-20				0	0	1.0453e-06	1.0453e-06		0	0	-1.74216e-06	-1.74216e-06		0	0	-1.35525e-20	-1.35525e-20
		0.01837	5.22648e-06	5.22648e-06	-3.57276e-06		0.01827	6.96864e-07	-3.48432e-06	-3.51624e-06		0.01823	1.85714e-05	5.71429e-06	-2.91153e-06				0.00916	2.43902e-06	0	5.57491e-06		0.0229	0	-1.74216e-06	-3.85409e-06		0.01837	0	4.87805e-06	2.42661e-06				0.01378	0	1.0453e-06	-5.92334e-06		0.0229	0	-1.74216e-06	-3.85409e-06		0.01837	0	4.87805e-06	2.42661e-06
		0.04133	5.22648e-06	5.22648e-06	-3.77173e-06		0.04569	4.87805e-06	-3.48432e-06	-3.54816e-06		0.02734	5.28571e-05	5.71429e-06	5.59463e-06				0.04122	-6.96864e-07	0	5.57491e-06		0.0458	0	-1.74216e-06	-5.98201e-06		0.03673	0	7.31707e-06	7.27984e-06				0.03214	0	1.0453e-06	-5.92334e-06		0.0458	0	-1.74216e-06	-5.98201e-06		0.03673	0	7.31707e-06	7.27984e-06
		0.07347	5.22648e-06	5.22648e-06	-3.9486e-06		0.07766	1.74216e-05	-3.48432e-06	-3.63327e-06		0.03646	0.000104286	1.85714e-05	5.69906e-05				0.07328	-6.96864e-07	0	5.57491e-06		0.0687	0	-1.74216e-06	2.68435e-07		0.05051	0	2.19512e-05	1.70111e-05				0.05051	0	-2.43902e-06	-5.92334e-06		0.0687	0	-1.74216e-06	2.68435e-07		0.05051	0	2.19512e-05	1.70111e-05
		0.10102	1.39373e-05	2.26481e-05	-1.27478e-05		0.09137	8.85017e-05	6.96864e-07	8.84645e-06		0.04557	0.000164286	4.85714e-05	0.000112683				0.0916	-6.96864e-07	0	5.57491e-06		0.0916	0	4.52962e-06	1.06894e-05		0.05969	0	5.12195e-05	4.13827e-05				0.07806	0	-2.43902e-06	-2.43902e-06		0.0916	0	4.52962e-06	1.06894e-05		0.05969	0	5.12195e-05	4.13827e-05
		0.1102	5.74913e-05	4.87805e-05	-2.15029e-05		0.10051	0.000184669	9.05923e-06	7.98628e-05		0.04557	0.000241429	0.000134286	0.000176947				0.12366	-1.32404e-05	0	8.7108e-06		0.10076	0	1.70732e-05	2.73981e-05		0.07347	0	9.02439e-05	7.30714e-05				0.10561	0	1.0453e-06	1.14983e-05		0.10076	0	1.70732e-05	2.73981e-05		0.07347	0	9.02439e-05	7.30714e-05
		0.12398	0.000127178	0.000170732	-2.16134e-05		0.10508	0.000251568	2.99652e-05	0.000171806		0.05468	0.000327143	0.000245714	0.000275508				0.12366	-3.51916e-05	0	8.7108e-06		0.1145	0	3.58885e-05	5.45705e-05		0.08265	0	0.000129268	0.000109651				0.12857	0	8.01394e-06	3.93728e-05		0.1145	0	3.58885e-05	5.45705e-05		0.08265	0	0.000129268	0.000109651
		0.13776	0.000266551	0.000318815	2.18743e-05		0.10964	0.000368641	0.000105226	0.000234524		0.05924	0.000408571	0.000327143	0.000361211				0.13282	-9.16376e-05	0	5.57491e-06		0.1145	0	6.09756e-05	9.6361e-05		0.09643	0	0.000173171	0.000160864				0.15612	0	4.28571e-05	9.5122e-05		0.1145	0	6.09756e-05	9.6361e-05		0.09643	0	0.000173171	0.000160864
		0.15153	0.000440767	0.00047561	7.4117e-05		0.11421	0.000460627	0.000180488	0.000326478		0.0638	0.000481429	0.000417143	0.000442618				0.14198	-0.000141812	0	-2.5784e-05		0.11908	0	9.02439e-05	0.000142349		0.09643	0	0.000217073	0.000209632				0.16531	0	9.86063e-05	0.000150871		0.11908	0	9.02439e-05	0.000142349		0.09643	0	0.000217073	0.000209632
		0.15612	0.000623693	0.000658537	0.000213446		0.11878	0.000535889	0.000251568	0.00040174		0.06835	0.000541429	0.000502857	0.000511189				0.15115	-0.000195122	0	-6.34146e-05		0.1374	0	0.000121603	0.000190422		0.10561	0	0.000268293	0.00026815				0.17449	0	0.000189199	0.000220557		0.1374	0	0.000121603	0.000190422		0.10561	0	0.000268293	0.00026815
		0.15612	0.000841463	0.000858885	0.00030922		0.12335	0.000619512	0.000372822	0.00047699		0.07291	0.000631429	0.000584286	0.000579761				0.16031	-0.000276655	0	-8.85017e-05		0.1374	0	0.000144599	0.000232228		0.1102	0	0.000304878	0.000304729				0.18367	0	0.00028676	0.000269338		0.1374	0	0.000144599	0.000232228		0.1102	0	0.000304878	0.000304729
		0.1699	0.00112	0.00107	0.000422438		0.12335	0.00068223	0.000456446	0.000560603		0.07747	0.000691429	0.000657143	0.00069975				0.16031	-0.000320557	0	-0.000119861		0.14198	0	0.000186411	0.000271949		0.11939	0	0.000329268	0.000321796				0.18367	0	0.000345993	0.000328571		0.14198	0	0.000186411	0.000271949		0.11939	0	0.000329268	0.000321796
		0.17449	0.00137	0.00124	0.000579211		0.12792	0.000749129	0.000565157	0.000623332		0.07747	0.000755714	0.000725714	0.000776871				0.16947	-0.000386411	0	-0.000157491		0.14656	0	0.00021777	0.000299122		0.12857	0	0.000339024	0.000338857				0.19286	0	0.000412195	0.000370383		0.14656	0	0.00021777	0.000299122		0.12857	0	0.000339024	0.000338857
		0.17449	0.00161	0.00135	0.000823069		0.13249	0.000816028	0.000665505	0.000677676		0.08658	0.000811429	0.000798571	0.000824003				0.16947	-0.000430314	0	-0.000201394		0.15115	0	0.00025331	0.000320028		0.14235	0	0.000314634	0.000316881				0.20204	0	0.000481882	0.000422648		0.15115	0	0.00025331	0.000320028		0.14235	0	0.000314634	0.000316881
		0.17908	0.00176	0.00146	0.000962442		0.13706	0.000845296	0.000749129	0.000736213		0.08658	0.000875714	0.000854286	0.000862553				0.17863	-0.000502439	0	-0.000239024		0.16031	0	0.00028676	0.000340923		0.15612	0	0.00027561	0.000270533				0.20204	0	0.000541115	0.000474913		0.16031	0	0.00028676	0.000340923		0.15612	0	0.00027561	0.000270533
		0.18367	0.00185	0.00156	0.0011		0.14162	0.000887108	0.000799303	0.000778014		0.09114	0.000918571	0.000888571	0.00087108				0.17863	-0.000555749	0	-0.000289199		0.16489	0	0.0003223	0.000370181		0.15612	0	0.000246341	0.000202216				0.21122	0	0.000603833	0.000527178		0.16489	0	0.0003223	0.000370181		0.15612	0	0.000246341	0.000202216
		0.20663	0.0019	0.00163	0.00128		0.14162	0.000920557	0.00085784	0.000819826		0.0957	0.000948571	0.000914286	0.000836773				0.17863	-0.000605923	0	-0.000333101		0.17405	0	0.00035784	0.000386905		0.1699	0	0.000204878	0.000155862				0.21582	0	0.000652613	0.000575958		0.17405	0	0.00035784	0.000386905		0.1699	0	0.000204878	0.000155862
		0.21582	0.00183	0.00169	0.00147		0.15076	0.000941463	0.000899652	0.000857425		0.10481	0.000948571	0.000922857	0.000746751				0.17863	-0.000634146	0	-0.000383275		0.17405	0	0.000387108	0.000401529		0.17449	0	0.000165854	0.000119276				0.21582	0	0.000670035	0.000610801		0.17405	0	0.000387108	0.000401529		0.17449	0	0.000165854	0.000119276
		0.21582	0.0017	0.00176	0.00159		0.15533	0.00092892	0.000933101	0.000865755		0.10481	0.000931429	0.000901429	0.000678169				0.17863	-0.000649826	0	-0.000427178		0.17863	0	0.000401742	0.000416152		0.18367	0	0.000121951	9.00019e-05				0.22041	0	0.000697909	0.000645645		0.17863	0	0.000401742	0.000416152		0.18367	0	0.000121951	9.00019e-05
		0.22041	0.00154	0.00179	0.00164		0.1599	0.00089547	0.000899652	0.000844817		0.10937	0.000892857	0.000832857	0.000579598				0.17863	-0.000662369	0	-0.000458537		0.18779	0	0.000412195	0.000428664		0.18827	0	8.53659e-05	7.04835e-05				0.225	0	0.000704878	0.000666551		0.18779	0	0.000412195	0.000428664		0.18827	0	8.53659e-05	7.04835e-05
		0.225	0.00139	0.00174	0.0017		0.16447	0.000841115	0.000836934	0.000798814		0.11848	0.00082	0.000755714	0.000459587				0.18779	-0.000674913	0	-0.000483624		0.19695	0	0.000422648	0.000432824		0.19286	0	6.58537e-05	6.0715e-05				0.24796	0	0.000659582	0.000690941		0.19695	0	0.000422648	0.000432824		0.19286	0	6.58537e-05	6.0715e-05
		0.23418	0.0012	0.00165	0.00171		0.16904	0.000782578	0.000790941	0.000740256		0.12304	0.000755714	0.00067	0.000382433				0.19237	-0.000681185	0	-0.000527526		0.21069	0	0.00043101	0.000403539		0.19745	0	6.09756e-05	6.8001e-05				0.24796	0	0.000621254	0.000708362		0.21069	0	0.00043101	0.000403539		0.19745	0	6.09756e-05	6.8001e-05
		0.23878	0.000998258	0.00153	0.00166		0.17817	0.000724042	0.000749129	0.000694252		0.12304	0.000691429	0.000545714	0.000318136				0.21069	-0.000668641	0	-0.000558885		0.21985	0	0.000433101	0.000384719		0.21582	0	0.0001	0.000109458				0.24796	0	0.000548084	0.000677003		0.21985	0	0.000433101	0.000384719		0.21582	0	0.0001	0.000109458
		0.23878	0.000797909	0.00141	0.00162		0.17817	0.000673868	0.000724042	0.000669144		0.12304	0.000597143	0.000468571	0.000258147				0.21985	-0.000602787	0	-0.000583972		0.22901	0	0.000424739	0.000363813		0.225	0	0.000168293	0.000150909				0.25255	0	0.000474913	0.000645645		0.22901	0	0.000424739	0.000363813		0.225	0	0.000168293	0.000150909
		0.24337	0.000606272	0.00116	0.00154		0.18731	0.000615331	0.00075331	0.000681666		0.12759	0.000537143	0.000412857	0.000198136				0.22443	-0.00052439	0	-0.000609059		0.23817	0	0.000410105	0.000334545		0.23878	0	0.000221951	0.000204555				0.25714	0	0.000394774	0.000596864		0.23817	0	0.000410105	0.000334545		0.23878	0	0.000221951	0.000204555
		0.25255	0.000344948	0.00104	0.00144		0.18731	0.0005777	0.000774216	0.000710934		0.13671	0.000442857	0.000335714	0.000150983				0.22443	-0.000442857	0	-0.000621603		0.23817	0	0.00039547	0.00030317		0.24796	0	0.000290244	0.000267964				0.26633	0	0.000342509	0.000523693		0.23817	0	0.00039547	0.00030317		0.24796	0	0.000290244	0.000267964
		0.25714	0.000231707	0.000858885	0.00134		0.19188	0.000552613	0.00082439	0.000744363		0.13671	0.000361429	0.000254286	0.0001124				0.22901	-0.000383275	0	-0.000590244		0.25191	0	0.000339024	0.00026971		0.24796	0	0.000353659	0.000311866				0.26633	0	0.000276307	0.000467944		0.25191	0	0.000339024	0.00026971		0.24796	0	0.000353659	0.000311866
		0.26633	0.000144599	0.000684669	0.00121		0.19188	0.000519164	0.000870383	0.000781983		0.14127	0.000267143	0.000185714	9.95323e-05				0.23359	-0.000333101	0	-0.000527526		0.26107	0	0.000290941	0.000242537		0.24796	0	0.000392683	0.000353317				0.26633	0	0.000224042	0.000412195		0.26107	0	0.000290941	0.000242537		0.24796	0	0.000392683	0.000353317
		0.27092	9.23345e-05	0.000527875	0.00109		0.19188	0.000502439	0.000845296	0.000807048		0.14127	0.000181429	0.000138571	9.09608e-05				0.23359	-0.000282927	0	-0.000452265		0.26565	0	0.000232404	0.000204901		0.25714	0	0.000407317	0.000382592				0.27092	0	0.000164808	0.000345993		0.26565	0	0.000232404	0.000204901		0.25714	0	0.000407317	0.000382592
		0.2801	7.49129e-05	0.000414634	0.000988265		0.19645	0.000477352	0.000795122	0.000773556		0.15038	0.000125714	0.000112857	9.51922e-05				0.24275	-0.000235889	0	-0.000370732		0.27481	0	0.000198955	0.000156802		0.27092	0	0.000407317	0.000404524				0.28469	0	9.16376e-05	0.000293728		0.27481	0	0.000198955	0.000156802		0.27092	0	0.000407317	0.000404524
		0.29847	4.00697e-05	0.000310105	0.000805294		0.19645	0.00046899	0.000740767	0.000694114		0.15949	6.14286e-05	9.57143e-05	0.000150885				0.24275	-0.000179443	0	-0.000289199		0.27481	0	0.000171777	0.000114984		0.27551	0	0.000363415	0.000419152				0.28469	0	6.37631e-05	0.000241463		0.27481	0	0.000171777	0.000114984		0.27551	0	0.000363415	0.000419152
		0.3398	3.13589e-05	0.000231707	0.000657188		0.21015	0.000477352	0.00064878	0.000547741		0.18228	1.85714e-05	8.28571e-05	0.000266566				0.25191	-0.000132404	0	-0.000235889		0.27939	0	0.000142509	8.57107e-05		0.28469	0	0.0003	0.000370359				0.28929	0	2.89199e-05	0.000189199		0.27939	0	0.000142509	8.57107e-05		0.28469	0	0.0003	0.000370359
		0.39031	2.26481e-05	0.000162021	0.000578769		0.21472	0.00054007	0.000573519	0.000422284		0.19139	-2.85714e-06	0.00016	0.000399402				0.25191	-0.000101045	0	-0.000182578		0.28397	0	0.00011115	6.47941e-05		0.29847	0	0.000256098	0.000304493				0.29847	0	-2.43902e-06	0.000143902		0.28397	0	0.00011115	6.47941e-05		0.29847	0	0.000256098	0.000304493
		0.44541	2.26481e-05	0.000109756	0.000474217		0.21929	0.000615331	0.000502439	0.000338649		0.22329	4.42857e-05	0.00028	0.000497951				0.25191	-6.96864e-05	0	-0.000144948		0.28855	0	8.39721e-05	3.9707e-05		0.30765	0	0.000212195	0.000228865				0.30765	0	-4.07666e-05	8.81533e-05		0.28855	0	8.39721e-05	3.9707e-05		0.30765	0	0.000212195	0.000228865
		0.49592	1.39373e-05	8.36237e-05	0.000387087		0.22386	0.000669686	0.000414634	0.000259196		0.24152	0.000104286	0.000374286	0.000566479				0.25649	-4.45993e-05	0	-0.000107317		0.29771	0	5.67944e-05	2.2977e-05		0.31224	0	0.000168293	0.000182517				0.32602	0	-6.86411e-05	4.28571e-05		0.29771	0	5.67944e-05	2.2977e-05		0.31224	0	0.000168293	0.000182517
		0.61531	-3.48432e-06	5.74913e-05	0.000326089		0.22386	0.000724042	0.000310105	0.000167178		0.24608	0.000202857	0.000485714	0.000605007				0.26565	-2.89199e-05	0	-6.34146e-05		0.30229	0	4.00697e-05	6.25756e-06		0.31684	0	0.000109756	0.000138602				0.3352	0	-7.56098e-05	4.52962e-06		0.30229	0	4.00697e-05	6.25756e-06		0.31684	0	0.000109756	0.000138602
		0.68878	5.22648e-06	5.22648e-06	0.000230226		0.23299	0.00078676	0.000251568	0.000116983		0.25519	0.000292857	0.000554286	0.000617832				0.27939	-1.32404e-05	0	-2.89199e-05		0.30687	0	1.49826e-05	-6.29667e-06		0.31684	0	6.09756e-05	8.98219e-05				0.34898	0	-6.86411e-05	-1.98606e-05		0.30687	0	1.49826e-05	-6.29667e-06		0.31684	0	6.09756e-05	8.98219e-05
		0.77143	5.22648e-06	-2.09059e-05	0.000151763		0.23756	0.000820209	0.000180488	7.93202e-05		0.25975	0.00037	0.00061	0.000613503				0.29313	2.43902e-06	0	-6.96864e-06		0.31145	0	-3.83275e-06	-1.4675e-05		0.32143	0	3.17073e-05	4.83585e-05				0.34898	0	-5.12195e-05	-4.77352e-05		0.31145	0	-3.83275e-06	-1.4675e-05		0.32143	0	3.17073e-05	4.83585e-05
		0.9	-3.48432e-06	-4.70383e-05	0.000116897		0.23756	0.000841115	0.000113589	4.58494e-05		0.2643	0.000464286	0.000665714	0.000566349				0.30687	5.57491e-06	0	5.57491e-06		0.31145	0	-1.21951e-05	-1.88829e-05		0.32143	0	2.43902e-06	1.66449e-05				0.37653	0	-1.98606e-05	-7.21254e-05		0.31145	0	-1.21951e-05	-1.88829e-05		0.32143	0	2.43902e-06	1.66449e-05
		1.01939	5.22648e-06	-7.31707e-05	5.58331e-05		0.24213	0.00089547	7.1777e-05	1.65386e-05		0.26886	0.000541429	0.000712857	0.000497777				0.37099	2.43902e-06	0	2.12544e-05		0.32061	0	-2.26481e-05	-1.4723e-05		0.32143	0	-2.68293e-05	-5.30627e-06				0.37653	0	1.0453e-06	-7.56098e-05		0.32061	0	-2.26481e-05	-1.4723e-05		0.32143	0	-2.68293e-05	-5.30627e-06
		1.09745	5.22648e-06	-8.18815e-05	1.22128e-05		0.24213	0.000924739	4.25087e-05	-2.18103e-07		0.26886	0.000631429	0.000695714	0.000412041				0.40305	-3.83275e-06	0	2.75261e-05		0.32977	0	-2.89199e-05	-6.366e-06		0.32143	0	-4.14634e-05	-2.48247e-05				0.39031	0	1.49826e-05	-6.51568e-05		0.32977	0	-2.89199e-05	-6.366e-06		0.32143	0	-4.14634e-05	-2.48247e-05
		1.19388	1.39373e-05	-6.44599e-05	-4.88955e-05		0.25127	0.000945645	1.32404e-05	-2.53584e-05		0.27797	0.000682857	0.000652857	0.000330591				0.42137	-6.96864e-07	0	2.75261e-05		0.33893	0	-3.93728e-05	8.25215e-06		0.33061	0	-7.07317e-05	-4.18978e-05				0.40867	0	8.01394e-06	-3.03136e-05		0.33893	0	-3.93728e-05	8.25215e-06		0.33061	0	-7.07317e-05	-4.18978e-05
		1.26735	5.22648e-06	-2.96167e-05	-7.50721e-05		0.2467	0.000937282	-1.60279e-05	-3.79445e-05		0.27797	0.000717143	0.00058	0.000240591				0.45344	2.43902e-06	0	2.75261e-05		0.36183	0	-4.14634e-05	-2.22748e-06		0.3398	0	-8.53659e-05	-5.89834e-05				0.41786	0	-9.40767e-06	-2.43902e-06		0.36183	0	-4.14634e-05	-2.22748e-06		0.3398	0	-8.53659e-05	-5.89834e-05
		1.38214	5.22648e-06	3.13589e-05	-8.38271e-05		0.26041	0.000903833	-2.85714e-05	-4.21789e-05		0.27797	0.000772857	0.000434286	0.000171998				0.50382	1.18467e-05	0	8.7108e-06		0.36641	0	-2.89199e-05	-1.4787e-05		0.37194	0	-6.09756e-05	-7.11786e-05				0.43163	0	-2.33449e-05	1.14983e-05		0.36641	0	-2.89199e-05	-1.4787e-05		0.37194	0	-6.09756e-05	-7.11786e-05
		1.48776	-3.48432e-06	5.74913e-05	-8.39819e-05		0.26497	0.000845296	-3.27526e-05	-3.80722e-05		0.28709	0.000807143	0.00031	0.00010769				0.54962	5.57491e-06	0	-6.96864e-06		0.38015	0	-1.63763e-05	-1.68883e-05		0.38112	0	-2.68293e-05	-7.60566e-05				0.45	0	-2.68293e-05	-2.43902e-06		0.38015	0	-1.63763e-05	-1.68883e-05		0.38112	0	-2.68293e-05	-7.60566e-05
		1.575	-1.21951e-05	5.74913e-05	-6.6715e-05		0.26954	0.000795122	-2.85714e-05	-2.55925e-05		0.28709	0.000867143	0.000215714	6.48115e-05				0.62748	-3.83275e-06	0	-6.96864e-06		0.38473	0	2.43902e-06	-1.06378e-05		0.39031	0	2.43902e-06	-7.6069e-05				0.47296	0	-2.68293e-05	-1.2892e-05		0.38473	0	2.43902e-06	-1.06378e-05		0.39031	0	2.43902e-06	-7.6069e-05
		1.64847	-3.48432e-06	3.13589e-05	-4.0671e-05		0.27868	0.000744948	-1.60279e-05	-8.9422e-06		0.28709	0.000927143	0.000138571	2.19217e-05				0.71908	-3.83275e-06	0	-6.96864e-07		0.39389	0	1.49826e-05	-2.28614e-06		0.40408	0	3.17073e-05	-5.17036e-05				0.5051	0	1.0453e-06	-1.63763e-05		0.39389	0	1.49826e-05	-2.28614e-06		0.40408	0	3.17073e-05	-5.17036e-05
							0.27868	0.000673868	4.87805e-06	-6.96864e-07		0.30987	0.000922857	7.42857e-05	-1.66824e-05				0.81069	-3.83275e-06	0	8.7108e-06		0.41679	0	2.12544e-05	8.10816e-06		0.44082	0	7.31707e-06	-2.24477e-05				0.54184	0	8.01394e-06	-1.63763e-05		0.41679	0	2.12544e-05	8.10816e-06		0.44082	0	7.31707e-06	-2.24477e-05
							0.28325	0.000623693	1.32404e-05	-8.03256e-07		0.31899	0.000875714	3.57143e-05	-3.38687e-05				0.89313	-3.83275e-06	0	1.18467e-05		0.42595	0	6.62021e-06	1.01667e-05		0.45	0	-1.21951e-05	9.23478e-06				0.5648	0	8.01394e-06	-5.92334e-06		0.42595	0	6.62021e-06	1.01667e-05		0.45	0	-1.21951e-05	9.23478e-06
							0.28325	0.000573519	4.87805e-06	-9.09647e-07		0.31899	0.000742857	-2.85714e-06	-3.82306e-05				0.97557	-3.83275e-06	0	1.18467e-05		0.43511	0	-3.83275e-06	5.9589e-06		0.47755	0	-1.95122e-05	2.38379e-05				0.58316	0	-2.43902e-06	4.52962e-06		0.43511	0	-3.83275e-06	5.9589e-06		0.47755	0	-1.95122e-05	2.38379e-05
							0.28325	0.000527526	6.96864e-07	-9.38905e-06		0.32354	0.000665714	-2e-05	-1.68564e-05				1.04885	-3.83275e-06	0	5.57491e-06		0.44427	0	-8.01394e-06	-3.39543e-07		0.51429	0	-2.43902e-06	6.70266e-06				0.59694	0	-1.2892e-05	2.19512e-05		0.44427	0	-8.01394e-06	-3.39543e-07		0.51429	0	-2.43902e-06	6.70266e-06
							0.28325	0.00046899	-3.48432e-06	-9.55927e-06		0.33266	0.000588571	-2.42857e-05	-1.69326e-05				1.14046	-3.83275e-06	0	5.57491e-06		0.5084	0	-8.01394e-06	-2.4728e-06		0.54643	0	7.31707e-06	-7.9501e-06				0.62908	0	-5.92334e-06	1.84669e-05		0.5084	0	-8.01394e-06	-2.4728e-06		0.54643	0	7.31707e-06	-7.9501e-06
							0.29695	0.000368641	-3.48432e-06	-9.64439e-06		0.33722	0.000494286	-2e-05	-2.55801e-05				1.29618	-3.83275e-06	0	5.57491e-06		0.54046	0	-1.74216e-06	-2.5368e-06		0.61531	0	-1.35525e-20	-7.96251e-06				0.65663	0	1.0453e-06	1.14983e-05		0.54046	0	-1.74216e-06	-2.5368e-06		0.61531	0	-1.35525e-20	-7.96251e-06
							0.29695	0.000314286	-3.48432e-06	-9.79333e-06		0.34177	0.000438571	-7.14286e-06	-2.56454e-05				1.35115	-3.83275e-06	0	5.57491e-06		0.58168	0	-1.74216e-06	1.57506e-06		0.72092	0	2.43902e-06	-7.98113e-06				0.68878	0	8.01394e-06	4.52962e-06		0.58168	0	-1.74216e-06	1.57506e-06		0.72092	0	2.43902e-06	-7.98113e-06
							0.30609	0.000264111	-7.66551e-06	-1.41022e-05		0.33722	0.00037	-1.14286e-05	-4.36911e-06				1.40611	-6.96864e-06	0	5.57491e-06		0.61832	0	3.48432e-07	1.51106e-06		0.79898	0	2.43902e-06	-3.1217e-06				0.7301	0	8.01394e-06	4.52962e-06		0.61832	0	3.48432e-07	1.51106e-06		0.79898	0	2.43902e-06	-3.1217e-06
							0.30609	0.0002223	-7.66551e-06	-1.42618e-05		0.34177	0.000301429	-2e-05	4.08267e-06				1.46565	-6.96864e-06	0	-6.96864e-07		0.68244	0	3.48432e-07	1.45773e-06		0.9	0	-1.35525e-20	1.74393e-06				0.78061	0	4.52962e-06	8.01394e-06		0.68244	0	3.48432e-07	1.45773e-06		0.9	0	-1.35525e-20	1.74393e-06
							0.30609	0.000172125	-3.48432e-06	-1.44426e-05		0.34633	0.000198571	-2.85714e-06	3.91951e-06				1.54809	-6.96864e-06	0	-6.96864e-07		0.76489	0	2.43902e-06	1.3404e-06		1.04235	0	-2.43902e-06	1.14566e-05				0.82653	0	1.0453e-06	8.01394e-06		0.76489	0	2.43902e-06	1.3404e-06		1.04235	0	-2.43902e-06	1.14566e-05
							0.31523	0.000130314	6.96864e-07	-1.46129e-05		0.35544	0.000151429	1e-05	-5.29369e-07				1.62137	-3.83275e-06	0	-6.96864e-07		0.85191	0	-1.74216e-06	-8.46192e-07		1.125	0	-1.35525e-20	1.13883e-05				0.9	0	-2.43902e-06	4.52962e-06		0.85191	0	-1.74216e-06	-8.46192e-07		1.125	0	-1.35525e-20	1.13883e-05
							0.31523	9.26829e-05	6.96864e-07	-1.89749e-05		0.35544	0.0001	1e-05	-5.02175e-06				1.6626	2.43902e-06	0	-6.96864e-07		0.94351	0	-1.74216e-06	-3.02211e-06		1.22602	0	2.43902e-06	8.87482e-06				0.95051	0	-5.92334e-06	4.52962e-06		0.94351	0	-1.74216e-06	-3.02211e-06		1.22602	0	2.43902e-06	8.87482e-06
							0.3198	6.34146e-05	4.87805e-06	-1.91558e-05		0.36456	6.14286e-05	1e-05	-5.2393e-06									1.02595	0	-1.74216e-06	-1.03819e-06		1.31327	0	2.43902e-06	1.4088e-06				1.0148	0	1.0453e-06	4.52962e-06		1.02595	0	-1.74216e-06	-1.03819e-06		1.31327	0	2.43902e-06	1.4088e-06
												0.36456	3.14286e-05	5.71429e-06	-5.47861e-06									1.10382	0	-1.74216e-06	-1.13952e-06		1.4051	0	2.43902e-06	-1.18538e-06				1.08827	0	-5.92334e-06	8.01394e-06		1.10382	0	-1.74216e-06	-1.13952e-06		1.4051	0	2.43902e-06	-1.18538e-06
												0.37823	1e-05	1.42857e-06	-5.6744e-06									1.18626	0	-3.83275e-06	-3.3101e-06		1.47857	0	2.43902e-06	-3.74232e-06				1.14337	0	1.0453e-06	4.52962e-06		1.18626	0	-3.83275e-06	-3.3101e-06		1.47857	0	2.43902e-06	-3.74232e-06
												0.39646	-2.85714e-06	-2.85714e-06	-5.91371e-06									1.30534	0	-1.74216e-06	-3.41143e-06		1.55204	0	7.31707e-06	-3.84782e-06				1.2398	0	1.0453e-06	-2.43902e-06		1.30534	0	-1.74216e-06	-3.41143e-06		1.55204	0	7.31707e-06	-3.84782e-06
												0.4238	-2.85714e-06	-2.85714e-06	-6.18564e-06									1.38779	0	2.43902e-06	-5.60336e-06		1.58878	0	7.31707e-06	-3.98436e-06				1.29031	0	1.0453e-06	-2.43902e-06		1.38779	0	2.43902e-06	-5.60336e-06		1.58878	0	7.31707e-06	-3.98436e-06
												0.46481	-2.85714e-06	-2.85714e-06	-2.07397e-06									1.45191	0	-1.74216e-06	-5.66202e-06		1.64847	0	7.31707e-06	-4.11469e-06				1.37296	0	8.01394e-06	-2.43902e-06		1.45191	0	-1.74216e-06	-5.66202e-06		1.64847	0	7.31707e-06	-4.11469e-06
												0.50127	5.71429e-06	1.42857e-06	-6.51197e-06									1.52061	0	3.48432e-07	-3.68342e-06									1.4602	0	8.01394e-06	-2.43902e-06		1.52061	0	3.48432e-07	-3.68342e-06
												0.56506	1e-05	5.71429e-06	-1.09282e-05
												0.60608	1e-05	5.71429e-06	-6.7839e-06
