# Supplementary material for: A numerical approach applied to three-dimensional wave scattering problems subjected to obliquely propagating incident waves
Source: PLoS One. 2024 Jun 6;19(6):e0304721. doi: 10.1371/journal.pone.0304721 (PMC11156327; doi:10.1371/journal.pone.0304721)
Supplement: S1 Data — (ZIP) [file pone.0304721.s001.zip › S1 Data/S1 Data/Fig 15_data.xlsx]

## Sheet: Sheet1
	（a）Time history				（b）Fourier spectrum
	Time(s)	Displacement(mm)			Frequency(Hz)	Fourier Spectrum Value,U(m*s)
	0	0			0.61	0.75
	5e-05	2e-12			1.22	0.749
	0.0001	1.6e-11			1.83	0.745
	0.00015	5.4e-11			2.44	0.74
	0.0002	1.28e-10			3.05	0.732
	0.00025	2.5e-10			3.66	0.722
	0.0003	4.32e-10			4.27	0.71
	0.00035	6.86e-10			4.88	0.696
	0.0004	1.024e-09			5.49	0.68
	0.00045	1.458e-09			6.1	0.662
	0.0005	2e-09			6.71	0.643
	0.00055	2.662e-09			7.32	0.622
	0.0006	3.456e-09			7.93	0.6
	0.00065	4.394e-09			8.54	0.577
	0.0007	5.488e-09			9.16	0.553
	0.00075	6.75e-09			9.77	0.528
	0.0008	8.192e-09			10.4	0.503
	0.00085	9.826e-09			11	0.477
	0.0009	1.1664e-08			11.6	0.451
	0.00095	1.3718e-08			12.2	0.424
	0.001	1.6e-08			12.8	0.398
	0.00105	1.8522e-08			13.4	0.372
	0.0011	2.1296e-08			14	0.347
	0.00115	2.4334e-08			14.6	0.322
	0.0012	2.7648e-08			15.3	0.297
	0.00125	3.125e-08			15.9	0.274
	0.0013	3.5152e-08			16.5	0.251
	0.00135	3.9366e-08			17.1	0.229
	0.0014	4.3904e-08			17.7	0.208
	0.00145	4.8778e-08			18.3	0.188
	0.0015	5.4e-08			18.9	0.169
	0.00155	5.9582e-08			19.5	0.152
	0.0016	6.5536e-08			20.1	0.135
	0.00165	7.1874e-08			20.8	0.12
	0.0017	7.8608e-08			21.4	0.106
	0.00175	8.575e-08			22	0.0925
	0.0018	9.3312e-08			22.6	0.0806
	0.00185	1.01306e-07			23.2	0.0698
	0.0019	1.09744e-07			23.8	0.06
	0.00195	1.18638e-07			24.4	0.0512
	0.002	1.28e-07			25	0.0434
	0.00205	1.37842e-07			25.6	0.0365
	0.0021	1.48176e-07			26.2	0.0304
	0.00215	1.59014e-07			26.9	0.0252
	0.0022	1.70368e-07			27.5	0.0206
	0.00225	1.8225e-07			28.1	0.0167
	0.0023	1.94672e-07			28.7	0.0134
	0.00235	2.07646e-07			29.3	0.0106
	0.0024	2.21184e-07			29.9	0.00824
	0.00245	2.35298e-07			30.5	0.00634
	0.0025	2.5e-07			31.1	0.0048
	0.00255	2.65302e-07			31.7	0.00356
	0.0026	2.81216e-07			32.3	0.00259
	0.00265	2.97754e-07			33	0.00184
	0.0027	3.14928e-07			33.6	0.00127
	0.00275	3.3275e-07			34.2	0.000851
	0.0028	3.51232e-07			34.8	0.000548
	0.00285	3.70386e-07			35.4	0.000337
	0.0029	3.90224e-07			36	0.000196
	0.00295	4.10758e-07			36.6	0.000106
	0.003	4.32e-07			37.2	5.19e-05
	0.00305	4.53962e-07			37.8	2.22e-05
	0.0031	4.76656e-07			38.5	7.78e-06
	0.00315	5.00094e-07			39.1	1.95e-06
	0.0032	5.24288e-07			39.7	2.45e-07
	0.00325	5.4925e-07			40.3	7.26e-10
	0.0033	5.74992e-07			40.9	1.06e-09
	0.00335	6.01526e-07			41.5	1.67e-07
	0.0034	6.28864e-07			42.1	1.28e-06
	0.00345	6.57018e-07			42.7	4.67e-06
	0.0035	6.86e-07			43.3	1.2e-05
	0.00355	7.15822e-07			43.9	2.51e-05
	0.0036	7.46496e-07			44.6	4.57e-05
	0.00365	7.78034e-07			45.2	7.52e-05
	0.0037	8.10448e-07			45.8	0.000115
	0.00375	8.4375e-07			46.4	0.000166
	0.0038	8.77952e-07			47	0.000228
	0.00385	9.13066e-07			47.6	0.000301
	0.0039	9.49104e-07			48.2	0.000384
	0.00395	9.86078e-07			48.8	0.000477
	0.004	1.024e-06			49.4	0.000579
	0.00405	1.06288e-06			50	0.000686
	0.0041	1.10274e-06			50.7	0.000797
	0.00415	1.14357e-06			51.3	0.000911
	0.0042	1.18541e-06			51.9	0.00102
	0.00425	1.22825e-06			52.5	0.00113
	0.0043	1.27211e-06			53.1	0.00124
	0.00435	1.31701e-06			53.7	0.00134
	0.0044	1.36294e-06			54.3	0.00142
	0.00445	1.40994e-06			54.9	0.0015
	0.0045	1.458e-06			55.5	0.00156
	0.00455	1.50714e-06			56.2	0.00161
	0.0046	1.55738e-06			56.8	0.00165
	0.00465	1.60871e-06			57.4	0.00167
	0.0047	1.66117e-06			58	0.00167
	0.00475	1.71475e-06			58.6	0.00166
	0.0048	1.76947e-06			59.2	0.00163
	0.00485	1.82535e-06			59.8	0.00159
	0.0049	1.88238e-06			60.4	0.00154
	0.00495	1.9406e-06			61	0.00148
	0.005	2e-06			61.6	0.0014
	0.00505	2.0606e-06			62.3	0.00132
	0.0051	2.12242e-06			62.9	0.00123
	0.00515	2.18545e-06			63.5	0.00114
	0.0052	2.24973e-06			64.1	0.00104
	0.00525	2.31525e-06			64.7	0.000947
	0.0053	2.38203e-06			65.3	0.000851
	0.00535	2.45009e-06			65.9	0.000757
	0.0054	2.51942e-06			66.5	0.000667
	0.00545	2.59006e-06			67.1	0.00058
	0.0055	2.662e-06			67.7	0.000499
	0.00555	2.73526e-06			68.4	0.000424
	0.0056	2.80986e-06			69	0.000355
	0.00565	2.88579e-06			69.6	0.000294
	0.0057	2.96309e-06			70.2	0.000239
	0.00575	3.04175e-06			70.8	0.000191
	0.0058	3.12179e-06			71.4	0.00015
	0.00585	3.20323e-06			72	0.000115
	0.0059	3.28606e-06			72.6	8.66e-05
	0.00595	3.37032e-06			73.2	6.34e-05
	0.006	3.456e-06			73.9	4.5e-05
	0.00605	3.54312e-06			74.5	3.08e-05
	0.0061	3.6317e-06			75.1	2.02e-05
	0.00615	3.72173e-06			75.7	1.26e-05
	0.0062	3.81325e-06			76.3	7.35e-06
	0.00625	3.90625e-06			76.9	3.95e-06
	0.0063	4.00075e-06			77.5	1.89e-06
	0.00635	4.09677e-06			78.1	7.72e-07
	0.0064	4.1943e-06			78.7	2.45e-07
	0.00645	4.29338e-06			79.3	4.9e-08
	0.0065	4.394e-06			80	2.77e-09
	0.00655	4.49618e-06			80.6	8.15e-10
	0.0066	4.59994e-06			81.2	9.49e-10
	0.00665	4.70527e-06			81.8	3.2e-08
	0.0067	4.81221e-06			82.4	1.68e-07
	0.00675	4.92075e-06			83	5.24e-07
	0.0068	5.03091e-06			83.6	1.24e-06
	0.00685	5.14271e-06			84.2	2.49e-06
	0.0069	5.25614e-06			84.8	4.42e-06
	0.00695	5.37124e-06			85.4	7.2e-06
	0.007	5.488e-06			86.1	1.1e-05
	0.00705	5.60644e-06			86.7	1.58e-05
	0.0071	5.72658e-06			87.3	2.19e-05
	0.00715	5.84841e-06			87.9	2.91e-05
	0.0072	5.97197e-06			88.5	3.76e-05
	0.00725	6.09725e-06			89.1	4.72e-05
	0.0073	6.22427e-06			89.7	5.79e-05
	0.00735	6.35304e-06			90.3	6.95e-05
	0.0074	6.48358e-06			90.9	8.19e-05
	0.00745	6.6159e-06			91.6	9.49e-05
	0.0075	6.75e-06			92.2	0.000108
	0.00755	6.8859e-06			92.8	0.000121
	0.0076	7.02362e-06			93.4	0.000135
	0.00765	7.16315e-06			94	0.000147
	0.0077	7.30453e-06			94.6	0.000159
	0.00775	7.44775e-06			95.2	0.00017
	0.0078	7.59283e-06			95.8	0.00018
	0.00785	7.73978e-06			96.4	0.000188
	0.0079	7.88862e-06			97	0.000194
	0.00795	8.03936e-06			97.7	0.000199
	0.008	8.192e-06			98.3	0.000202
	0.00805	8.34656e-06			98.9	0.000204
	0.0081	8.50306e-06			99.5	0.000203
	0.00815	8.66149e-06			100	0.000201
	0.0082	8.82189e-06			101	0.000196
	0.00825	8.98425e-06			101	0.00019
	0.0083	9.14859e-06			102	0.000183
	0.00835	9.31493e-06			103	0.000174
	0.0084	9.48326e-06			103	0.000165
	0.00845	9.65362e-06			104	0.000154
	0.0085	9.826e-06			104	0.000142
	0.00855	1.00004e-05			105	0.000131
	0.0086	1.01769e-05			106	0.000119
	0.00865	1.03554e-05			106	0.000106
	0.0087	1.0536e-05			107	9.45e-05
	0.00875	1.07188e-05			107	8.29e-05
	0.0088	1.09036e-05			108	7.19e-05
	0.00885	1.10905e-05			109	6.15e-05
	0.0089	1.12795e-05			109	5.19e-05
	0.00895	1.14707e-05			110	4.32e-05
	0.009	1.1664e-05			110	3.53e-05
	0.00905	1.18595e-05			111	2.83e-05
	0.0091	1.20571e-05			112	2.23e-05
	0.00915	1.2257e-05			112	1.72e-05
	0.0092	1.2459e-05			113	1.29e-05
	0.00925	1.26633e-05			114	9.44e-06
	0.0093	1.28697e-05			114	6.67e-06
	0.00935	1.30784e-05			115	4.53e-06
	0.0094	1.32893e-05			115	2.94e-06
	0.00945	1.35025e-05			116	1.8e-06
	0.0095	1.3718e-05			117	1.03e-06
	0.00955	1.39357e-05			117	5.32e-07
	0.0096	1.41558e-05			118	2.41e-07
	0.00965	1.43781e-05			118	9.02e-08
	0.0097	1.46028e-05			119	2.45e-08
	0.00975	1.48298e-05			120	3.73e-09
	0.0098	1.50591e-05			120	1e-09
	0.00985	1.52907e-05			121	1.01e-09
	0.0099	1.55248e-05			121	1.81e-09
	0.00995	1.57612e-05			122	1.51e-08
	0.01	1.6e-05			123	6.04e-08
	0.01005	1.62412e-05			123	1.65e-07
	0.0101	1.64848e-05			124	3.63e-07
	0.01015	1.67309e-05			125	6.91e-07
	0.0102	1.69793e-05			125	1.19e-06
	0.01025	1.72302e-05			126	1.89e-06
	0.0103	1.74836e-05			126	2.83e-06
	0.01035	1.77395e-05			127	4.03e-06
	0.0104	1.79978e-05			128	5.52e-06
	0.01045	1.82587e-05			128	7.3e-06
	0.0105	1.8522e-05			129	9.39e-06
	0.01055	1.87879e-05			129	1.18e-05
	0.0106	1.90563e-05			130	1.44e-05
	0.01065	1.93272e-05			131	1.73e-05
	0.0107	1.96007e-05			131	2.04e-05
	0.01075	1.98767e-05			132	2.36e-05
	0.0108	2.01554e-05			132	2.69e-05
	0.01085	2.04366e-05			133	3.03e-05
	0.0109	2.07205e-05			134	3.36e-05
	0.01095	2.10069e-05			134	3.68e-05
	0.011	2.1296e-05			135	3.99e-05
	0.01105	2.15877e-05			135	4.27e-05
	0.0111	2.18821e-05			136	4.53e-05
	0.01115	2.21791e-05			137	4.75e-05
	0.0112	2.24788e-05			137	4.93e-05
	0.01125	2.27812e-05			138	5.07e-05
	0.0113	2.30863e-05			139	5.17e-05
	0.01135	2.33942e-05			139	5.21e-05
	0.0114	2.37047e-05			140	5.21e-05
	0.01145	2.4018e-05			140	5.16e-05
	0.0115	2.4334e-05			141	5.07e-05
	0.01155	2.46528e-05			142	4.93e-05
	0.0116	2.49743e-05			142	4.75e-05
	0.01165	2.52987e-05			143	4.54e-05
	0.0117	2.56258e-05			143	4.29e-05
	0.01175	2.59557e-05			144	4.02e-05
	0.0118	2.62885e-05			145	3.73e-05
	0.01185	2.66241e-05			145	3.43e-05
	0.0119	2.69625e-05			146	3.11e-05
	0.01195	2.73038e-05			146	2.8e-05
	0.012	2.7648e-05			147	2.49e-05
	0.01205	2.7995e-05			148	2.18e-05
	0.0121	2.8345e-05			148	1.89e-05
	0.01215	2.86978e-05			149	1.62e-05
	0.0122	2.90536e-05			150	1.37e-05
	0.01225	2.94122e-05			150	1.13e-05
	0.0123	2.97739e-05			151	9.25e-06
	0.01235	3.01384e-05			151	7.41e-06
	0.0124	3.0506e-05			152	5.81e-06
	0.01245	3.08765e-05			153	4.45e-06
	0.0125	3.125e-05			153	3.32e-06
	0.01255	3.16265e-05			154	2.4e-06
	0.0126	3.2006e-05			154	1.68e-06
	0.01265	3.23885e-05			155	1.12e-06
	0.0127	3.27741e-05			156	7.15e-07
	0.01275	3.31627e-05			156	4.27e-07
	0.0128	3.35544e-05			157	2.34e-07
	0.01285	3.39492e-05			157	1.15e-07
	0.0129	3.4347e-05			158	4.81e-08
	0.01295	3.47479e-05			159	1.55e-08
	0.013	3.5152e-05			159	2.82e-09
	0.01305	3.55592e-05			160	4.29e-10
	0.0131	3.59695e-05			161	7.29e-10
	0.01315	3.63829e-05			161	7.1e-10
	0.0132	3.67995e-05			162	1.04e-09
	0.01325	3.72192e-05			162	9.14e-09
	0.0133	3.76422e-05			163	3.15e-08
	0.01335	3.80683e-05			164	7.82e-08
	0.0134	3.84977e-05			164	1.61e-07
	0.01345	3.89302e-05			165	2.93e-07
	0.0135	3.9366e-05			165	4.88e-07
	0.01355	3.9805e-05			166	7.57e-07
	0.0136	4.02473e-05			167	1.11e-06
	0.01365	4.06928e-05			167	1.56e-06
	0.0137	4.11416e-05			168	2.11e-06
	0.01375	4.15938e-05			168	2.77e-06
	0.0138	4.20491e-05			169	3.53e-06
	0.01385	4.25079e-05			170	4.4e-06
	0.0139	4.29699e-05			170	5.36e-06
	0.01395	4.34353e-05			171	6.4e-06
	0.014	4.3904e-05			172	7.52e-06
	0.01405	4.43761e-05			172	8.68e-06
	0.0141	4.48515e-05			173	9.88e-06
	0.01415	4.53304e-05			173	1.11e-05
	0.0142	4.58126e-05			174	1.23e-05
	0.01425	4.62982e-05			175	1.35e-05
	0.0143	4.67873e-05			175	1.46e-05
	0.01435	4.72798e-05			176	1.56e-05
	0.0144	4.77757e-05			176	1.65e-05
	0.01445	4.82751e-05			177	1.73e-05
	0.0145	4.8778e-05			178	1.8e-05
	0.01455	4.92843e-05			178	1.85e-05
	0.0146	4.97942e-05			179	1.88e-05
	0.01465	5.03075e-05			179	1.9e-05
	0.0147	5.08244e-05			180	1.89e-05
	0.01475	5.13447e-05			181	1.88e-05
	0.0148	5.18687e-05			181	1.84e-05
	0.01485	5.23961e-05			182	1.79e-05
	0.0149	5.29272e-05			182	1.72e-05
	0.01495	5.34618e-05			183	1.65e-05
	0.015	5.4e-05			184	1.56e-05
	0.01505	5.45418e-05			184	1.46e-05
	0.0151	5.50872e-05			185	1.35e-05
	0.01515	5.56362e-05			186	1.24e-05
	0.0152	5.61889e-05			186	1.12e-05
	0.01525	5.67452e-05			187	1.01e-05
	0.0153	5.73052e-05			187	8.95e-06
	0.01535	5.78689e-05			188	7.84e-06
	0.0154	5.84362e-05			189	6.78e-06
	0.01545	5.90073e-05			189	5.78e-06
	0.0155	5.9582e-05			190	4.86e-06
	0.01555	6.01605e-05			190	4.02e-06
	0.0156	6.07426e-05			191	3.26e-06
	0.01565	6.13286e-05			192	2.6e-06
	0.0157	6.19183e-05			192	2.02e-06
	0.01575	6.25117e-05			193	1.54e-06
	0.0158	6.3109e-05			193	1.14e-06
	0.01585	6.371e-05			194	8.12e-07
	0.0159	6.43149e-05			195	5.6e-07
	0.01595	6.49235e-05			195	3.68e-07
	0.016	6.5536e-05			196	2.29e-07
	0.01605	6.61523e-05			197	1.33e-07
	0.0161	6.67725e-05			197	7.1e-08
	0.01615	6.73965e-05			198	3.38e-08
	0.0162	6.80244e-05			198	1.39e-08
	0.01625	6.86562e-05			199	5.09e-09
	0.0163	6.9292e-05			200	2.32e-09
	0.01635	6.99316e-05			200	1.9e-09
	0.0164	7.05751e-05			201	1.89e-09
	0.01645	7.12226e-05			201	2e-09
	0.0165	7.1874e-05			202	3.16e-09
	0.01655	7.25294e-05			203	8.36e-09
	0.0166	7.31887e-05			203	2.15e-08
	0.01665	7.38521e-05			204	4.73e-08
	0.0167	7.45194e-05			204	9.07e-08
	0.01675	7.51908e-05			205	1.58e-07
	0.0168	7.58661e-05			206	2.54e-07
	0.01685	7.65455e-05			206	3.84e-07
	0.0169	7.72289e-05			207	5.53e-07
	0.01695	7.79164e-05			208	7.65e-07
	0.017	7.8608e-05			208	1.02e-06
	0.01705	7.93036e-05			209	1.33e-06
	0.0171	8.00034e-05			209	1.67e-06
	0.01715	8.07072e-05			210	2.07e-06
	0.0172	8.14152e-05			211	2.5e-06
	0.01725	8.21273e-05			211	2.97e-06
	0.0173	8.28435e-05			212	3.48e-06
	0.01735	8.35638e-05			212	4e-06
	0.0174	8.42884e-05			213	4.53e-06
	0.01745	8.50171e-05			214	5.07e-06
	0.0175	8.575e-05			214	5.6e-06
	0.01755	8.64871e-05			215	6.12e-06
	0.0176	8.72284e-05			215	6.6e-06
	0.01765	8.79739e-05			216	7.05e-06
	0.0177	8.87237e-05			217	7.45e-06
	0.01775	8.94777e-05			217	7.79e-06
	0.0178	9.0236e-05			218	8.07e-06
	0.01785	9.09986e-05			219	8.28e-06
	0.0179	9.17654e-05			219	8.41e-06
	0.01795	9.25366e-05			220	8.47e-06
	0.018	9.3312e-05			220	8.45e-06
	0.01805	9.40918e-05			221	8.35e-06
	0.0181	9.48758e-05			222	8.18e-06
	0.01815	9.56643e-05			222	7.94e-06
	0.0182	9.64571e-05			223	7.63e-06
	0.01825	9.72542e-05			223	7.27e-06
	0.0183	9.80558e-05			224	6.86e-06
	0.01835	9.88617e-05			225	6.41e-06
	0.0184	9.96721e-05			225	5.92e-06
	0.01845	0.000100487			226	5.42e-06
	0.0185	0.000101306			226	4.91e-06
	0.01855	0.00010213			227	4.39e-06
	0.0186	0.000102958			228	3.88e-06
	0.01865	0.00010379			228	3.39e-06
	0.0187	0.000104627			229	2.92e-06
	0.01875	0.000105469			229	2.48e-06
	0.0188	0.000106315			230	2.07e-06
	0.01885	0.000107165			231	1.7e-06
	0.0189	0.00010802			231	1.37e-06
	0.01895	0.00010888			232	1.09e-06
	0.019	0.000109744			233	8.38e-07
	0.01905	0.000110613			233	6.3e-07
	0.0191	0.000111486			234	4.6e-07
	0.01915	0.000112364			234	3.25e-07
	0.0192	0.000113246			235	2.2e-07
	0.01925	0.000114133			236	1.42e-07
	0.0193	0.000115025			236	8.61e-08
	0.01935	0.000115921			237	4.86e-08
	0.0194	0.000116822			237	2.5e-08
	0.01945	0.000117728			238	1.16e-08
	0.0195	0.000118638			239	4.94e-09
	0.01955	0.000119553			239	2.27e-09
	0.0196	0.000120473			240	1.54e-09
	0.01965	0.000121397			240	1.42e-09
	0.0197	0.000122326			241	1.38e-09
	0.01975	0.00012326			242	1.62e-09
	0.0198	0.000124198			242	3.05e-09
	0.01985	0.000125142			243	7.22e-09
	0.0199	0.00012609			244	1.62e-08
	0.01995	0.000127042			244	3.25e-08
	0.02	0.000128			245	5.87e-08
	0.02005	0.000128962			245	9.78e-08
	0.0201	0.00012993			246	1.53e-07
	0.02015	0.000130902			247	2.25e-07
	0.0202	0.000131878			247	3.19e-07
	0.02025	0.00013286			248	4.34e-07
	0.0203	0.000133847			248	5.72e-07
	0.02035	0.000134838			249	7.35e-07
	0.0204	0.000135835			250	9.2e-07
	0.02045	0.000136836			250	1.13e-06
	0.0205	0.000137842			251	1.35e-06
	0.02055	0.000138853			251	1.6e-06
	0.0206	0.000139869			252	1.86e-06
	0.02065	0.00014089			253	2.13e-06
	0.0207	0.000141916			253	2.4e-06
	0.02075	0.000142947			254	2.67e-06
	0.0208	0.000143983			255	2.94e-06
	0.02085	0.000145023			255	3.2e-06
	0.0209	0.000146069			256	3.44e-06
	0.02095	0.00014712			256	3.67e-06
	0.021	0.000148176			257	3.86e-06
	0.02105	0.000149237			258	4.03e-06
	0.0211	0.000150303			258	4.16e-06
	0.02115	0.000151374			259	4.26e-06
	0.0212	0.00015245			259	4.32e-06
	0.02125	0.000153531			260	4.33e-06
	0.0213	0.000154617			261	4.31e-06
	0.02135	0.000155709			261	4.25e-06
	0.0214	0.000156805			262	4.15e-06
	0.02145	0.000157907			262	4.02e-06
	0.0215	0.000159014			263	3.86e-06
	0.02155	0.000160126			264	3.66e-06
	0.0216	0.000161243			264	3.44e-06
	0.02165	0.000162365			265	3.21e-06
	0.0217	0.000163493			266	2.96e-06
	0.02175	0.000164626			266	2.7e-06
	0.0218	0.000165764			267	2.43e-06
	0.02185	0.000166907			267	2.17e-06
	0.0219	0.000168055			268	1.91e-06
	0.02195	0.000169209			269	1.66e-06
	0.022	0.000170368			269	1.42e-06
	0.02205	0.000171532			270	1.2e-06
	0.0221	0.000172702			270	9.97e-07
	0.02215	0.000173877			271	8.14e-07
	0.0222	0.000175057			272	6.51e-07
	0.02225	0.000176242			272	5.1e-07
	0.0223	0.000177433			273	3.9e-07
	0.02235	0.000178629			273	2.89e-07
	0.0224	0.000179831			274	2.08e-07
	0.02245	0.000181038			275	1.44e-07
	0.0225	0.00018225			275	9.55e-08
	0.02255	0.000183468			276	5.99e-08
	0.0226	0.000184691			276	3.5e-08
	0.02265	0.000185919			277	1.88e-08
	0.0227	0.000187153			278	8.98e-09
	0.02275	0.000188393			278	3.74e-09
	0.0228	0.000189638			279	1.48e-09
	0.02285	0.000190888			280	8.66e-10
	0.0229	0.000192144			280	7.67e-10
	0.02295	0.000193405			281	7.36e-10
	0.023	0.000194672			281	7.3e-10
	0.02305	0.000195944			282	9.77e-10
	0.0231	0.000197222			283	2.26e-09
	0.02315	0.000198506			283	5.6e-09
	0.0232	0.000199795			284	1.22e-08
	0.02325	0.000201089			284	2.35e-08
	0.0233	0.000202389			285	4.1e-08
	0.02335	0.000203695			286	6.62e-08
	0.0234	0.000205006			286	1.01e-07
	0.02345	0.000206323			287	1.46e-07
	0.0235	0.000207646			287	2.03e-07
	0.02355	0.000208974			288	2.72e-07
	0.0236	0.000210308			289	3.55e-07
	0.02365	0.000211648			289	4.51e-07
	0.0237	0.000212993			290	5.6e-07
	0.02375	0.000214344			291	6.8e-07
	0.0238	0.0002157			291	8.12e-07
	0.02385	0.000217063			292	9.52e-07
	0.0239	0.000218431			292	1.1e-06
	0.02395	0.000219804			293	1.25e-06
	0.024	0.000221184			294	1.41e-06
	0.02405	0.000222569			294	1.56e-06
	0.0241	0.00022396			295	1.71e-06
	0.02415	0.000225357			295	1.85e-06
	0.0242	0.00022676			296	1.99e-06
	0.02425	0.000228168			297	2.11e-06
	0.0243	0.000229582			297	2.21e-06
	0.02435	0.000231003			298	2.3e-06
	0.0244	0.000232429			298	2.37e-06
	0.02445	0.00023386			299	2.41e-06
	0.0245	0.000235298			300	2.44e-06
	0.02455	0.000236742			300	2.44e-06
	0.0246	0.000238191			301	2.42e-06
	0.02465	0.000239646			302	2.38e-06
	0.0247	0.000241108			302	2.32e-06
	0.02475	0.000242575			303	2.24e-06
	0.0248	0.000244048			303	2.14e-06
	0.02485	0.000245527			304	2.03e-06
	0.0249	0.000247012			305	1.9e-06
	0.02495	0.000248503			305	1.76e-06
	0.025	0.00025			306	1.62e-06
	0.02505	0.000251503			306	1.47e-06
	0.0251	0.000253012			307	1.32e-06
	0.02515	0.000254527			308	1.17e-06
	0.0252	0.000256048			308	1.03e-06
	0.02525	0.000257574			309	8.87e-07
	0.0253	0.000259107			309	7.56e-07
	0.02535	0.000260645			310	6.34e-07
	0.0254	0.000262189			311	5.23e-07
	0.02545	0.000263739			311	4.24e-07
	0.0255	0.000265294			312	3.36e-07
	0.02555	0.000266855			313	2.6e-07
	0.0256	0.000268421			313	1.97e-07
	0.02565	0.000269994			314	1.44e-07
	0.0257	0.000271571			314	1.02e-07
	0.02575	0.000273155			315	6.91e-08
	0.0258	0.000274743			316	4.45e-08
	0.02585	0.000276337			316	2.69e-08
	0.0259	0.000277937			317	1.49e-08
	0.02595	0.000279542			317	7.3e-09
	0.026	0.000281152			318	2.95e-09
	0.02605	0.000282767			319	9.32e-10
	0.0261	0.000284388			319	7.08e-10
	0.02615	0.000286014			320	8.47e-10
	0.0262	0.000287645			320	8.85e-10
	0.02625	0.000289281			321	9e-10
	0.0263	0.000290923			322	8.72e-10
	0.02635	0.000292569			322	7.96e-10
	0.0264	0.00029422			323	1.57e-09
	0.02645	0.000295877			323	4.22e-09
	0.0265	0.000297538			324	9.26e-09
	0.02655	0.000299204			325	1.75e-08
	0.0266	0.000300875			325	2.99e-08
	0.02665	0.000302551			326	4.73e-08
	0.0267	0.000304232			327	7.07e-08
	0.02675	0.000305918			327	1.01e-07
	0.0268	0.000307608			328	1.38e-07
	0.02685	0.000309303			328	1.83e-07
	0.0269	0.000311003			329	2.36e-07
	0.02695	0.000312707			330	2.97e-07
	0.027	0.000314416			330	3.66e-07
	0.02705	0.00031613			331	4.41e-07
	0.0271	0.000317847			331	5.23e-07
	0.02715	0.00031957			332	6.09e-07
	0.0272	0.000321297			333	7e-07
	0.02725	0.000323028			333	7.93e-07
	0.0273	0.000324764			334	8.86e-07
	0.02735	0.000326504			334	9.78e-07
	0.0274	0.000328248			335	1.07e-06
	0.02745	0.000329997			336	1.15e-06
	0.0275	0.00033175			336	1.23e-06
	0.02755	0.000333507			337	1.3e-06
	0.0276	0.000335268			338	1.36e-06
	0.02765	0.000337034			338	1.41e-06
	0.0277	0.000338803			339	1.44e-06
	0.02775	0.000340577			339	1.47e-06
	0.0278	0.000342354			340	1.48e-06
	0.02785	0.000344136			341	1.48e-06
	0.0279	0.000345921			341	1.46e-06
	0.02795	0.000347711			342	1.43e-06
	0.028	0.000349504			342	1.39e-06
	0.02805	0.000351301			343	1.34e-06
	0.0281	0.000353102			344	1.27e-06
	0.02815	0.000354907			344	1.2e-06
	0.0282	0.000356715			345	1.12e-06
	0.02825	0.000358527			345	1.04e-06
	0.0283	0.000360343			346	9.48e-07
	0.02835	0.000362162			347	8.58e-07
	0.0284	0.000363985			347	7.67e-07
	0.02845	0.000365812			348	6.78e-07
	0.0285	0.000367642			349	5.91e-07
	0.02855	0.000369475			349	5.08e-07
	0.0286	0.000371313			350	4.31e-07
	0.02865	0.000373153			350	3.59e-07
	0.0287	0.000374997			351	2.94e-07
	0.02875	0.000376844			352	2.37e-07
	0.0288	0.000378694			352	1.86e-07
	0.02885	0.000380548			353	1.43e-07
	0.0289	0.000382405			353	1.07e-07
	0.02895	0.000384265			354	7.81e-08
	0.029	0.000386128			355	5.48e-08
	0.02905	0.000387994			355	3.7e-08
	0.0291	0.000389864			356	2.39e-08
	0.02915	0.000391736			356	1.47e-08
	0.0292	0.000393612			357	8.66e-09
	0.02925	0.00039549			358	4.96e-09
	0.0293	0.000397372			358	2.95e-09
	0.02935	0.000399256			359	2.04e-09
	0.0294	0.000401143			359	1.74e-09
	0.02945	0.000403033			360	1.68e-09
	0.0295	0.000404926			361	1.67e-09
	0.02955	0.000406821			361	1.68e-09
	0.0296	0.00040872			362	1.77e-09
	0.02965	0.000410621			363	2.14e-09
	0.0297	0.000412525			363	3.16e-09
	0.02975	0.000414431			364	5.36e-09
	0.0298	0.00041634			364	9.28e-09
	0.02985	0.000418251			365	1.55e-08
	0.0299	0.000420165			366	2.46e-08
	0.02995	0.000422081			366	3.71e-08
	0.03	0.000424			367	5.37e-08
	0.03005	0.000425921			367	7.47e-08
	0.0301	0.000427845			368	1e-07
	0.03015	0.000429771			369	1.31e-07
	0.0302	0.000431699			369	1.67e-07
	0.03025	0.000433629			370	2.08e-07
	0.0303	0.000435562			370	2.53e-07
	0.03035	0.000437497			371	3.03e-07
	0.0304	0.000439434			372	3.57e-07
	0.03045	0.000441373			372	4.13e-07
	0.0305	0.000443314			373	4.72e-07
	0.03055	0.000445257			374	5.31e-07
	0.0306	0.000447202			374	5.91e-07
	0.03065	0.000449149			375	6.49e-07
	0.0307	0.000451099			375	7.05e-07
	0.03075	0.00045305			376	7.57e-07
	0.0308	0.000455003			377	8.05e-07
	0.03085	0.000456957			377	8.48e-07
	0.0309	0.000458914			378	8.83e-07
	0.03095	0.000460872			378	9.12e-07
	0.031	0.000462832			379	9.32e-07
	0.03105	0.000464793			380	9.44e-07
	0.0311	0.000466757			380	9.48e-07
	0.03115	0.000468722			381	9.42e-07
	0.0312	0.000470688			381	9.29e-07
	0.03125	0.000472656			382	9.07e-07
	0.0313	0.000474626			383	8.77e-07
	0.03135	0.000476597			383	8.4e-07
	0.0314	0.000478569			384	7.97e-07
	0.03145	0.000480543			385	7.49e-07
	0.0315	0.000482518			385	6.97e-07
	0.03155	0.000484494			386	6.42e-07
	0.0316	0.000486472			386	5.84e-07
	0.03165	0.000488451			387	5.26e-07
	0.0317	0.000490431			388	4.68e-07
	0.03175	0.000492413			388	4.11e-07
	0.0318	0.000494395			389	3.57e-07
	0.03185	0.000496379			389	3.05e-07
	0.0319	0.000498364			390	2.57e-07
	0.03195	0.000500349			391	2.12e-07
	0.032	0.000502336			391	1.73e-07
	0.03205	0.000504324			392	1.37e-07
	0.0321	0.000506312			392	1.07e-07
	0.03215	0.000508302			393	8.11e-08
	0.0322	0.000510292			394	5.97e-08
	0.03225	0.000512283			394	4.25e-08
	0.0323	0.000514275			395	2.91e-08
	0.03235	0.000516268			396	1.89e-08
	0.0324	0.000518261			396	1.16e-08
	0.03245	0.000520255			397	6.58e-09
	0.0325	0.00052225			397	3.37e-09
	0.03255	0.000524245			398	1.51e-09
	0.0326	0.000526241			399	6.2e-10
	0.03265	0.000528237			399	4e-10
	0.0327	0.000530234			400	4.06e-10
	0.03275	0.000532232			400	4.14e-10
	0.0328	0.000534229			401	4.2e-10
	0.03285	0.000536228			402	4.12e-10
	0.0329	0.000538226			402	3.34e-10
	0.03295	0.000540225			403	4.34e-10
	0.033	0.000542224			403	1.4e-09
	0.03305	0.000544223			404	3.36e-09
	0.0331	0.000546223			405	6.62e-09
	0.03315	0.000548222			405	1.16e-08
	0.0332	0.000550222			406	1.86e-08
	0.03325	0.000552222			406	2.81e-08
	0.0333	0.000554222			407	4.04e-08
	0.03335	0.000556222			408	5.58e-08
	0.0334	0.000558222			408	7.44e-08
	0.03345	0.000560222			409	9.64e-08
	0.0335	0.000562222			410	1.22e-07
	0.03355	0.000564222			410	1.5e-07
	0.0336	0.000566221			411	1.82e-07
	0.03365	0.000568221			411	2.16e-07
	0.0337	0.00057022			412	2.53e-07
	0.03375	0.000572219			413	2.92e-07
	0.0338	0.000574217			413	3.31e-07
	0.03385	0.000576216			414	3.71e-07
	0.0339	0.000578214			414	4.11e-07
	0.03395	0.000580211			415	4.49e-07
	0.034	0.000582208			416	4.86e-07
	0.03405	0.000584205			416	5.2e-07
	0.0341	0.000586201			417	5.5e-07
	0.03415	0.000588196			417	5.77e-07
	0.0342	0.000590191			418	5.99e-07
	0.03425	0.000592185			419	6.16e-07
	0.0343	0.000594179			419	6.28e-07
	0.03435	0.000596172			420	6.33e-07
	0.0344	0.000598164			421	6.33e-07
	0.03445	0.000600155			421	6.28e-07
	0.0345	0.000602146			422	6.16e-07
	0.03455	0.000604136			422	5.99e-07
	0.0346	0.000606125			423	5.78e-07
	0.03465	0.000608113			424	5.51e-07
	0.0347	0.0006101			424	5.21e-07
	0.03475	0.000612086			425	4.88e-07
	0.0348	0.000614071			425	4.52e-07
	0.03485	0.000616055			426	4.14e-07
	0.0349	0.000618038			427	3.76e-07
	0.03495	0.000620019			427	3.37e-07
	0.035	0.000622			428	2.98e-07
	0.03505	0.000623979			428	2.6e-07
	0.0351	0.000625957			429	2.25e-07
	0.03515	0.000627934			430	1.91e-07
	0.0352	0.00062991			430	1.59e-07
	0.03525	0.000631884			431	1.31e-07
	0.0353	0.000633857			432	1.06e-07
	0.03535	0.000635829			432	8.34e-08
	0.0354	0.000637799			433	6.43e-08
	0.03545	0.000639767			433	4.83e-08
	0.0355	0.000641734			434	3.52e-08
	0.03555	0.000643699			435	2.48e-08
	0.0356	0.000645663			435	1.68e-08
	0.03565	0.000647625			436	1.09e-08
	0.0357	0.000649586			436	6.78e-09
	0.03575	0.000651545			437	4.07e-09
	0.0358	0.000653502			438	2.45e-09
	0.03585	0.000655457			438	1.62e-09
	0.0359	0.000657411			439	1.26e-09
	0.03595	0.000659362			439	1.11e-09
	0.036	0.000661312			440	1.03e-09
	0.03605	0.00066326			441	9.62e-10
	0.0361	0.000665206			441	8.95e-10
	0.03615	0.000667149			442	8.58e-10
	0.0362	0.000669091			443	9.47e-10
	0.03625	0.000671031			443	1.35e-09
	0.0363	0.000672969			444	2.29e-09
	0.03635	0.000674905			444	4e-09
	0.0364	0.000676838			445	6.73e-09
	0.03645	0.000678769			446	1.07e-08
	0.0365	0.000680698			446	1.63e-08
	0.03655	0.000682625			447	2.37e-08
	0.0366	0.000684549			447	3.31e-08
	0.03665	0.000686471			448	4.46e-08
	0.0367	0.000688391			449	5.85e-08
	0.03675	0.000690308			449	7.46e-08
	0.0368	0.000692222			450	9.31e-08
	0.03685	0.000694135			450	1.14e-07
	0.0369	0.000696044			451	1.37e-07
	0.03695	0.000697951			452	1.61e-07
	0.037	0.000699856			452	1.87e-07
	0.03705	0.000701758			453	2.14e-07
	0.0371	0.000703657			453	2.41e-07
	0.03715	0.000705553			454	2.69e-07
	0.0372	0.000707447			455	2.96e-07
	0.03725	0.000709338			455	3.22e-07
	0.0373	0.000711226			456	3.47e-07
	0.03735	0.000713112			457	3.69e-07
	0.0374	0.000714994			457	3.89e-07
	0.03745	0.000716873			458	4.06e-07
	0.0375	0.00071875			458	4.2e-07
	0.03755	0.000720624			459	4.3e-07
	0.0376	0.000722494			460	4.37e-07
	0.03765	0.000724361			460	4.39e-07
	0.0377	0.000726226			461	4.37e-07
	0.03775	0.000728087			461	4.31e-07
	0.0378	0.000729945			462	4.22e-07
	0.03785	0.000731799			463	4.08e-07
	0.0379	0.000733651			463	3.92e-07
	0.03795	0.000735499			464	3.72e-07
	0.038	0.000737344			464	3.5e-07
	0.03805	0.000739186			465	3.26e-07
	0.0381	0.000741024			466	3.01e-07
	0.03815	0.000742858			466	2.74e-07
	0.0382	0.00074469			467	2.47e-07
	0.03825	0.000746517			468	2.2e-07
	0.0383	0.000748341			468	1.93e-07
	0.03835	0.000750162			469	1.68e-07
	0.0384	0.000751979			469	1.43e-07
	0.03845	0.000753792			470	1.2e-07
	0.0385	0.000755602			471	9.94e-08
	0.03855	0.000757408			471	8.06e-08
	0.0386	0.00075921			472	6.39e-08
	0.03865	0.000761008			472	4.95e-08
	0.0387	0.000762803			473	3.72e-08
	0.03875	0.000764594			474	2.71e-08
	0.0388	0.000766381			474	1.89e-08
	0.03885	0.000768163			475	1.26e-08
	0.0389	0.000769942			475	7.86e-09
	0.03895	0.000771717			476	4.53e-09
	0.039	0.000773488			477	2.4e-09
	0.03905	0.000775255			477	1.38e-09
	0.0391	0.000777017			478	1.21e-09
	0.03915	0.000778776			479	1.25e-09
	0.0392	0.00078053			479	1.22e-09
	0.03925	0.00078228			480	1.12e-09
	0.0393	0.000784026			480	1.01e-09
	0.03935	0.000785768			481	8.85e-10
	0.0394	0.000787505			482	7.67e-10
	0.03945	0.000789237			482	6.57e-10
	0.0395	0.000790966			483	6.44e-10
	0.03955	0.00079269			483	1e-09
	0.0396	0.00079441			484	1.92e-09
	0.03965	0.000796125			485	3.49e-09
	0.0397	0.000797835			485	5.88e-09
	0.03975	0.000799541			486	9.26e-09
	0.0398	0.000801242			486	1.38e-08
	0.03985	0.000802938			487	1.97e-08
	0.0399	0.00080463			488	2.71e-08
	0.03995	0.000806318			488	3.61e-08
	0.04	0.000808			489	4.67e-08
	0.04005	0.000809678			490	5.9e-08
	0.0401	0.00081135			490	7.3e-08
	0.04015	0.000813018			491	8.84e-08
	0.0402	0.000814681			491	1.05e-07
	0.04025	0.000816339			492	1.23e-07
	0.0403	0.000817992			493	1.42e-07
	0.04035	0.00081964			493	1.62e-07
	0.0404	0.000821283			494	1.81e-07
	0.04045	0.000822921			494	2.01e-07
	0.0405	0.000824554			495	2.2e-07
	0.04055	0.000826182			496	2.39e-07
	0.0406	0.000827804			496	2.56e-07
	0.04065	0.000829421			497	2.71e-07
	0.0407	0.000831033			497	2.85e-07
	0.04075	0.00083264			498	2.96e-07
	0.0408	0.000834241			499	3.05e-07
	0.04085	0.000835837			499	3.11e-07
	0.0409	0.000837427			500	3.14e-07
	0.04095	0.000839012			500	3.15e-07
	0.041	0.000840592			501	3.13e-07
	0.04105	0.000842166			502	3.07e-07
	0.0411	0.000843735			502	3e-07
	0.04115	0.000845297			503	2.89e-07
	0.0412	0.000846855			504	2.77e-07
	0.04125	0.000848406			504	2.62e-07
	0.0413	0.000849952			505	2.46e-07
	0.04135	0.000851492			505	2.28e-07
	0.0414	0.000853027			506	2.09e-07
	0.04145	0.000854555			507	1.9e-07
	0.0415	0.000856078			507	1.71e-07
	0.04155	0.000857595			508	1.52e-07
	0.0416	0.000859106			508	1.33e-07
	0.04165	0.000860611			509	1.15e-07
	0.0417	0.00086211			510	9.79e-08
	0.04175	0.000863603			510	8.21e-08
	0.0418	0.00086509			511	6.78e-08
	0.04185	0.00086657			511	5.49e-08
	0.0419	0.000868045			512	4.37e-08
	0.04195	0.000869514			513	3.4e-08
	0.042	0.000870976			513	2.58e-08
	0.04205	0.000872432			514	1.91e-08
	0.0421	0.000873882			515	1.38e-08
	0.04215	0.000875325			515	9.72e-09
	0.0422	0.000876762			516	6.7e-09
	0.04225	0.000878193			516	4.6e-09
	0.0423	0.000879618			517	3.24e-09
	0.04235	0.000881035			518	2.47e-09
	0.0424	0.000882447			518	2.07e-09
	0.04245	0.000883852			519	1.9e-09
	0.0425	0.00088525			519	1.81e-09
	0.04255	0.000886642			520	1.76e-09
	0.0426	0.000888027			521	1.69e-09
	0.04265	0.000889405			521	1.61e-09
	0.0427	0.000890777			522	1.53e-09
	0.04275	0.000892142			522	1.47e-09
	0.0428	0.0008935			523	1.47e-09
	0.04285	0.000894851			524	1.67e-09
	0.0429	0.000896196			524	2.25e-09
	0.04295	0.000897533			525	3.4e-09
	0.043	0.000898864			526	5.26e-09
	0.04305	0.000900188			526	7.95e-09
	0.0431	0.000901504			527	1.16e-08
	0.04315	0.000902814			527	1.62e-08
	0.0432	0.000904117			528	2.21e-08
	0.04325	0.000905412			529	2.91e-08
	0.0433	0.000906701			529	3.73e-08
	0.04335	0.000907982			530	4.68e-08
	0.0434	0.000909256			530	5.74e-08
	0.04345	0.000910523			531	6.92e-08
	0.0435	0.000911782			532	8.18e-08
	0.04355	0.000913034			532	9.53e-08
	0.0436	0.000914279			533	1.09e-07
	0.04365	0.000915516			533	1.24e-07
	0.0437	0.000916746			534	1.38e-07
	0.04375	0.000917969			535	1.53e-07
	0.0438	0.000919184			535	1.66e-07
	0.04385	0.000920391			536	1.8e-07
	0.0439	0.000921591			536	1.92e-07
	0.04395	0.000922783			537	2.03e-07
	0.044	0.000923968			538	2.12e-07
	0.04405	0.000925145			538	2.19e-07
	0.0441	0.000926314			539	2.25e-07
	0.04415	0.000927476			540	2.29e-07
	0.0442	0.000928629			540	2.31e-07
	0.04425	0.000929775			541	2.3e-07
	0.0443	0.000930913			541	2.28e-07
	0.04435	0.000932043			542	2.23e-07
	0.0444	0.000933165			543	2.16e-07
	0.04445	0.00093428			543	2.08e-07
	0.0445	0.000935386			544	1.98e-07
	0.04455	0.000936484			544	1.87e-07
	0.0446	0.000937574			545	1.75e-07
	0.04465	0.000938656			546	1.61e-07
	0.0447	0.00093973			546	1.48e-07
	0.04475	0.000940796			547	1.33e-07
	0.0448	0.000941853			547	1.19e-07
	0.04485	0.000942902			548	1.05e-07
	0.0449	0.000943943			549	9.18e-08
	0.04495	0.000944976			549	7.89e-08
	0.045	0.000946			550	6.69e-08
	0.04505	0.000947016			551	5.58e-08
	0.0451	0.000948023			551	4.57e-08
	0.04515	0.000949022			552	3.68e-08
	0.0452	0.000950012			552	2.91e-08
	0.04525	0.000950994			553	2.25e-08
	0.0453	0.000951968			554	1.7e-08
	0.04535	0.000952932			554	1.26e-08
	0.0454	0.000953888			555	9.17e-09
	0.04545	0.000954835			555	6.61e-09
	0.0455	0.000955774			556	4.8e-09
	0.04555	0.000956704			557	3.63e-09
	0.0456	0.000957625			557	2.95e-09
	0.04565	0.000958537			558	2.57e-09
	0.0457	0.00095944			558	2.37e-09
	0.04575	0.000960335			559	2.25e-09
	0.0458	0.00096122			560	2.15e-09
	0.04585	0.000962097			560	2.06e-09
	0.0459	0.000962964			561	1.95e-09
	0.04595	0.000963823			562	1.84e-09
	0.046	0.000964672			562	1.73e-09
	0.04605	0.000965512			563	1.65e-09
	0.0461	0.000966343			563	1.62e-09
	0.04615	0.000967165			564	1.77e-09
	0.0462	0.000967978			565	2.25e-09
	0.04625	0.000968781			565	3.23e-09
	0.0463	0.000969575			566	4.81e-09
	0.04635	0.00097036			566	7.08e-09
	0.0464	0.000971135			567	1.01e-08
	0.04645	0.000971902			568	1.4e-08
	0.0465	0.000972658			568	1.87e-08
	0.04655	0.000973405			569	2.44e-08
	0.0466	0.000974143			569	3.09e-08
	0.04665	0.000974871			570	3.84e-08
	0.0467	0.000975589			571	4.68e-08
	0.04675	0.000976298			571	5.59e-08
	0.0468	0.000976997			572	6.57e-08
	0.04685	0.000977686			573	7.6e-08
	0.0469	0.000978366			573	8.67e-08
	0.04695	0.000979036			574	9.76e-08
	0.047	0.000979696			574	1.08e-07
	0.04705	0.000980346			575	1.19e-07
	0.0471	0.000980987			576	1.29e-07
	0.04715	0.000981617			576	1.39e-07
	0.0472	0.000982238			577	1.48e-07
	0.04725	0.000982848			577	1.55e-07
	0.0473	0.000983449			578	1.62e-07
	0.04735	0.000984039			579	1.67e-07
	0.0474	0.00098462			579	1.71e-07
	0.04745	0.00098519			580	1.73e-07
	0.0475	0.00098575			580	1.73e-07
	0.04755	0.0009863			581	1.72e-07
	0.0476	0.000986839			582	1.7e-07
	0.04765	0.000987369			582	1.66e-07
	0.0477	0.000987888			583	1.6e-07
	0.04775	0.000988397			583	1.53e-07
	0.0478	0.000988895			584	1.46e-07
	0.04785	0.000989383			585	1.37e-07
	0.0479	0.00098986			585	1.27e-07
	0.04795	0.000990328			586	1.17e-07
	0.048	0.000990784			587	1.06e-07
	0.04805	0.00099123			587	9.57e-08
	0.0481	0.000991665			588	8.51e-08
	0.04815	0.00099209			588	7.47e-08
	0.0482	0.000992504			589	6.47e-08
	0.04825	0.000992907			590	5.52e-08
	0.0483	0.0009933			590	4.64e-08
	0.04835	0.000993682			591	3.83e-08
	0.0484	0.000994053			591	3.11e-08
	0.04845	0.000994413			592	2.47e-08
	0.0485	0.000994762			593	1.92e-08
	0.04855	0.0009951			593	1.46e-08
	0.0486	0.000995428			594	1.08e-08
	0.04865	0.000995744			594	7.67e-09
	0.0487	0.000996049			595	5.27e-09
	0.04875	0.000996344			596	3.46e-09
	0.0488	0.000996627			596	2.15e-09
	0.04885	0.000996899			597	1.25e-09
	0.0489	0.00099716			598	6.86e-10
	0.04895	0.00099741			598	4e-10
	0.049	0.000997648			599	3.67e-10
	0.04905	0.000997875			599	4.5e-10
	0.0491	0.000998091			600	5.53e-10
	0.04915	0.000998295			601	6.6e-10
	0.0492	0.000998489			601	7.66e-10
	0.04925	0.00099867			602	8.67e-10
	0.0493	0.00099884			602	9.46e-10
	0.04935	0.000998999			603	9.86e-10
	0.0494	0.000999146			604	9.9e-10
	0.04945	0.000999282			604	1.05e-09
	0.0495	0.000999406			605	1.43e-09
	0.04955	0.000999518			605	2.3e-09
	0.0496	0.000999619			606	3.72e-09
	0.04965	0.000999708			607	5.73e-09
	0.0497	0.000999785			607	8.36e-09
	0.04975	0.000999851			608	1.17e-08
	0.0498	0.000999904			609	1.57e-08
	0.04985	0.000999946			609	2.04e-08
	0.0499	0.000999976			610	2.58e-08
	0.04995	0.000999994			610	3.19e-08
	0.05	0.001			611	3.87e-08
	0.05005	0.000999994			612	4.6e-08
	0.0501	0.000999976			612	5.38e-08
	0.05015	0.000999946			613	6.19e-08
	0.0502	0.000999904			613	7.03e-08
	0.05025	0.000999851			614	7.88e-08
	0.0503	0.000999785			615	8.71e-08
	0.05035	0.000999708			615	9.53e-08
	0.0504	0.000999619			616	1.03e-07
	0.05045	0.000999518			616	1.1e-07
	0.0505	0.000999406			617	1.17e-07
	0.05055	0.000999282			618	1.22e-07
	0.0506	0.000999146			618	1.27e-07
	0.05065	0.000998999			619	1.3e-07
	0.0507	0.00099884			620	1.33e-07
	0.05075	0.00099867			620	1.34e-07
	0.0508	0.000998489			621	1.34e-07
	0.05085	0.000998295			621	1.33e-07
	0.0509	0.000998091			622	1.3e-07
	0.05095	0.000997875			623	1.27e-07
	0.051	0.000997648			623	1.22e-07
	0.05105	0.00099741			624	1.16e-07
	0.0511	0.00099716			624	1.1e-07
	0.05115	0.000996899			625	1.03e-07
	0.0512	0.000996627			626	9.52e-08
	0.05125	0.000996344			626	8.72e-08
	0.0513	0.00099605			627	7.9e-08
	0.05135	0.000995744			627	7.07e-08
	0.0514	0.000995428			628	6.25e-08
	0.05145	0.0009951			629	5.46e-08
	0.0515	0.000994762			629	4.7e-08
	0.05155	0.000994413			630	3.98e-08
	0.0516	0.000994053			630	3.32e-08
	0.05165	0.000993682			631	2.72e-08
	0.0517	0.0009933			632	2.18e-08
	0.05175	0.000992907			632	1.71e-08
	0.0518	0.000992504			633	1.3e-08
	0.05185	0.00099209			634	9.63e-09
	0.0519	0.000991665			634	6.83e-09
	0.05195	0.00099123			635	4.6e-09
	0.052	0.000990784			635	2.86e-09
	0.05205	0.000990328			636	1.57e-09
	0.0521	0.00098986			637	7.06e-10
	0.05215	0.000989383			637	4.79e-10
	0.0522	0.000988895			638	7.67e-10
	0.05225	0.000988397			638	1.04e-09
	0.0523	0.000987888			639	1.25e-09
	0.05235	0.000987369			640	1.41e-09
	0.0524	0.00098684			640	1.54e-09
	0.05245	0.0009863			641	1.66e-09
	0.0525	0.00098575			641	1.77e-09
	0.05255	0.00098519			642	1.86e-09
	0.0526	0.00098462			643	1.9e-09
	0.05265	0.000984039			643	1.85e-09
	0.0527	0.000983449			644	1.67e-09
	0.05275	0.000982848			645	1.31e-09
	0.0528	0.000982238			645	8e-10
	0.05285	0.000981617			646	7.94e-10
	0.0529	0.000980987			646	1.95e-09
	0.05295	0.000980346			647	3.7e-09
	0.053	0.000979696			648	5.98e-09
	0.05305	0.000979036			648	8.78e-09
	0.0531	0.000978366			649	1.21e-08
	0.05315	0.000977686			649	1.61e-08
	0.0532	0.000976997			650	2.05e-08
	0.05325	0.000976298			651	2.55e-08
	0.0533	0.000975589			651	3.1e-08
	0.05335	0.000974871			652	3.68e-08
	0.0534	0.000974143			652	4.3e-08
	0.05345	0.000973405			653	4.95e-08
	0.0535	0.000972658			654	5.6e-08
	0.05355	0.000971902			654	6.26e-08
	0.0536	0.000971136			655	6.9e-08
	0.05365	0.00097036			656	7.52e-08
	0.0537	0.000969575			656	8.1e-08
	0.05375	0.000968781			657	8.63e-08
	0.0538	0.000967978			657	9.11e-08
	0.05385	0.000967165			658	9.51e-08
	0.0539	0.000966343			659	9.83e-08
	0.05395	0.000965512			659	1.01e-07
	0.054	0.000964672			660	1.02e-07
	0.05405	0.000963823			660	1.03e-07
	0.0541	0.000962964			661	1.02e-07
	0.05415	0.000962097			662	1.01e-07
	0.0542	0.00096122			662	9.83e-08
	0.05425	0.000960335			663	9.52e-08
	0.0543	0.00095944			663	9.12e-08
	0.05435	0.000958537			664	8.66e-08
	0.0544	0.000957625			665	8.13e-08
	0.05445	0.000956704			665	7.56e-08
	0.0545	0.000955774			666	6.96e-08
	0.05455	0.000954835			667	6.33e-08
	0.0546	0.000953888			667	5.69e-08
	0.05465	0.000952932			668	5.05e-08
	0.0547	0.000951968			668	4.42e-08
	0.05475	0.000950994			669	3.82e-08
	0.0548	0.000950012			670	3.25e-08
	0.05485	0.000949022			670	2.72e-08
	0.0549	0.000948023			671	2.23e-08
	0.05495	0.000947016			671	1.79e-08
	0.055	0.000946			672	1.4e-08
	0.05505	0.000944976			673	1.07e-08
	0.0551	0.000943943			673	7.93e-09
	0.05515	0.000942902			674	5.67e-09
	0.0552	0.000941853			674	3.94e-09
	0.05525	0.000940796			675	2.75e-09
	0.0553	0.00093973			676	2.12e-09
	0.05535	0.000938656			676	1.94e-09
	0.0554	0.000937574			677	2.01e-09
	0.05545	0.000936484			677	2.12e-09
	0.0555	0.000935386			678	2.2e-09
	0.05555	0.00093428			679	2.25e-09
	0.0556	0.000933166			679	2.26e-09
	0.05565	0.000932043			680	2.25e-09
	0.0557	0.000930913			681	2.22e-09
	0.05575	0.000929775			681	2.19e-09
	0.0558	0.00092863			682	2.14e-09
	0.05585	0.000927476			682	2.07e-09
	0.0559	0.000926314			683	1.97e-09
	0.05595	0.000925145			684	1.83e-09
	0.056	0.000923968			684	1.64e-09
	0.05605	0.000922783			685	1.47e-09
	0.0561	0.000921591			685	1.53e-09
	0.05615	0.000920391			686	2.07e-09
	0.0562	0.000919184			687	3.14e-09
	0.05625	0.000917969			687	4.68e-09
	0.0563	0.000916746			688	6.67e-09
	0.05635	0.000915516			688	9.1e-09
	0.0564	0.000914279			689	1.2e-08
	0.05645	0.000913034			690	1.53e-08
	0.0565	0.000911782			690	1.9e-08
	0.05655	0.000910523			691	2.32e-08
	0.0566	0.000909256			692	2.77e-08
	0.05665	0.000907982			692	3.24e-08
	0.0567	0.000906701			693	3.74e-08
	0.05675	0.000905412			693	4.26e-08
	0.0568	0.000904117			694	4.78e-08
	0.05685	0.000902814			695	5.29e-08
	0.0569	0.000901505			695	5.79e-08
	0.05695	0.000900188			696	6.27e-08
	0.057	0.000898864			696	6.71e-08
	0.05705	0.000897534			697	7.11e-08
	0.0571	0.000896196			698	7.46e-08
	0.05715	0.000894851			698	7.75e-08
	0.0572	0.0008935			699	7.97e-08
	0.05725	0.000892142			699	8.12e-08
	0.0573	0.000890777			700	8.2e-08
	0.05735	0.000889405			701	8.2e-08
	0.0574	0.000888027			701	8.13e-08
	0.05745	0.000886642			702	7.98e-08
	0.0575	0.00088525			703	7.76e-08
	0.05755	0.000883852			703	7.48e-08
	0.0576	0.000882447			704	7.14e-08
	0.05765	0.000881035			704	6.75e-08
	0.0577	0.000879618			705	6.31e-08
	0.05775	0.000878193			706	5.84e-08
	0.0578	0.000876763			706	5.35e-08
	0.05785	0.000875325			707	4.85e-08
	0.0579	0.000873882			707	4.34e-08
	0.05795	0.000872432			708	3.83e-08
	0.058	0.000870976			709	3.34e-08
	0.05805	0.000869514			709	2.87e-08
	0.0581	0.000868045			710	2.43e-08
	0.05815	0.000866571			710	2.02e-08
	0.0582	0.00086509			711	1.64e-08
	0.05825	0.000863603			712	1.31e-08
	0.0583	0.00086211			712	1.02e-08
	0.05835	0.000860611			713	7.73e-09
	0.0584	0.000859106			714	5.65e-09
	0.05845	0.000857595			714	3.97e-09
	0.0585	0.000856078			715	2.64e-09
	0.05855	0.000854555			715	1.66e-09
	0.0586	0.000853027			716	1.01e-09
	0.05865	0.000851492			717	6.88e-10
	0.0587	0.000849952			717	6.45e-10
	0.05875	0.000848406			718	6.97e-10
	0.0588	0.000846855			718	7.35e-10
	0.05885	0.000845298			719	7.4e-10
	0.0589	0.000843735			720	7.19e-10
	0.05895	0.000842166			720	6.8e-10
	0.059	0.000840592			721	6.31e-10
	0.05905	0.000839013			721	5.72e-10
	0.0591	0.000837428			722	4.99e-10
	0.05915	0.000835837			723	4.06e-10
	0.0592	0.000834241			723	3.01e-10
	0.05925	0.00083264			724	2.94e-10
	0.0593	0.000831033			724	5.53e-10
	0.05935	0.000829421			725	1.04e-09
	0.0594	0.000827804			726	1.74e-09
	0.05945	0.000826182			726	2.68e-09
	0.0595	0.000824554			727	3.89e-09
	0.05955	0.000822921			728	5.41e-09
	0.0596	0.000821283			728	7.25e-09
	0.05965	0.00081964			729	9.43e-09
	0.0597	0.000817992			729	1.2e-08
	0.05975	0.000816339			730	1.48e-08
	0.0598	0.000814681			731	1.8e-08
	0.05985	0.000813018			731	2.15e-08
	0.0599	0.00081135			732	2.53e-08
	0.05995	0.000809678			732	2.92e-08
	0.06	0.000808			733	3.33e-08
	0.06005	0.000806318			734	3.75e-08
	0.0601	0.000804631			734	4.17e-08
	0.06015	0.000802939			735	4.58e-08
	0.0602	0.000801242			735	4.97e-08
	0.06025	0.000799541			736	5.35e-08
	0.0603	0.000797835			737	5.69e-08
	0.06035	0.000796125			737	5.99e-08
	0.0604	0.00079441			738	6.25e-08
	0.06045	0.00079269			739	6.46e-08
	0.0605	0.000790966			739	6.62e-08
	0.06055	0.000789238			740	6.71e-08
	0.0606	0.000787505			740	6.75e-08
	0.06065	0.000785768			741	6.72e-08
	0.0607	0.000784026			742	6.64e-08
	0.06075	0.00078228			742	6.49e-08
	0.0608	0.00078053			743	6.3e-08
	0.06085	0.000778776			743	6.05e-08
	0.0609	0.000777018			744	5.75e-08
	0.06095	0.000775255			745	5.42e-08
	0.061	0.000773488			745	5.06e-08
	0.06105	0.000771717			746	4.67e-08
	0.0611	0.000769942			746	4.27e-08
	0.06115	0.000768164			747	3.86e-08
	0.0612	0.000766381			748	3.45e-08
	0.06125	0.000764594			748	3.05e-08
	0.0613	0.000762803			749	2.66e-08
	0.06135	0.000761009			750	2.29e-08
	0.0614	0.00075921			750	1.94e-08
	0.06145	0.000757408			751	1.62e-08
	0.0615	0.000755602			751	1.33e-08
	0.06155	0.000753792			752	1.07e-08
	0.0616	0.000751979			753	8.51e-09
	0.06165	0.000750162			753	6.6e-09
	0.0617	0.000748341			754	5.02e-09
	0.06175	0.000746517			754	3.73e-09
	0.0618	0.00074469			755	2.72e-09
	0.06185	0.000742858			756	1.97e-09
	0.0619	0.000741024			756	1.44e-09
	0.06195	0.000739186			757	1.11e-09
	0.062	0.000737344			757	9.45e-10
	0.06205	0.000735499			758	8.87e-10
	0.0621	0.000733651			759	8.84e-10
	0.06215	0.0007318			759	9.02e-10
	0.0622	0.000729945			760	9.26e-10
	0.06225	0.000728087			760	9.5e-10
	0.0623	0.000726226			761	9.75e-10
	0.06235	0.000724361			762	9.99e-10
	0.0624	0.000722494			762	1.02e-09
	0.06245	0.000720624			763	1.02e-09
	0.0625	0.00071875			764	9.95e-10
	0.06255	0.000716873			764	9.28e-10
	0.0626	0.000714994			765	8.25e-10
	0.06265	0.000713112			765	7.66e-10
	0.0627	0.000711226			766	9.51e-10
	0.06275	0.000709338			767	1.5e-09
	0.0628	0.000707447			767	2.37e-09
	0.06285	0.000705554			768	3.53e-09
	0.0629	0.000703657			768	4.99e-09
	0.06295	0.000701758			769	6.73e-09
	0.063	0.000699856			770	8.76e-09
	0.06305	0.000697951			770	1.11e-08
	0.0631	0.000696045			771	1.36e-08
	0.06315	0.000694135			771	1.64e-08
	0.0632	0.000692223			772	1.95e-08
	0.06325	0.000690308			773	2.26e-08
	0.0633	0.000688391			773	2.59e-08
	0.06335	0.000686471			774	2.92e-08
	0.0634	0.000684549			775	3.25e-08
	0.06345	0.000682625			775	3.57e-08
	0.0635	0.000680698			776	3.88e-08
	0.06355	0.000678769			776	4.17e-08
	0.0636	0.000676838			777	4.43e-08
	0.06365	0.000674905			778	4.66e-08
	0.0637	0.000672969			778	4.85e-08
	0.06375	0.000671031			779	5.01e-08
	0.0638	0.000669091			779	5.11e-08
	0.06385	0.00066715			780	5.17e-08
	0.0639	0.000665206			781	5.18e-08
	0.06395	0.00066326			781	5.15e-08
	0.064	0.000661312			782	5.07e-08
	0.06405	0.000659362			782	4.94e-08
	0.0641	0.000657411			783	4.77e-08
	0.06415	0.000655457			784	4.56e-08
	0.0642	0.000653502			784	4.32e-08
	0.06425	0.000651545			785	4.05e-08
	0.0643	0.000649586			786	3.76e-08
	0.06435	0.000647625			786	3.45e-08
	0.0644	0.000645664			787	3.14e-08
	0.06445	0.0006437			787	2.82e-08
	0.0645	0.000641734			788	2.5e-08
	0.06455	0.000639767			789	2.2e-08
	0.0646	0.000637799			789	1.9e-08
	0.06465	0.000635829			790	1.62e-08
	0.0647	0.000633857			790	1.37e-08
	0.06475	0.000631884			791	1.13e-08
	0.0648	0.00062991			792	9.24e-09
	0.06485	0.000627935			792	7.43e-09
	0.0649	0.000625958			793	5.87e-09
	0.06495	0.00062398			793	4.57e-09
	0.065	0.000622			794	3.52e-09
	0.06505	0.000620019			795	2.69e-09
	0.0651	0.000618038			795	2.06e-09
	0.06515	0.000616055			796	1.6e-09
	0.0652	0.000614071			797	1.29e-09
	0.06525	0.000612086			797	1.09e-09
	0.0653	0.0006101			798	9.72e-10
	0.06535	0.000608113			798	9.12e-10
	0.0654	0.000606125			799	8.84e-10
	0.06545	0.000604136			800	8.71e-10
	0.0655	0.000602146			800	8.6e-10
	0.06555	0.000600155			801	8.44e-10
	0.0656	0.000598164			801	8.23e-10
	0.06565	0.000596172			802	8e-10
	0.0657	0.000594179			803	7.86e-10
	0.06575	0.000592185			803	7.96e-10
	0.0658	0.000590191			804	8.47e-10
	0.06585	0.000588196			804	9.66e-10
	0.0659	0.000586201			805	1.18e-09
	0.06595	0.000584205			806	1.52e-09
	0.066	0.000582208			806	2.02e-09
	0.06605	0.000580211			807	2.69e-09
	0.0661	0.000578214			807	3.56e-09
	0.06615	0.000576216			808	4.64e-09
	0.0662	0.000574218			809	5.94e-09
	0.06625	0.000572219			809	7.48e-09
	0.0663	0.00057022			810	9.24e-09
	0.06635	0.000568221			811	1.12e-08
	0.0664	0.000566221			811	1.34e-08
	0.06645	0.000564222			812	1.58e-08
	0.0665	0.000562222			812	1.83e-08
	0.06655	0.000560222			813	2.09e-08
	0.0666	0.000558222			814	2.35e-08
	0.06665	0.000556222			814	2.62e-08
	0.0667	0.000554223			815	2.89e-08
	0.06675	0.000552222			815	3.14e-08
	0.0668	0.000550222			816	3.38e-08
	0.06685	0.000548222			817	3.6e-08
	0.0669	0.000546223			817	3.8e-08
	0.06695	0.000544223			818	3.97e-08
	0.067	0.000542224			818	4.11e-08
	0.06705	0.000540225			819	4.21e-08
	0.0671	0.000538226			820	4.27e-08
	0.06715	0.000536228			820	4.3e-08
	0.0672	0.000534229			821	4.28e-08
	0.06725	0.000532232			822	4.23e-08
	0.0673	0.000530235			822	4.14e-08
	0.06735	0.000528238			823	4.01e-08
	0.0674	0.000526241			823	3.85e-08
	0.06745	0.000524245			824	3.66e-08
	0.0675	0.00052225			825	3.44e-08
	0.06755	0.000520255			825	3.21e-08
	0.0676	0.000518261			826	2.96e-08
	0.06765	0.000516268			826	2.7e-08
	0.0677	0.000514275			827	2.43e-08
	0.06775	0.000512283			828	2.17e-08
	0.0678	0.000510292			828	1.91e-08
	0.06785	0.000508302			829	1.66e-08
	0.0679	0.000506312			829	1.42e-08
	0.06795	0.000504324			830	1.2e-08
	0.068	0.000502336			831	1e-08
	0.06805	0.000500349			831	8.22e-09
	0.0681	0.000498364			832	6.63e-09
	0.06815	0.000496379			833	5.28e-09
	0.0682	0.000494395			833	4.15e-09
	0.06825	0.000492413			834	3.25e-09
	0.0683	0.000490431			834	2.55e-09
	0.06835	0.000488452			835	2.06e-09
	0.0684	0.000486472			836	1.74e-09
	0.06845	0.000484494			836	1.58e-09
	0.0685	0.000482518			837	1.52e-09
	0.06855	0.000480543			837	1.54e-09
	0.0686	0.000478569			838	1.61e-09
	0.06865	0.000476597			839	1.7e-09
	0.0687	0.000474626			839	1.8e-09
	0.06875	0.000472656			840	1.89e-09
	0.0688	0.000470688			840	1.97e-09
	0.06885	0.000468722			841	2.04e-09
	0.0689	0.000466757			842	2.1e-09
	0.06895	0.000464794			842	2.14e-09
	0.069	0.000462832			843	2.19e-09
	0.06905	0.000460872			844	2.24e-09
	0.0691	0.000458914			844	2.31e-09
	0.06915	0.000456957			845	2.43e-09
	0.0692	0.000455002			845	2.62e-09
	0.06925	0.00045305			846	2.9e-09
	0.0693	0.000451099			847	3.3e-09
	0.06935	0.00044915			847	3.86e-09
	0.0694	0.000447203			848	4.58e-09
	0.06945	0.000445257			848	5.48e-09
	0.0695	0.000443314			849	6.57e-09
	0.06955	0.000441373			850	7.85e-09
	0.0696	0.000439434			850	9.31e-09
	0.06965	0.000437497			851	1.09e-08
	0.0697	0.000435562			851	1.27e-08
	0.06975	0.00043363			852	1.46e-08
	0.0698	0.000431699			853	1.67e-08
	0.06985	0.000429771			853	1.88e-08
	0.0699	0.000427845			854	2.09e-08
	0.06995	0.000425921			854	2.3e-08
	0.07	0.000424			855	2.51e-08
	0.07005	0.000422081			856	2.71e-08
	0.0701	0.000420165			856	2.89e-08
	0.07015	0.000418251			857	3.06e-08
	0.0702	0.00041634			858	3.21e-08
	0.07025	0.000414431			858	3.33e-08
	0.0703	0.000412525			859	3.42e-08
	0.07035	0.000410621			859	3.49e-08
	0.0704	0.00040872			860	3.52e-08
	0.07045	0.000406821			861	3.53e-08
	0.0705	0.000404926			861	3.5e-08
	0.07055	0.000403033			862	3.44e-08
	0.0706	0.000401143			862	3.35e-08
	0.07065	0.000399256			863	3.23e-08
	0.0707	0.000397372			864	3.09e-08
	0.07075	0.00039549			864	2.92e-08
	0.0708	0.000393612			865	2.74e-08
	0.07085	0.000391736			865	2.54e-08
	0.0709	0.000389864			866	2.34e-08
	0.07095	0.000387994			867	2.12e-08
	0.071	0.000386128			867	1.91e-08
	0.07105	0.000384265			868	1.7e-08
	0.0711	0.000382405			869	1.49e-08
	0.07115	0.000380548			869	1.29e-08
	0.0712	0.000378694			870	1.11e-08
	0.07125	0.000376844			870	9.34e-09
	0.0713	0.000374997			871	7.79e-09
	0.07135	0.000373153			872	6.42e-09
	0.0714	0.000371313			872	5.23e-09
	0.07145	0.000369476			873	4.22e-09
	0.0715	0.000367642			873	3.39e-09
	0.07155	0.000365812			874	2.72e-09
	0.0716	0.000363986			875	2.21e-09
	0.07165	0.000362162			875	1.83e-09
	0.0717	0.000360343			876	1.57e-09
	0.07175	0.000358527			876	1.4e-09
	0.0718	0.000356715			877	1.3e-09
	0.07185	0.000354907			878	1.24e-09
	0.0719	0.000353102			878	1.21e-09
	0.07195	0.000351301			879	1.19e-09
	0.072	0.000349504			880	1.18e-09
	0.07205	0.000347711			880	1.16e-09
	0.0721	0.000345922			881	1.14e-09
	0.07215	0.000344136			881	1.1e-09
	0.0722	0.000342354			882	1.06e-09
	0.07225	0.000340577			883	1.02e-09
	0.0723	0.000338804			883	1e-09
	0.07235	0.000337034			884	1.02e-09
	0.0724	0.000335268			884	1.08e-09
	0.07245	0.000333507			885	1.2e-09
	0.0725	0.00033175			886	1.4e-09
	0.07255	0.000329997			886	1.7e-09
	0.0726	0.000328248			887	2.1e-09
	0.07265	0.000326504			887	2.63e-09
	0.0727	0.000324764			888	3.29e-09
	0.07275	0.000323028			889	4.1e-09
	0.0728	0.000321297			889	5.06e-09
	0.07285	0.00031957			890	6.18e-09
	0.0729	0.000317848			891	7.45e-09
	0.07295	0.00031613			891	8.85e-09
	0.073	0.000314416			892	1.04e-08
	0.07305	0.000312707			892	1.2e-08
	0.0731	0.000311003			893	1.37e-08
	0.07315	0.000309303			894	1.55e-08
	0.0732	0.000307608			894	1.72e-08
	0.07325	0.000305918			895	1.9e-08
	0.0733	0.000304232			895	2.07e-08
	0.07335	0.000302552			896	2.23e-08
	0.0734	0.000300875			897	2.38e-08
	0.07345	0.000299204			897	2.51e-08
	0.0735	0.000297538			898	2.62e-08
	0.07355	0.000295877			898	2.72e-08
	0.0736	0.00029422			899	2.79e-08
	0.07365	0.000292569			900	2.83e-08
	0.0737	0.000290923			900	2.85e-08
	0.07375	0.000289281			901	2.84e-08
	0.0738	0.000287645			901	2.8e-08
	0.07385	0.000286014			902	2.74e-08
	0.0739	0.000284388			903	2.65e-08
	0.07395	0.000282768			903	2.54e-08
	0.074	0.000281152			904	2.42e-08
	0.07405	0.000279542			905	2.27e-08
	0.0741	0.000277937			905	2.11e-08
	0.07415	0.000276338			906	1.94e-08
	0.0742	0.000274743			906	1.76e-08
	0.07425	0.000273155			907	1.58e-08
	0.0743	0.000271572			908	1.4e-08
	0.07435	0.000269994			908	1.22e-08
	0.0744	0.000268421			909	1.05e-08
	0.07445	0.000266855			909	8.82e-09
	0.0745	0.000265294			910	7.29e-09
	0.07455	0.000263739			911	5.89e-09
	0.0746	0.000262189			911	4.63e-09
	0.07465	0.000260645			912	3.52e-09
	0.0747	0.000259107			912	2.56e-09
	0.07475	0.000257574			913	1.75e-09
	0.0748	0.000256048			914	1.09e-09
	0.07485	0.000254527			914	5.72e-10
	0.0749	0.000253012			915	1.81e-10
	0.07495	0.000251503			916	1.38e-10
	0.075	0.00025			916	3.23e-10
	0.07505	0.000248503			917	4.4e-10
	0.0751	0.000247012			917	4.98e-10
	0.07515	0.000245527			918	5.13e-10
	0.0752	0.000244048			919	5e-10
	0.07525	0.000242575			919	4.7e-10
	0.0753	0.000241107			920	4.33e-10
	0.07535	0.000239646			920	3.95e-10
	0.0754	0.000238191			921	3.61e-10
	0.07545	0.000236742			922	3.31e-10
	0.0755	0.000235298			922	3.01e-10
	0.07555	0.00023386			923	2.67e-10
	0.0756	0.000232429			923	2.3e-10
	0.07565	0.000231003			924	2.11e-10
	0.0757	0.000229583			925	2.67e-10
	0.07575	0.000228168			925	4.36e-10
	0.0758	0.00022676			926	7.1e-10
	0.07585	0.000225357			927	1.09e-09
	0.0759	0.000223961			927	1.58e-09
	0.07595	0.000222569			928	2.19e-09
	0.076	0.000221184			928	2.93e-09
	0.07605	0.000219805			929	3.8e-09
	0.0761	0.000218431			930	4.8e-09
	0.07615	0.000217063			930	5.93e-09
	0.0762	0.0002157			931	7.19e-09
	0.07625	0.000214344			931	8.56e-09
	0.0763	0.000212993			932	1e-08
	0.07635	0.000211648			933	1.15e-08
	0.0764	0.000210308			933	1.31e-08
	0.07645	0.000208974			934	1.47e-08
	0.0765	0.000207646			934	1.63e-08
	0.07655	0.000206323			935	1.79e-08
	0.0766	0.000205006			936	1.94e-08
	0.07665	0.000203695			936	2.08e-08
	0.0767	0.00020239			937	2.21e-08
	0.07675	0.000201089			938	2.32e-08
	0.0768	0.000199795			938	2.41e-08
	0.07685	0.000198506			939	2.48e-08
	0.0769	0.000197222			939	2.53e-08
	0.07695	0.000195944			940	2.56e-08
	0.077	0.000194672			941	2.56e-08
	0.07705	0.000193405			941	2.54e-08
	0.0771	0.000192144			942	2.5e-08
	0.07715	0.000190888			942	2.43e-08
	0.0772	0.000189638			943	2.35e-08
	0.07725	0.000188393			944	2.24e-08
	0.0773	0.000187154			944	2.11e-08
	0.07735	0.000185919			945	1.97e-08
	0.0774	0.000184691			945	1.82e-08
	0.07745	0.000183468			946	1.66e-08
	0.0775	0.00018225			947	1.5e-08
	0.07755	0.000181038			947	1.33e-08
	0.0776	0.000179831			948	1.16e-08
	0.07765	0.000178629			948	9.94e-09
	0.0777	0.000177433			949	8.34e-09
	0.07775	0.000176242			950	6.83e-09
	0.0778	0.000175057			950	5.42e-09
	0.07785	0.000173877			951	4.13e-09
	0.0779	0.000172702			952	2.98e-09
	0.07795	0.000171532			952	1.99e-09
	0.078	0.000170368			953	1.21e-09
	0.07805	0.000169209			953	8.41e-10
	0.0781	0.000168055			954	1.01e-09
	0.07815	0.000166907			955	1.38e-09
	0.0782	0.000165764			955	1.74e-09
	0.07825	0.000164626			956	2.03e-09
	0.0783	0.000163493			956	2.25e-09
	0.07835	0.000162365			957	2.4e-09
	0.0784	0.000161243			958	2.5e-09
	0.07845	0.000160126			958	2.54e-09
	0.0785	0.000159014			959	2.55e-09
	0.07855	0.000157907			959	2.54e-09
	0.0786	0.000156806			960	2.49e-09
	0.07865	0.000155709			961	2.44e-09
	0.0787	0.000154617			961	2.36e-09
	0.07875	0.000153531			962	2.26e-09
	0.0788	0.00015245			963	2.14e-09
	0.07885	0.000151374			963	2e-09
	0.0789	0.000150303			964	1.81e-09
	0.07895	0.000149237			964	1.58e-09
	0.079	0.000148176			965	1.29e-09
	0.07905	0.00014712			966	9.28e-10
	0.0791	0.000146069			966	4.89e-10
	0.07915	0.000145023			967	1.08e-10
	0.0792	0.000143983			967	6.96e-10
	0.07925	0.000142947			968	1.44e-09
	0.0793	0.000141916			969	2.29e-09
	0.07935	0.00014089			969	3.26e-09
	0.0794	0.000139869			970	4.34e-09
	0.07945	0.000138853			970	5.53e-09
	0.0795	0.000137842			971	6.81e-09
	0.07955	0.000136836			972	8.17e-09
	0.0796	0.000135835			972	9.61e-09
	0.07965	0.000134838			973	1.11e-08
	0.0797	0.000133847			974	1.26e-08
	0.07975	0.00013286			974	1.41e-08
	0.0798	0.000131879			975	1.56e-08
	0.07985	0.000130902			975	1.7e-08
	0.0799	0.00012993			976	1.84e-08
	0.07995	0.000128962			977	1.96e-08
	0.08	0.000128			977	2.07e-08
	0.08005	0.000127042			978	2.17e-08
	0.0801	0.00012609			978	2.25e-08
	0.08015	0.000125142			979	2.31e-08
	0.0802	0.000124198			980	2.35e-08
	0.08025	0.00012326			980	2.37e-08
	0.0803	0.000122326			981	2.37e-08
	0.08035	0.000121397			981	2.35e-08
	0.0804	0.000120473			982	2.31e-08
	0.08045	0.000119553			983	2.24e-08
	0.0805	0.000118638			983	2.16e-08
	0.08055	0.000117728			984	2.07e-08
	0.0806	0.000116822			984	1.96e-08
	0.08065	0.000115921			985	1.84e-08
	0.0807	0.000115025			986	1.71e-08
	0.08075	0.000114133			986	1.57e-08
	0.0808	0.000113246			987	1.43e-08
	0.08085	0.000112364			988	1.29e-08
	0.0809	0.000111486			988	1.15e-08
	0.08095	0.000110613			989	1.02e-08
	0.081	0.000109744			989	8.91e-09
	0.08105	0.00010888			990	7.71e-09
	0.0811	0.00010802			991	6.6e-09
	0.08115	0.000107165			991	5.61e-09
	0.0812	0.000106315			992	4.73e-09
	0.08125	0.000105469			992	3.99e-09
	0.0813	0.000104627			993	3.37e-09
	0.08135	0.00010379			994	2.89e-09
	0.0814	0.000102958			994	2.53e-09
	0.08145	0.00010213			995	2.28e-09
	0.0815	0.000101306			995	2.12e-09
	0.08155	0.000100487			996	2.03e-09
	0.0816	9.96722e-05			997	1.99e-09
	0.08165	9.88618e-05			997	1.98e-09
	0.0817	9.80558e-05			998	1.99e-09
	0.08175	9.72543e-05			999	2.01e-09
	0.0818	9.64572e-05			999	2.04e-09
	0.08185	9.56643e-05			1000	2.06e-09
	0.0819	9.48758e-05			1000	2.08e-09
	0.08195	9.40917e-05			1000	2.1e-09
	0.082	9.33121e-05			1000	2.11e-09
	0.08205	9.25366e-05			1000	2.12e-09
	0.0821	9.17655e-05			1000	2.13e-09
	0.08215	9.09987e-05			1000	2.14e-09
	0.0822	9.02361e-05			1000	2.16e-09
	0.08225	8.94778e-05			1000	2.21e-09
	0.0823	8.87237e-05			1010	2.29e-09
	0.08235	8.7974e-05			1010	2.42e-09
	0.0824	8.72284e-05			1010	2.62e-09
	0.08245	8.64872e-05			1010	2.89e-09
	0.0825	8.57501e-05			1010	3.25e-09
	0.08255	8.50172e-05			1010	3.69e-09
	0.0826	8.42884e-05			1010	4.24e-09
	0.08265	8.35638e-05			1010	4.87e-09
	0.0827	8.28435e-05			1010	5.59e-09
	0.08275	8.21273e-05			1010	6.39e-09
	0.0828	8.14152e-05			1010	7.25e-09
	0.08285	8.07073e-05			1010	8.17e-09
	0.0829	8.00035e-05			1010	9.14e-09
	0.08295	7.93037e-05			1010	1.01e-08
	0.083	7.8608e-05			1010	1.11e-08
	0.08305	7.79165e-05			1010	1.21e-08
	0.0831	7.7229e-05			1020	1.3e-08
	0.08315	7.65455e-05			1020	1.39e-08
	0.0832	7.58661e-05			1020	1.47e-08
	0.08325	7.51908e-05			1020	1.55e-08
	0.0833	7.45195e-05			1020	1.61e-08
	0.08335	7.38521e-05			1020	1.65e-08
	0.0834	7.31888e-05			1020	1.69e-08
	0.08345	7.25294e-05			1020	1.71e-08
	0.0835	7.1874e-05			1020	1.71e-08
	0.08355	7.12226e-05			1020	1.69e-08
	0.0836	7.05751e-05			1020	1.66e-08
	0.08365	6.99316e-05			1020	1.62e-08
	0.0837	6.92919e-05			1020	1.56e-08
	0.08375	6.86564e-05			1020	1.48e-08
	0.0838	6.80245e-05			1020	1.39e-08
	0.08385	6.73966e-05			1020	1.3e-08
	0.0839	6.67725e-05			1020	1.19e-08
	0.08395	6.61524e-05			1030	1.08e-08
	0.084	6.5536e-05			1030	9.62e-09
	0.08405	6.49235e-05			1030	8.43e-09
	0.0841	6.43148e-05			1030	7.25e-09
	0.08415	6.371e-05			1030	6.09e-09
	0.0842	6.31091e-05			1030	4.98e-09
	0.08425	6.25118e-05			1030	3.94e-09
	0.0843	6.19184e-05			1030	2.99e-09
	0.08435	6.13286e-05			1030	2.17e-09
	0.0844	6.07427e-05			1030	1.53e-09
	0.08445	6.01605e-05			1030	1.16e-09
	0.0845	5.9582e-05			1030	1.15e-09
	0.08455	5.90073e-05			1030	1.36e-09
	0.0846	5.84362e-05			1030	1.63e-09
	0.08465	5.7869e-05			1030	1.87e-09
	0.0847	5.73053e-05			1030	2.05e-09
	0.08475	5.67453e-05			1040	2.17e-09
	0.0848	5.61889e-05			1040	2.23e-09
	0.08485	5.56363e-05			1040	2.24e-09
	0.0849	5.50872e-05			1040	2.21e-09
	0.08495	5.45418e-05			1040	2.15e-09
	0.085	5.4e-05			1040	2.07e-09
	0.08505	5.34619e-05			1040	1.97e-09
	0.0851	5.29272e-05			1040	1.87e-09
	0.08515	5.23962e-05			1040	1.76e-09
	0.0852	5.18687e-05			1040	1.66e-09
	0.08525	5.13448e-05			1040	1.55e-09
	0.0853	5.08244e-05			1040	1.45e-09
	0.08535	5.03075e-05			1040	1.35e-09
	0.0854	4.97942e-05			1040	1.25e-09
	0.08545	4.92843e-05			1040	1.16e-09
	0.0855	4.8778e-05			1040	1.08e-09
	0.08555	4.82752e-05			1040	1.02e-09
	0.0856	4.77758e-05			1050	1.01e-09
	0.08565	4.72798e-05			1050	1.07e-09
	0.0857	4.67873e-05			1050	1.22e-09
	0.08575	4.62983e-05			1050	1.49e-09
	0.0858	4.58126e-05			1050	1.85e-09
	0.08585	4.53304e-05			1050	2.31e-09
	0.0859	4.48515e-05			1050	2.87e-09
	0.08595	4.43761e-05			1050	3.51e-09
	0.086	4.3904e-05			1050	4.23e-09
	0.08605	4.34353e-05			1050	5.02e-09
	0.0861	4.297e-05			1050	5.88e-09
	0.08615	4.25079e-05			1050	6.8e-09
	0.0862	4.20492e-05			1050	7.75e-09
	0.08625	4.15937e-05			1050	8.73e-09
	0.0863	4.11417e-05			1050	9.72e-09
	0.08635	4.06928e-05			1050	1.07e-08
	0.0864	4.02473e-05			1060	1.17e-08
	0.08645	3.98051e-05			1060	1.26e-08
	0.0865	3.9366e-05			1060	1.34e-08
	0.08655	3.89302e-05			1060	1.42e-08
	0.0866	3.84977e-05			1060	1.48e-08
	0.08665	3.80684e-05			1060	1.54e-08
	0.0867	3.76422e-05			1060	1.58e-08
	0.08675	3.72192e-05			1060	1.61e-08
	0.0868	3.67996e-05			1060	1.63e-08
	0.08685	3.63829e-05			1060	1.63e-08
	0.0869	3.59695e-05			1060	1.62e-08
	0.08695	3.55592e-05			1060	1.59e-08
	0.087	3.5152e-05			1060	1.55e-08
	0.08705	3.4748e-05			1060	1.5e-08
	0.0871	3.4347e-05			1060	1.44e-08
	0.08715	3.39492e-05			1060	1.36e-08
	0.0872	3.35545e-05			1070	1.28e-08
	0.08725	3.31628e-05			1070	1.19e-08
	0.0873	3.27742e-05			1070	1.1e-08
	0.08735	3.23886e-05			1070	1.01e-08
	0.0874	3.20061e-05			1070	9.13e-09
	0.08745	3.16265e-05			1070	8.18e-09
	0.0875	3.125e-05			1070	7.26e-09
	0.08755	3.08765e-05			1070	6.38e-09
	0.0876	3.0506e-05			1070	5.54e-09
	0.08765	3.01384e-05			1070	4.77e-09
	0.0877	2.97739e-05			1070	4.06e-09
	0.08775	2.94123e-05			1070	3.43e-09
	0.0878	2.90536e-05			1070	2.86e-09
	0.08785	2.86978e-05			1070	2.37e-09
	0.0879	2.8345e-05			1070	1.95e-09
	0.08795	2.79951e-05			1070	1.59e-09
	0.088	2.7648e-05			1070	1.29e-09
	0.08805	2.73038e-05			1080	1.05e-09
	0.0881	2.69626e-05			1080	8.49e-10
	0.08815	2.66241e-05			1080	6.92e-10
	0.0882	2.62885e-05			1080	5.77e-10
	0.08825	2.59558e-05			1080	5.03e-10
	0.0883	2.56258e-05			1080	4.7e-10
	0.08835	2.52987e-05			1080	4.74e-10
	0.0884	2.49743e-05			1080	5.06e-10
	0.08845	2.46528e-05			1080	5.56e-10
	0.0885	2.4334e-05			1080	6.16e-10
	0.08855	2.4018e-05			1080	6.83e-10
	0.0886	2.37048e-05			1080	7.51e-10
	0.08865	2.33942e-05			1080	8.18e-10
	0.0887	2.30864e-05			1080	8.79e-10
	0.08875	2.27813e-05			1080	9.31e-10
	0.0888	2.24789e-05			1080	9.72e-10
	0.08885	2.21791e-05			1090	9.99e-10
	0.0889	2.18821e-05			1090	1.02e-09
	0.08895	2.15877e-05			1090	1.03e-09
	0.089	2.1296e-05			1090	1.07e-09
	0.08905	2.10069e-05			1090	1.15e-09
	0.0891	2.07205e-05			1090	1.31e-09
	0.08915	2.04367e-05			1090	1.57e-09
	0.0892	2.01554e-05			1090	1.94e-09
	0.08925	1.98768e-05			1090	2.42e-09
	0.0893	1.96007e-05			1090	2.98e-09
	0.08935	1.93272e-05			1090	3.62e-09
	0.0894	1.90563e-05			1090	4.33e-09
	0.08945	1.87879e-05			1090	5.1e-09
	0.0895	1.8522e-05			1090	5.91e-09
	0.08955	1.82587e-05			1090	6.74e-09
	0.0896	1.79978e-05			1090	7.59e-09
	0.08965	1.77395e-05			1090	8.42e-09
	0.0897	1.74837e-05			1100	9.24e-09
	0.08975	1.72303e-05			1100	1e-08
	0.0898	1.69793e-05			1100	1.07e-08
	0.08985	1.67308e-05			1100	1.14e-08
	0.0899	1.64849e-05			1100	1.19e-08
	0.08995	1.62412e-05			1100	1.24e-08
	0.09	1.6e-05			1100	1.27e-08
	0.09005	1.57612e-05			1100	1.3e-08
	0.0901	1.55248e-05			1100	1.31e-08
	0.09015	1.52908e-05			1100	1.31e-08
	0.0902	1.50591e-05			1100	1.29e-08
	0.09025	1.48298e-05			1100	1.27e-08
	0.0903	1.46028e-05			1100	1.23e-08
	0.09035	1.43781e-05			1100	1.18e-08
	0.0904	1.41558e-05			1100	1.13e-08
	0.09045	1.39358e-05			1100	1.06e-08
	0.0905	1.3718e-05			1110	9.9e-09
	0.09055	1.35025e-05			1110	9.14e-09
	0.0906	1.32894e-05			1110	8.34e-09
	0.09065	1.30784e-05			1110	7.52e-09
	0.0907	1.28697e-05			1110	6.7e-09
	0.09075	1.26632e-05			1110	5.89e-09
	0.0908	1.2459e-05			1110	5.1e-09
	0.09085	1.2257e-05			1110	4.34e-09
	0.0909	1.20571e-05			1110	3.64e-09
	0.09095	1.18595e-05			1110	2.98e-09
	0.091	1.1664e-05			1110	2.39e-09
	0.09105	1.14707e-05			1110	1.86e-09
	0.0911	1.12795e-05			1110	1.4e-09
	0.09115	1.10905e-05			1110	1.01e-09
	0.0912	1.09036e-05			1110	6.9e-10
	0.09125	1.07188e-05			1110	4.46e-10
	0.0913	1.05361e-05			1120	2.97e-10
	0.09135	1.03555e-05			1120	2.64e-10
	0.0914	1.01769e-05			1120	3.06e-10
	0.09145	1.00004e-05			1120	3.6e-10
	0.0915	9.82601e-06			1120	4.02e-10
	0.09155	9.65362e-06			1120	4.27e-10
	0.0916	9.48326e-06			1120	4.37e-10
	0.09165	9.31496e-06			1120	4.38e-10
	0.0917	9.14861e-06			1120	4.34e-10
	0.09175	8.98426e-06			1120	4.31e-10
	0.0918	8.82189e-06			1120	4.34e-10
	0.09185	8.66151e-06			1120	4.48e-10
	0.0919	8.50307e-06			1120	4.74e-10
	0.09195	8.34656e-06			1120	5.14e-10
	0.092	8.192e-06			1120	5.69e-10
	0.09205	8.03936e-06			1120	6.4e-10
	0.0921	7.88864e-06			1120	7.31e-10
	0.09215	7.7398e-06			1130	8.5e-10
	0.0922	7.59285e-06			1130	1e-09
	0.09225	7.44776e-06			1130	1.2e-09
	0.0923	7.30453e-06			1130	1.46e-09
	0.09235	7.16315e-06			1130	1.77e-09
	0.0924	7.02363e-06			1130	2.14e-09
	0.09245	6.88591e-06			1130	2.59e-09
	0.0925	6.75e-06			1130	3.1e-09
	0.09255	6.61592e-06			1130	3.67e-09
	0.0926	6.4836e-06			1130	4.3e-09
	0.09265	6.35306e-06			1130	4.98e-09
	0.0927	6.22428e-06			1130	5.7e-09
	0.09275	6.09726e-06			1130	6.45e-09
	0.0928	5.97197e-06			1130	7.22e-09
	0.09285	5.84841e-06			1130	7.99e-09
	0.0929	5.72657e-06			1130	8.76e-09
	0.09295	5.60645e-06			1140	9.5e-09
	0.093	5.48801e-06			1140	1.02e-08
	0.09305	5.37124e-06			1140	1.08e-08
	0.0931	5.25616e-06			1140	1.14e-08
	0.09315	5.14272e-06			1140	1.19e-08
	0.0932	5.03092e-06			1140	1.23e-08
	0.09325	4.92075e-06			1140	1.26e-08
	0.0933	4.81221e-06			1140	1.28e-08
	0.09335	4.70528e-06			1140	1.29e-08
	0.0934	4.59995e-06			1140	1.28e-08
	0.09345	4.4962e-06			1140	1.27e-08
	0.0935	4.39401e-06			1140	1.24e-08
	0.09355	4.29339e-06			1140	1.2e-08
	0.0936	4.19431e-06			1140	1.16e-08
	0.09365	4.09677e-06			1140	1.1e-08
	0.0937	4.00076e-06			1140	1.04e-08
	0.09375	3.90625e-06			1150	9.64e-09
	0.0938	3.81324e-06			1150	8.88e-09
	0.09385	3.72175e-06			1150	8.07e-09
	0.0939	3.6317e-06			1150	7.25e-09
	0.09395	3.54313e-06			1150	6.43e-09
	0.094	3.45601e-06			1150	5.61e-09
	0.09405	3.37032e-06			1150	4.82e-09
	0.0941	3.28607e-06			1150	4.07e-09
	0.09415	3.20322e-06			1150	3.38e-09
	0.0942	3.1218e-06			1150	2.75e-09
	0.09425	3.04175e-06			1150	2.21e-09
	0.0943	2.96309e-06			1150	1.79e-09
	0.09435	2.88581e-06			1150	1.48e-09
	0.0944	2.80986e-06			1150	1.32e-09
	0.09445	2.73527e-06			1150	1.28e-09
	0.0945	2.662e-06			1150	1.32e-09
	0.09455	2.59006e-06			1150	1.39e-09
	0.0946	2.51943e-06			1160	1.46e-09
	0.09465	2.45009e-06			1160	1.52e-09
	0.0947	2.38203e-06			1160	1.54e-09
	0.09475	2.31526e-06			1160	1.55e-09
	0.0948	2.24973e-06			1160	1.52e-09
	0.09485	2.18546e-06			1160	1.48e-09
	0.0949	2.12242e-06			1160	1.42e-09
	0.09495	2.06061e-06			1160	1.35e-09
	0.095	2e-06			1160	1.26e-09
	0.09505	1.9406e-06			1160	1.17e-09
	0.0951	1.88239e-06			1160	1.07e-09
	0.09515	1.82535e-06			1160	9.73e-10
	0.0952	1.76948e-06			1160	8.67e-10
	0.09525	1.71476e-06			1160	7.57e-10
	0.0953	1.66117e-06			1160	6.39e-10
	0.09535	1.60872e-06			1160	5.12e-10
	0.0954	1.55738e-06			1170	3.77e-10
	0.09545	1.50715e-06			1170	2.51e-10
	0.0955	1.458e-06			1170	2.27e-10
	0.09555	1.40994e-06			1170	3.85e-10
	0.0956	1.36295e-06			1170	6.4e-10
	0.09565	1.31701e-06			1170	9.55e-10
	0.0957	1.27212e-06			1170	1.32e-09
	0.09575	1.22825e-06			1170	1.74e-09
	0.0958	1.18541e-06			1170	2.2e-09
	0.09585	1.14358e-06			1170	2.71e-09
	0.0959	1.10274e-06			1170	3.26e-09
	0.09595	1.06288e-06			1170	3.84e-09
	0.096	1.024e-06			1170	4.44e-09
	0.09605	9.86082e-07			1170	5.06e-09
	0.0961	9.49107e-07			1170	5.69e-09
	0.09615	9.13071e-07			1170	6.32e-09
	0.0962	8.77955e-07			1170	6.92e-09
	0.09625	8.43752e-07			1180	7.5e-09
	0.0963	8.10448e-07			1180	8.04e-09
	0.09635	7.78036e-07			1180	8.52e-09
	0.0964	7.46497e-07			1180	8.95e-09
	0.09645	7.15821e-07			1180	9.3e-09
	0.0965	6.86005e-07			1180	9.56e-09
	0.09655	6.57022e-07			1180	9.75e-09
	0.0966	6.28866e-07			1180	9.84e-09
	0.09665	6.01527e-07			1180	9.83e-09
	0.0967	5.74995e-07			1180	9.73e-09
	0.09675	5.49251e-07			1180	9.54e-09
	0.0968	5.24288e-07			1180	9.26e-09
	0.09685	5.00093e-07			1180	8.89e-09
	0.0969	4.76657e-07			1180	8.45e-09
	0.09695	4.53964e-07			1180	7.95e-09
	0.097	4.32001e-07			1180	7.38e-09
	0.09705	4.10761e-07			1190	6.78e-09
	0.0971	3.90226e-07			1190	6.14e-09
	0.09715	3.70387e-07			1190	5.48e-09
	0.0972	3.51232e-07			1190	4.81e-09
	0.09725	3.32751e-07			1190	4.15e-09
	0.0973	3.14928e-07			1190	3.5e-09
	0.09735	2.97756e-07			1190	2.88e-09
	0.0974	2.81219e-07			1190	2.31e-09
	0.09745	2.65304e-07			1190	1.77e-09
	0.0975	2.50001e-07			1190	1.3e-09
	0.09755	2.35298e-07			1190	9.05e-10
	0.0976	2.21185e-07			1190	6.21e-10
	0.09765	2.07647e-07			1190	5.13e-10
	0.0977	1.94672e-07			1190	5.86e-10
	0.09775	1.82249e-07			1190	7.33e-10
	0.0978	1.7037e-07			1190	8.82e-10
	0.09785	1.59015e-07			1200	1.01e-09
	0.0979	1.48177e-07			1200	1.12e-09
	0.09795	1.37843e-07			1200	1.2e-09
	0.098	1.28001e-07			1200	1.26e-09
	0.09805	1.18638e-07			1200	1.31e-09
	0.0981	1.09744e-07			1200	1.36e-09
	0.09815	1.01306e-07			1200	1.4e-09
	0.0982	9.33121e-08			1200	1.44e-09
	0.09825	8.57506e-08			1200	1.48e-09
	0.0983	7.86091e-08			1200	1.53e-09
	0.09835	7.18747e-08			1200	1.58e-09
	0.0984	6.55364e-08			1200	1.62e-09
	0.09845	5.95821e-08			1200	1.67e-09
	0.0985	5.40005e-08			1200	1.71e-09
	0.09855	4.87782e-08			1200	1.74e-09
	0.0986	4.3904e-08			1200	1.76e-09
	0.09865	3.93658e-08			1200	1.77e-09
	0.0987	3.51526e-08			1210	1.76e-09
	0.09875	3.12504e-08			1210	1.72e-09
	0.0988	2.76482e-08			1210	1.67e-09
	0.09885	2.43344e-08			1210	1.6e-09
	0.0989	2.12962e-08			1210	1.52e-09
	0.09895	1.85221e-08			1210	1.44e-09
	0.099	1.6e-08			1210	1.39e-09
	0.09905	1.37181e-08			1210	1.41e-09
	0.0991	1.1664e-08			1210	1.51e-09
	0.09915	9.82614e-09			1210	1.73e-09
	0.0992	8.19223e-09			1210	2.04e-09
	0.09925	6.75014e-09			1210	2.43e-09
	0.0993	5.48807e-09			1210	2.88e-09
	0.09935	4.39401e-09			1210	3.38e-09
	0.0994	3.45607e-09			1210	3.9e-09
	0.09945	2.66203e-09			1210	4.44e-09
	0.0995	1.99999e-09			1220	4.97e-09
	0.09955	1.45809e-09			1220	5.5e-09
	0.0996	1.02405e-09			1220	6e-09
	0.09965	6.86026e-10			1220	6.46e-09
	0.0997	4.32009e-10			1220	6.88e-09
	0.09975	2.50017e-10			1220	7.24e-09
	0.0998	1.28007e-10			1220	7.55e-09
	0.09985	5.40011e-11			1220	7.79e-09
[truncated: 30,770 more rows]
