# Supplementary material for: A numerical approach applied to three-dimensional wave scattering problems subjected to obliquely propagating incident waves
Source: PLoS One. 2024 Jun 6;19(6):e0304721. doi: 10.1371/journal.pone.0304721 (PMC11156327; doi:10.1371/journal.pone.0304721)
Supplement: S1 Data — (ZIP) [file pone.0304721.s001.zip › S1 Data/S1 Data/Fig 17_data.xlsx]

## Sheet: Sheet1
	(a) A11, x-direction					(b) A11, y-direction					(c) A11, z-direction					(d) A31, x-direction					(e) A31, y-direction					(f) A31, z-direction
	t	Sv(0,20)	Sv(20,0)	Sv(20,20)		t	Sv(0,20)	Sv(20,0)	Sv(20,20)		t	Sv(0,20)	Sv(20,0)	Sv(20,20)		t	Sv(0,20)	Sv(20,0)	Sv(20,20)		t	Sv(0,20)	Sv(20,0)	Sv(20,20)		t	Sv(0,20)	Sv(20,0)	Sv(20,20)
	0	4.12655e-06	1.24138e-05	9.61955e-06		0.00161	-6.87758e-07	0	1.37533e-06		0	2.1967e-06	1.10041e-06	1.10041e-06		0	9.61538e-06	1.37677e-05	-1.37741e-06		0	-8.95317e-06	2.74687e-06	0		0	-1.37501e-06	0	1.37741e-06
	0.0145	-2.47593e-05	-1.65517e-05	1.93511e-05		0.00805	6.18982e-06	0	1.30958e-06		0.01286	2.21437e-06	1.10041e-06	-1.10041e-06		0.01609	-9.61538e-06	4.42962e-06	-1.37741e-06		0.03059	4.82094e-06	-7.4726e-06	-6.89655e-06		0.01935	2.71264e-06	2.73342e-06	1.37741e-06
	0.03867	-2.47593e-05	2.2069e-05	1.95254e-05		0.02898	1.65062e-05	0	1.27497e-06		0.03859	2.24971e-06	-1.10041e-06	-1.10041e-06		0.03862	-1.92308e-05	-2.40495e-05	2.75482e-05		0.06118	8.26446e-06	-1.42395e-05	1.37931e-05		0.04031	6.79753e-06	1.33489e-06	1.37741e-06
	0.05478	4.12655e-06	2.2069e-05	1.9661e-05		0.03382	2.33838e-05	0	-5.68821e-06		0.05789	2.27622e-06	-1.10041e-06	3.30124e-06		0.06116	-1.92308e-05	-3.32713e-05	2.75482e-05		0.09015	8.26446e-06	3.1205e-06	1.37931e-05		0.07096	2.62402e-06	2.68915e-06	1.37741e-06
	0.06445	-1.51307e-05	4.13793e-05	1.97578e-05		0.04992	2.68226e-05	0	-5.72974e-06		0.0788	1.10962e-05	5.50206e-06	2.97111e-05		0.09174	-3.84615e-05	-2.30905e-05	-1.37741e-06		0.11108	8.26446e-06	1.01364e-05	1.72414e-05		0.1129	-1.95244e-07	2.67394e-06	1.37741e-06
	0.08056	1.37552e-05	1.24138e-05	1.98063e-05		0.07727	1.30674e-05	0	1.83368e-05		0.08687	3.30853e-05	9.90371e-06	0.000111142		0.11589	-9.61538e-06	6.23136e-06	-1.37741e-06		0.12556	-2.06612e-06	1.02471e-05	3.44828e-05		0.14838	2.49109e-06	-1.47322e-06	-2.75482e-06
	0.10796	-1.51307e-05	-6.89655e-06	1.02974e-05		0.11911	-6.87758e-07	0	3.8953e-05		0.09494	7.0459e-05	1.65062e-05	0.000183769		0.12718	-1.92308e-05	8.3464e-05	-3.99449e-05		0.13681	-2.61708e-05	1.03855e-05	4.82759e-05		0.16934	5.20235e-06	-6.99263e-06	-6.88705e-06
	0.12407	-4.40165e-05	6.06897e-05	-7.60669e-05		0.13037	-1.78817e-05	0	3.89218e-05		0.10305	0.000132009	2.09078e-05	0.000245392		0.14169	-9.61538e-06	0.000180012	-7.85124e-05		0.14162	-5.3719e-05	7.16124e-06	4.13793e-05		0.18546	1.47901e-05	-4.27858e-06	-5.50964e-06
	0.14018	-9.21596e-05	0.000244138	-7.59604e-05		0.14161	-6.60248e-05	0	1.47826e-05		0.11277	0.000211143	2.09078e-05	0.000311417		0.15302	-2.88462e-05	0.000449818	-9.77961e-05		0.1448	-0.000112259	1.41772e-05	-6.89655e-06		0.19832	4.22405e-05	-1.54516e-06	0
	0.15629	-9.21596e-05	0.000601379	-6.62675e-05		0.1512	-0.00016575	0	-3.00074e-05		0.11927	0.000279284	2.09078e-05	0.000375241		0.15952	-6.73077e-05	0.000709907	-4.95868e-05		0.14958	-0.000198347	2.12969e-05	-8.96552e-05		0.20953	8.89246e-05	-1.55899e-06	1.51515e-05
	0.17563	-2.47593e-05	0.00105	6.84061e-05		0.15758	-0.000258597	0	-0.000133337		0.12097	0.000367198	9.90371e-06	0.000410454		0.16765	-8.65385e-05	0.0011	-1.37741e-06		0.15431	-0.000339532	1.4537e-05	-0.000189655		0.22072	0.000152092	-7.07286e-06	3.0303e-05
	0.18852	0.000177442	0.00156	0.000308849		0.16393	-0.000389271	0	-0.000215992		0.13067	0.000417761	-7.70289e-06	0.000443466		0.1661	-2.88462e-05	0.00133	0.000355372		0.1607	-0.00042562	-2.48395e-06	-0.000341379		0.2174	0.000211164	-7.09638e-06	7.57576e-05
	0.19658	0.0004663	0.0022	0.000568552		0.17188	-0.000547455	0	-0.000343416		0.1307	0.000452926	-1.43054e-05	0.000465475		0.17584	0.000105769	0.00169	0.000769972		0.16545	-0.0005427	-9.16777e-06	-0.000468966		0.22376	0.000266098	-7.12128e-06	0.000130854
	0.1998	0.000755158	0.00276	0.00090513		0.17822	-0.000709078	0	-0.000481168		0.13395	0.000485897	-3.41128e-05	0.000476479		0.18073	0.000451923	0.00198	0.00116		0.17337	-0.000742424	-1.24336e-05	-0.000631034		0.22854	0.000304551	-1.65029e-06	0.000161157
	0.20141	0.00111	0.00314	0.00118		0.18776	-0.000881018	0	-0.000684366		0.13879	0.000494695	-3.85144e-05	0.000430261		0.18241	0.000826923	0.00227	0.00151		0.18128	-0.000955923	-1.22468e-05	-0.000786207		0.23169	0.000348502	9.31936e-06	0.000203857
	0.20141	0.00146	0.0034	0.00148		0.18769	-0.000994498	0	-0.000763567		0.14517	0.000450748	-3.85144e-05	0.000388446		0.18245	0.00121	0.00246	0.00196		0.186	-0.00112	1.20876e-05	-0.000965517		0.23809	0.000385579	2.02862e-05	0.00027686
	0.20141	0.00186	0.00363	0.00191		0.18439	-0.00112	0	-0.000887538		0.15477	0.000393618	-3.63136e-05	0.000344429		0.18413	0.0016	0.00273	0.00244		0.18594	-0.00121	2.95099e-05	-0.00104		0.24127	0.000411672	2.85169e-05	0.000331956
	0.20141	0.00218	0.00368	0.00218		0.18754	-0.00123	0	-0.000973626		0.15793	0.000343073	-1.43054e-05	0.0002674		0.18902	0.00194	0.00301	0.00294		0.19072	-0.00129	2.62371e-05	-0.00116		0.24929	0.000441878	1.88891e-05	0.00038292
	0.20463	0.00252	0.00358	0.00257		0.19553	-0.00131	0	-0.00106		0.1659	0.000274952	1.10041e-06	0.000168363		0.19067	0.00229	0.00319	0.00327		0.19714	-0.00133	1.26066e-05	-0.00123		0.26227	0.000389658	9.26402e-06	0.000428375
	0.21269	0.00282	0.00321	0.00292		0.20366	-0.00119	0	-0.00115		0.17065	0.000198036	2.09078e-05	8.91334e-05		0.19394	0.00266	0.00343	0.00363		0.20684	-0.00126	5.88121e-06	-0.00129		0.26073	0.000344331	-5.86108e-06	0.000443526
	0.2143	0.00314	0.00296	0.00318		0.21019	-0.00104	0	-0.00125		0.17057	0.000118915	3.1912e-05	3.41128e-05		0.19882	0.00307	0.00362	0.00383		0.21501	-0.00107	6.01959e-06	-0.00136		0.26885	0.000309977	-1.96098e-05	0.000426997
	0.21591	0.00338	0.00266	0.0034		0.21674	-0.000881018	0	-0.0013		0.18176	5.29958e-05	4.95186e-05	-7.70289e-06		0.20839	0.00338	0.00324	0.00395		0.21518	-0.000811295	1.29733e-05	-0.00119		0.27216	0.000261894	-4.15961e-05	0.000385675
	0.22075	0.0036	0.00231	0.0036		0.21198	-0.000764099	0	-0.00134		0.18168	-3.05208e-05	6.49243e-05	-8.03301e-05		0.2099	0.00359	0.00282	0.00395		0.22174	-0.000618457	2.3428e-05	-0.00102		0.26902	0.000208328	-5.94657e-05	0.000333333
	0.22558	0.00383	0.00197	0.00319		0.22176	-0.000585282	0	-0.00127		0.18965	-9.42461e-05	6.71252e-05	-0.000139752		0.21466	0.00378	0.00253	0.00379		0.22184	-0.000466942	3.03678e-05	-0.00077931		0.27395	0.000149254	-6.90922e-05	0.00027135
	0.23364	0.00353	0.00141	0.00287		0.22668	-0.000433975	0	-0.00112		0.18961	-0.000133807	4.51169e-05	-0.000163961		0.21777	0.00395	0.00204	0.0035		0.22353	-0.000342975	2.70051e-05	-0.000606897		0.27406	8.19456e-05	-6.08684e-05	0.000195592
	0.23847	0.00324	0.00092	0.00254		0.23325	-0.000234525	0	-0.000894504		0.19279	-0.000171165	1.10041e-06	-0.000201376		0.22412	0.00334	0.00165	0.00299		0.23166	-0.000215565	-3.8816e-06	-0.000448276		0.28057	4.75938e-05	-4.85113e-05	0.000146006
	0.24169	0.00287	0.000466207	0.00219		0.24139	-9.69739e-05	0	-0.000708558		0.2008	-0.000204121	-6.49243e-05	-0.00021238		0.22565	0.00291	0.00133	0.00237		0.23816	-0.000119146	-3.47199e-05	-0.000282759		0.29031	4.99464e-06	-4.85223e-05	8.95317e-05
	0.24814	0.00241	8e-05	0.00166		0.24305	-7.56534e-06	0	-0.000577711		0.20721	-0.000221694	-0.000111142	-0.000168363		0.22877	0.00241	0.000884473	0.00175		0.24626	-4.33884e-05	-3.80757e-05	-0.000144828		0.28876	-3.34642e-05	-6.36405e-05	4.54545e-05
	0.25297	0.00208	-0.000132414	0.00136		0.24792	4.74553e-05	0	-0.000443427		0.2169	-0.000177725	-0.000146355	-6.9326e-05		0.23192	0.00184	0.000557157	0.00131		0.2463	2.20386e-05	-2.42306e-05	-2.75862e-05		0.28721	-7.32967e-05	-7.32656e-05	-1.23967e-05
	0.24653	0.00174	-0.000248276	0.00107		0.26404	9.21596e-05	0	-0.000302243		0.22664	-8.76019e-05	-0.000166162	2.31087e-05		0.23186	0.00146	0.000306812	0.000798898		0.25599	7.02479e-05	-8.9948e-08	3.44828e-05		0.29372	-0.000110396	-6.77711e-05	-5.92287e-05
	0.24975	0.00145	-0.000402759	0.000665093		0.27373	0.000136864	0	-0.000167966		0.23478	4.717e-06	-0.000126547	9.13343e-05		0.23664	0.00113	0.000114326	0.00034573		0.25925	0.000135675	2.40438e-05	0.000106897		0.30346	-0.000144753	-4.85431e-05	-0.000106061
	0.24975	0.00121	-0.00049931	0.000318958		0.28181	0.000178129	0	-6.81077e-05		0.24773	9.04491e-05	-8.03301e-05	0.000157359		0.23822	0.000788462	-3.97033e-05	1.79063e-05		0.27859	0.00017011	3.1032e-05	0.000151724		0.31317	-0.000169495	-2.79456e-05	-0.000123967
	0.25297	0.000995873	-0.000566897	1.13432e-05		0.29308	0.000185007	0	7.66227e-07		0.2542	0.000134414	-3.41128e-05	0.000183769		0.23981	0.000567308	-0.000126332	-0.000136364		0.3027	0.000125344	1.39489e-05	0.000165517		0.33563	-9.39843e-05	-4.59674e-06	-0.00015427
	0.25619	0.00074553	-0.000470345	-0.000180897		0.31396	0.000116231	0	3.86415e-05		0.25905	0.000154201	1.10041e-06	0.000139752		0.23979	0.000394231	-0.000203361	-0.00027135		0.31877	7.36915e-05	1.06e-05	0.000131034		0.35157	2.27466e-05	2.28689e-05	-0.000169421
	0.25619	0.000543329	-0.000373793	-0.000276974		0.32521	9.21596e-05	0	9.71675e-05		0.26706	0.00012564	5.50206e-06	5.83219e-05		0.24619	0.000182692	-0.000376561	-0.000396694		0.33003	7.36915e-05	1.40803e-05	8.27586e-05		0.35468	9.69171e-05	5.034e-05	-0.00015427
	0.26103	0.000341128	-0.0002	-0.000344165		0.33489	0.000129986	0	0.000145315		0.27023	7.9491e-05	-2.97111e-05	-1.10041e-06		0.25582	6.73077e-05	-0.000501559	-0.000435262		0.33167	0.000118457	1.7616e-05	2.41379e-05		0.3627	0.000123002	7.64362e-05	-9.91736e-05
	0.26586	0.000129298	-0.000103448	-0.000344146		0.33975	0.000174691	0	0.000155628		0.275	2.23547e-05	-8.69326e-05	-4.29161e-05		0.26224	-6.73077e-05	-0.0005881	-0.000435262		0.33654	0.000173554	-3.38758e-05	4.82759e-05		0.37076	0.000128483	9.15419e-05	-6.88705e-06
	0.27392	-3.43879e-05	-0.000267586	-0.000247943		0.34623	0.00023315	0	7.29383e-05		0.283	-1.27992e-05	-0.000117744	-8.69326e-05		0.27833	-0.000115385	-0.000607067	-0.000329201		0.34462	0.000232094	-2.69152e-05	0.000106897		0.37402	0.000107873	0.000103902	4.26997e-05
	0.2852	-0.000178817	-0.000402759	-0.000122885		0.3543	0.000267538	0	5.22633e-05		0.28779	-4.57596e-05	-0.000100138	-0.000119945		0.28477	-0.000201923	-0.000606951	-0.000165289		0.36236	0.000280303	7.54871e-06	0.000175862		0.37569	7.35294e-05	0.000123131	7.02479e-05
	0.29003	-0.000313618	-0.000557241	4.06832e-05		0.36231	0.000212517	0	3.84442e-05		0.30222	-8.96959e-05	-4.51169e-05	-0.00013315		0.3009	-0.000298077	-0.000442973	-6.88705e-05		0.37841	0.000204545	3.16963e-05	0.000224138		0.39026	3.64164e-05	0.000143734	9.64187e-05
	0.30292	-0.000409904	-0.000682759	-0.000113124		0.37352	0.00011967	0	0.000117621		0.31183	-0.00012265	7.70289e-06	-0.000100138		0.30899	-0.000375	-0.000279141	-0.000232782		0.39605	0.000104683	3.17655e-05	0.000196552		0.39354	4.8174e-06	0.000157465	0.000118457
	0.31098	-0.000467675	-0.000731034	-0.000266961		0.38958	7.15268e-05	0	0.000207121		0.32791	-0.000122628	4.51169e-05	-2.09078e-05		0.31705	-0.000317308	-0.000221224	-0.000435262		0.4041	0.00011157	-5.92965e-06	0.000106897		0.3952	-2.54052e-05	0.000136852	0.000126722
	0.32709	-0.000332875	-0.000721379	-0.000343875		0.39927	0.000116231	0	0.000127882		0.33599	-8.52539e-05	9.57359e-05	5.6121e-05		0.33311	-0.000182692	-0.000374992	-0.000550964		0.41553	0.000362948	-5.79127e-06	0.000137931		0.39363	-5.01278e-05	0.000109374	0.000104683
	0.33515	-0.000121045	-0.000595862	-0.000420749		0.41385	0.000267538	0	9.3416e-05		0.3441	-1.93087e-05	6.71252e-05	0.000139752		0.33629	-0.000125	-0.00053862	-0.000676309		0.4269	0.000517906	1.13473e-06	0.000337931		0.39851	-7.62351e-05	8.05224e-05	4.40771e-05
	0.35287	7.15268e-05	-0.000470345	-0.000420711		0.42527	0.000494498	0	0.000200141		0.34738	4.22343e-05	-1.43054e-05	0.00018597		0.33788	-0.000230769	-0.000615621	-0.00053168		0.43182	0.000659091	1.8467e-05	0.000489655		0.40015	-9.68423e-05	3.38122e-05	1.51515e-05
	0.3577	-6.32737e-05	-0.00018069	-0.000324508		0.43019	0.000642366	0	0.000372275		0.36033	0.000130164	-7.37276e-05	0.000221183		0.35718	-0.000326923	-0.000711558	-0.000387052		0.44152	0.000731405	-2.04113e-06	0.00062069		0.40825	-0.000114713	7.71195e-06	-3.16804e-05
	0.36093	-0.000255846	-7.44828e-05	-0.000170584		0.4367	0.000748968	0	0.000489331		0.36361	0.000189509	-6.05227e-05	0.000249794		0.36041	-0.0005	-0.000634471	-0.000242424		0.45124	0.000817493	-8.82182e-06	0.000658621		0.42439	-0.000121609	-5.32574e-07	-5.23416e-05
	0.36898	-0.000400275	-4.55172e-05	-6.99679e-06		0.4464	0.000814305	0	0.000658036		0.36848	0.000240065	3.1912e-05	0.000271802		0.37011	-0.000586538	-0.00047061	-0.00053168		0.46564	0.000690083	-5.29309e-06	0.000586207		0.43566	-0.000107892	2.83067e-05	-8.26446e-05
	0.37704	-0.000496561	-0.000238621	-0.000103122		0.45437	0.000690509	0	0.000509919		0.37495	0.000273041	9.57359e-05	0.000282806		0.37818	-0.000615385	-0.000354921	-0.001		0.4688	0.000600551	8.54506e-06	0.00042069		0.43555	-4.33317e-05	5.71459e-05	-0.000100551
	0.38348	-0.000525447	-0.000431724	-0.000266545		0.46231	0.000518569	0	0.000348067		0.3846	0.000284044	0.000152957	0.000254195		0.38464	-0.000557692	-0.000297032	-0.00139		0.47355	0.00047314	3.27341e-05	0.000231034		0.45482	8.83305e-06	8.73629e-05	-0.000112948
	0.39315	-0.000448418	-0.00076	-0.000679949		0.46866	0.000391334	0	0.000137998		0.391	0.00024669	0.000190371	0.000201376		0.3895	-0.000461538	-0.000152515	-0.00168		0.4751	0.000383609	4.31958e-05	0.000106897		0.45475	5.55365e-05	0.000110713	-8.12672e-05
	0.39476	-0.000361761	-0.00105	-0.00103		0.47343	0.000298487	0	2.47103e-07		0.39416	0.000189551	0.000249794	0.00010674		0.40558	-0.000307692	-0.000200368	-0.00187		0.46857	0.000232094	1.57686e-05	-6.89655e-06		0.46432	0.000121454	0.000131315	-1.92837e-05
	0.39799	-0.00022696	-0.00136	-0.00121		0.47496	0.000178129	0	-0.000113413		0.40054	0.000141208	0.000265199	5.17194e-05		0.40231	-0.0005	-0.0004604	-0.00197		0.47331	0.00010124	-1.34922e-06	-6.55172e-05		0.47231	0.000169517	0.000142294	2.47934e-05
	0.40282	-0.000111417	-0.00165	-0.00137		0.47972	5.77717e-05	0	-0.000192635		0.4005	9.72523e-05	0.000152957	-2.09078e-05		0.40226	-0.000798077	-0.000662601	-0.00133		0.47969	8.26446e-06	-8.10916e-06	-0.000134483		0.47384	0.000217592	0.000123054	6.88705e-05
	0.41571	4.12655e-06	-0.00185	-0.00152		0.48289	-1.78817e-05	0	-0.000282205		0.40683	5.57734e-07	6.49243e-05	-7.37276e-05		0.41345	-0.00104	-0.000980144	-0.000743802		0.4748	-7.78237e-05	-4.54583e-06	-0.000168966		0.48023	0.000254669	8.7338e-05	0.00011157
	0.42377	-0.000140303	-0.00207	-0.00174		0.4941	-9.69739e-05	0	-0.000285686		0.41959	-0.000109315	-1.43054e-05	-0.00013315		0.41819	-0.00124	-0.00137	-0.000242424		0.47477	-0.000136364	2.64793e-05	-0.000113793		0.4834	0.000290377	4.20056e-05	0.000181818
	0.42538	-0.000323246	-0.00221	-0.00181		0.49568	-0.000145117	0	-0.000165205		0.43239	-0.000170836	-9.35351e-05	-0.000172765		0.42456	-0.00157	-0.00167	0.000123967		0.49081	-0.000222452	2.659e-05	-6.55172e-05		0.48659	0.000313724	-4.70049e-06	0.000207989
	0.43505	-0.000650619	-0.00206	-0.00166		0.51174	-0.000200138	0	-8.94852e-05		0.43877	-0.000216981	-0.000155158	-0.000199175		0.42933	-0.00174	-0.00194	0.000403581		0.50688	-0.000267218	1.63982e-05	-1.03448e-05		0.49465	0.000317831	-3.21772e-05	0.000241047
	0.44794	-0.000997249	-0.00166	-0.0013		0.52782	-0.000234525	0	-3.44304e-05		0.4484	-0.000238946	-0.000199175	-0.000227785		0.43411	-0.00184	-0.00215	0.000538567		0.53265	-0.000236226	-7.19584e-07	-8.96552e-05		0.50437	0.00028622	-6.37775e-05	0.000275482
	0.45116	-0.00138	-0.00112	-0.000785311		0.54231	-0.000224209	0	2.40472e-05		0.45969	-0.000208161	-0.000243191	-0.000245392		0.44054	-0.00193	-0.00219	0.000673554		0.54556	-0.000188017	1.95405e-05	-0.000144828		0.50607	0.00023402	-8.16485e-05	0.000300275
	0.45599	-0.00163	-0.000653793	-0.000400657		0.5488	-0.000138239	0	-1.72958e-05		0.47427	-0.000100449	-0.000291609	-0.000141953		0.45344	-0.00199	-0.00209	0.000721763		0.55686	-0.00013292	2.24704e-05	-0.000165517		0.51263	0.000170822	-5.6937e-05	0.000311295
	0.45921	-0.00177	-0.000238621	2.24498e-05		0.5585	-8.66575e-05	0	-0.000120612		0.48402	2.86156e-06	-0.000313618	-5.83219e-05		0.45028	-0.00169	-0.00185	0.000625344		0.56489	-0.000170799	2.54004e-05	-8.96552e-05		0.51914	0.000129602	-2.26005e-05	0.000282369
	0.46566	-0.00187	8.96552e-05	0.000262883		0.56329	-0.000138239	0	-0.000213608		0.49537	9.95805e-05	-0.000218982	9.90371e-06		0.45839	-0.00105	-0.00155	0.000471074		0.5713	-0.000208678	2.83304e-05	3.44828e-06		0.51442	5.5434e-05	1.44819e-05	0.000214876
	0.4721	-0.00197	0.00034069	0.000445653		0.57129	-0.000213893	0	-0.000282492		0.49863	0.000141343	-0.000122146	8.03301e-05		0.46653	-0.000692308	-0.00116	0.000287879		0.57932	-0.000260331	3.12604e-05	-5.51724e-05		0.51614	-7.75575e-06	4.74448e-05	0.000166667
	0.48822	-0.0017	0.00037931	0.000522625		0.58575	-0.000262036	0	-0.000310061		0.5035	0.00018091	-2.97111e-05	0.000117744		0.4666	-0.000375	-0.000844383	0.000210744		0.58735	-0.000284435	3.41904e-05	-0.000103448		0.52108	-7.0951e-05	7.35395e-05	0.000123967
	0.49789	-0.00122	0.000591724	0.000599645		0.59217	-0.000286107	0	-0.000292881		0.51478	0.000209497	9.35351e-05	0.000152957		0.4715	-7.69231e-05	-0.000565065	0.000162534		0.6115	-0.000267218	3.71203e-05	-0.000193103		0.52921	-0.000109427	8.72647e-05	7.02479e-05
	0.50433	-0.00078542	0.000717241	0.000503617		0.61149	-0.000286107	0	-0.000237833		0.53563	0.000154581	0.000141953	0.000177166		0.47961	0.000134615	-0.000276061	0.000239669		0.61158	-0.000146694	4.00503e-05	-0.000286207		0.52926	-0.000139646	6.38992e-05	2.06612e-05
	0.51078	-0.000381018	0.000813793	0.000503684		0.62281	-0.000203576	0	-0.000144869		0.54683	9.74533e-05	0.000221183	0.000196974		0.48615	0.000278846	0.000157345	0.000384298		0.63418	-4.33884e-05	4.29803e-05	-0.000396552		0.53252	-0.000163004	1.99404e-05	-2.3416e-05
	0.51561	-0.000111417	0.000852414	0.000561454		0.63415	-7.97799e-05	0	1.34917e-05		0.55482	4.91127e-05	0.00029381	0.000210179		0.49104	0.000413462	0.000407777	0.000548209		0.64545	-4.6832e-05	4.59103e-05	-0.00042069		0.54873	-0.000215229	-3.36338e-05	-7.57576e-05
	0.51883	0.000100413	0.000726897	0.000638416		0.63902	-2.13205e-05	0	2.3798e-05		0.56441	-5.81921e-06	0.000322421	0.000183769		0.50234	0.000557692	0.000571668	0.000673554		0.6502	-0.000167355	4.88403e-05	-0.000375862		0.55683	-0.0002331	-7.62134e-05	-0.000114325
	0.52689	0.000273728	0.000524138	0.000753849		0.65508	-7.97799e-05	0	-2.79171e-05		0.58044	-6.07423e-05	0.000351032	0.000130949		0.51204	0.000605769	0.000745158	0.000798898		0.65174	-0.000270661	5.17702e-05	-0.000293103		0.56331	-0.000256463	-0.000142154	-0.00015427
	0.53494	0.0003989	0.000398621	0.0008116		0.65661	-0.000203576	0	-7.61506e-05		0.59328	-8.27026e-05	0.000274003	6.49243e-05		0.52011	0.000509615	0.000841589	0.000827824		0.65972	-0.00037741	5.47002e-05	-8.62069e-05		0.57942	-0.000240007	-0.00018612	-0.000184573
	0.54461	0.000485557	0.00034069	0.000686619		0.66298	-0.000303301	0	-9.68464e-05		0.60453	-8.70828e-05	0.00015956	1.8707e-05		0.52655	0.000326923	0.000841706	0.000702479		0.67256	-0.000439394	5.76302e-05	4.82759e-05		0.59216	-0.000138381	-0.000220468	-0.000212121
	0.55267	0.0006011	0.000427586	0.000407792		0.67259	-0.000389271	0	1.67587e-05		0.62384	-7.60673e-05	6.05227e-05	-2.31087e-05		0.53779	0.00025	0.000745623	0.000432507		0.68542	-0.000463499	6.05602e-05	0.000127586		0.59528	-7.51993e-05	-0.000249324	-0.00023416
	0.56073	0.000639615	0.000495172	0.00017708		0.67739	-0.000433975	0	0.000130371		0.62707	-6.06782e-05	-2.75103e-05	-6.27235e-05		0.54741	0.000394231	0.000553224	0.000162534		0.69187	-0.000449725	6.34902e-05	9.31034e-05		0.60165	-2.71334e-05	-0.000232854	-0.000250689
	0.56717	0.000639615	0.000601379	3.29076e-05		0.68221	-0.00044773	0	0.00025775		0.63992	-7.60452e-05	-8.91334e-05	-8.91334e-05		0.56025	0.000586538	0.000409027	-3.99449e-05		0.70641	-0.000360193	6.64201e-05	3.44828e-06		0.60159	1.27019e-05	-0.000136714	-0.00026584
	0.57845	0.000591472	0.000630345	-3.43711e-05		0.70318	-0.000378955	0	0.000309385		0.64793	-0.000104606	-0.000146355	-0.00010674		0.5683	0.000759615	0.000409172	-1.10193e-05		0.70973	-0.000215565	6.93501e-05	-9.65517e-05		0.60798	4.84052e-05	-5.43032e-05	-0.000243802
	0.58812	0.000504814	0.000533793	-1.50726e-05		0.7113	-0.000258597	0	0.000243938		0.65595	-0.00012877	-0.000205777	-8.91334e-05		0.57797	0.000894231	0.000476747	0.000152893		0.72276	2.20386e-05	7.22801e-05	-0.000134483		0.61923	7.72321e-05	5.00869e-05	-0.000195592
	0.60745	0.000504814	0.000446897	0.00018686		0.71944	-0.000121045	0	0.000137189		0.67529	-8.47878e-05	-0.000254195	-6.9326e-05		0.58442	0.000836538	0.000525006	0.000316804		0.73087	0.000121901	7.52101e-05	-0.000165517		0.62564	0.000100573	0.000144866	-0.000133609
	0.61551	0.0006011	0.000282759	0.000475361		0.73729	0.000105915	0	5.79771e-05		0.68176	-4.30207e-05	-0.000291609	-8.91334e-05		0.58765	0.000682692	0.00055395	0.000480716		0.73253	0.000207989	7.81401e-05	-0.000155172		0.63372	9.50643e-05	0.000227282	-7.16253e-05
	0.61873	0.000687758	0.000108966	0.000638881		0.74861	0.000185007	0	2.87733e-06		0.68503	5.33548e-06	-0.000331224	-0.000111142		0.59409	0.000461538	0.000573324	0.000789256		0.74223	0.000266529	8.107e-05	-6.55172e-05		0.64021	6.75807e-05	0.000279474	-2.47934e-05
	0.62679	0.000822558	-6.89655e-06	0.00078316		0.75668	0.000219395	0	-3.50118e-05		0.69311	4.4907e-05	-0.00034663	-0.000113343		0.60695	0.000134615	0.00047727	0.000885675		0.76316	0.000273416	8.4e-05	5.17241e-05		0.65638	4.00804e-05	0.000327543	2.75482e-05
	0.64451	0.000687758	5.10345e-05	0.000898623		0.76954	0.000195323	0	-8.66715e-05		0.72844	-1.1983e-06	-0.000353232	-0.000102338		0.61013	9.61538e-06	0.00032327	0.000895317		0.77117	0.000207989	8.693e-05	0.000282759		0.66441	6.20446e-05	0.000227254	5.64738e-05
	0.64935	0.000495186	0.000157241	0.000764152		0.77594	0.000129986	0	-0.000114244		0.73325	-1.87741e-05	-0.000285007	-5.6121e-05		0.64066	2.88462e-05	6.38483e-05	0.000741047		0.78238	0.000128788	8.986e-05	0.000417241		0.67247	6.88989e-05	0.000137969	7.98898e-05
	0.65579	0.000244842	0.00034069	0.000494989		0.78875	2.33838e-05	0	-2.81801e-05		0.74611	-2.31521e-05	-0.00015956	-1.21045e-05		0.66003	0.000221154	0.000304913	0.000471074		0.7952	3.92562e-05	9.279e-05	0.000524138		0.67573	4.69153e-05	5.96649e-05	0.000106061
	0.66868	1.37552e-05	0.000736552	0.000187345		0.79675	-5.22696e-05	0	0.000106103		0.74774	3.22382e-06	-4.29161e-05	3.41128e-05		0.66494	0.000423077	0.000690146	0.00034573		0.80159	-4.6832e-05	9.57199e-05	0.000603448		0.68224	1.25635e-05	-2.27568e-05	7.02479e-05
	0.68318	6.18982e-05	0.000987586	-0.00012028		0.808	-7.97799e-05	0	0.000205955		0.75582	4.49932e-05	6.71252e-05	5.83219e-05		0.67143	0.000605769	0.000902093	4.6832e-05		0.8064	-7.09366e-05	9.86499e-05	0.000637931		0.68875	-2.59093e-05	-9.69409e-05	4.82094e-05
	0.69607	0.000321871	0.00112	-0.000350992		0.82737	1.30674e-05	0	0.000298899		0.75746	7.79624e-05	0.000139752	1.10041e-06		0.68273	0.000788462	0.00104	-0.000203857		0.82253	-1.92837e-05	0.00010158	0.000544828		0.69367	-7.81155e-05	-0.00015876	5.64738e-05
	0.70091	0.000504814	0.00108	-0.00048552		0.83228	0.000126547	0	0.000357425		0.76554	0.000113138	0.000199175	-3.63136e-05		0.68919	0.000884615	0.00112	-0.000300275		0.82903	7.7135e-05	0.00010451	0.000431034		0.70019	-0.000117962	-0.000242561	7.30028e-05
	0.71219	0.00074553	0.000948966	-0.000543164		0.83879	0.000240028	0	0.000367745		0.77683	0.000152714	0.000247593	-4.73177e-05		0.70521	0.000778846	0.000806417	-0.000367769		0.83068	0.000139118	0.00010744	0.000303448		0.70186	-0.000152305	-0.000293392	5.92287e-05
	0.71702	0.000870702	0.000543448	-0.000610356		0.84528	0.000325997	0	0.000309185		0.78486	0.000137341	0.000251994	-1.8707e-05		0.71157	0.000605769	0.00046953	-0.000435262		0.83072	0.000197658	0.00011037	0.000151724		0.7019	-0.000181152	-0.00031675	6.88705e-06
	0.72508	0.000774415	0.000273103	-0.000639115		0.85981	0.000394773	0	0.000209305		0.78965	9.99847e-05	0.000207978	1.8707e-05		0.72277	0.000394231	0.00014236	-0.000435262		0.83721	0.000280303	0.0001133	2.75862e-05		0.70678	-0.000204512	-0.000232973	-6.06061e-05
	0.7283	0.000591472	-3.58621e-05	-0.000590922		0.86945	0.000356946	0	0.000102532		0.79603	4.9444e-05	0.000117744	6.27235e-05		0.72109	0.000115385	-0.000146529	-0.000319559		0.84208	0.000349174	0.00011623	-0.000168966		0.7245	-0.000193553	-0.00010936	-0.000107438
	0.73152	0.000389271	-0.000296552	-0.000465844		0.88548	0.000267538	0	4.74251e-05		0.79756	-2.08836e-05	4.51169e-05	9.79367e-05		0.72747	-0.000134615	-0.000406386	-0.000203857		0.85177	0.000400826	0.00011916	-0.000251724		0.73245	-0.000119391	6.02155e-06	-0.000157025
	0.74119	6.18982e-05	-0.000537931	-3.30155e-05		0.89671	0.000209078	0	-4.21065e-05		0.80394	-7.36221e-05	-3.63136e-05	0.000130949		0.73708	-0.000326923	-0.000589156	-0.000203857		0.85984	0.000431818	0.00012209	-0.000251724		0.73235	-5.75775e-05	0.000115902	-0.000184573
	0.74763	-0.000130674	-0.000731034	0.000265159		0.90796	0.000174691	0	-0.000131648		0.81352	-0.000141741	-8.69326e-05	0.000102338		0.7467	-0.000451923	-0.000771926	-0.000290634		0.86304	0.000393939	0.00012502	-6.55172e-05		0.73225	4.23582e-06	0.000206556	-0.000203857
	0.76052	-0.000381018	-0.000856552	0.00030364		0.91765	0.000219395	0	-0.000190209		0.81669	-0.00018789	-0.000115543	3.63136e-05		0.75633	-0.000490385	-0.000877667	-0.00042562		0.87427	0.000335399	0.00012795	0.000127586		0.73377	5.91783e-05	0.000268362	-0.000188705
	0.7718	-0.000525447	-0.000943448	9.21493e-05		0.92087	0.000222834	0	-0.000248773		0.82148	-0.000225246	-0.000124347	-3.41128e-05		0.76921	-0.000403846	-0.000867806	-0.00053168		0.88388	0.000266529	0.00013088	0.000224138		0.74015	0.000103123	0.00033703	-0.000143251
	0.78953	-0.00064099	-0.000885517	-0.000128947		0.9305	0.000178129	0	-0.000238463		0.82949	-0.000251609	-8.69326e-05	-0.000144154		0.77247	-0.000230769	-0.000723318	-0.000608815		0.88706	0.000204545	0.00013381	0.000282759		0.74653	0.000152563	0.00024223	-6.47383e-05
	0.80564	-0.000708391	-0.000634483	-0.000301946		0.94492	8.5282e-05	0	-0.000183415		0.83435	-0.000220833	-2.31087e-05	-0.000199175		0.78377	-0.000125	-0.000559428	-0.000589532		0.90151	0.000152893	0.00013674	0.000231034		0.74647	0.00018553	0.000159801	2.89256e-05
	0.8282	-0.000689133	-0.000373793	-0.000407609		0.96095	-1.78817e-05	0	-8.01202e-05		0.84569	-0.000137301	9.79367e-05	-0.000223384		0.78381	-0.000201923	-0.000395741	-0.000512397		0.91763	0.000180441	0.00013967	8.27586e-05		0.74966	0.000211624	7.05059e-05	7.16253e-05
	0.84109	-0.00057359	-0.000171034	-0.000359445		0.96896	-8.66575e-05	0	-1.12844e-05		0.85868	-9.8106e-06	0.000137552	-0.000124347		0.79351	-0.000326923	-0.000222251	-0.000194215		0.92407	0.000187328	0.0001426	-7.58621e-05		0.75607	0.000233591	-7.78527e-06	0.000106061
	0.86042	-0.000400275	8.96552e-05	-0.000147868		0.98338	-0.000182944	0	1.27857e-05		0.86201	0.000102282	0.000148556	2.53095e-05		0.79998	-0.000442308	-5.84472e-05	0.000143251		0.93209	0.000146006	0.00014553	-0.000155172		0.76252	0.000239074	-8.19666e-05	0.000141873
	0.87009	-0.000178817	6.06897e-05	0.000188768		0.9898	-0.000213893	0	-8.02032e-05		0.86855	0.000207785	0.000104539	0.000141953		0.81122	-0.000317308	-0.000202674	0.000307163		0.94332	8.4022e-05	0.00014846	-0.000217241		0.77228	0.000184112	-0.000142409	0.000168044
	0.88298	4.12655e-06	-0.000142069	0.000381105		1.00912	-0.000207015	0	-0.000180079		0.86865	0.000311082	3.1912e-05	0.000245392		0.83209	2.88462e-05	-0.000433383	0.000480716		0.94971	4.82094e-06	0.00015139	-0.000296552		0.77718	0.000144269	-0.000176758	0.000188705
	0.89265	0.00011967	-0.000306207	0.000544644		1.03011	-0.000110729	0	-0.000235193		0.86874	0.000396797	-2.31087e-05	0.000333425		0.84012	0.000278846	-0.000500639	0.000606061		0.9561	-7.09366e-05	0.00015432	-0.000344828		0.77886	0.000107178	-0.000200119	0.000214876
	0.91521	0.000167813	-0.000518621	0.000650472		1.03338	-3.16369e-05	0	-0.0002628		0.87524	0.00046274	-6.05227e-05	0.000408253		0.85301	0.000375	-0.000461892	0.000307163		0.96731	-0.000153581	0.00015725	-0.000310345		0.78216	6.04688e-05	-0.000213864	0.000241047
	0.92971	-3.43879e-05	-0.000566897	0.000573674		1.04945	-7.97799e-05	0	-6.3131e-05		0.87849	0.000504502	-8.25309e-05	0.000450069		0.85628	0.000259615	-0.000240374	-1.10193e-05		0.98175	-0.000222452	0.00016018	-0.000234483		0.78706	2.19989e-05	-0.000157564	0.000241047
	0.93938	-0.000255846	-0.000615172	0.000448694		1.05421	-0.000179505	0	3.32738e-05		0.88979	0.000539683	-7.15268e-05	0.000463274		0.86437	6.73077e-05	-7.65421e-05	-0.00027135		0.98981	-0.000215565	0.00016311	-0.000148276		0.79356	-8.23209e-06	-4.90563e-05	0.000210744
	0.94582	-0.000332875	-0.000393103	0.000266059		1.06221	-0.000262036	0	-1.15128e-05		0.89454	0.000467162	-2.09078e-05	0.000408253		0.88211	-0.000153846	9.70933e-05	-0.000367769		0.99787	-0.000188017	0.000166039	-4.48276e-05		0.80159	1.23585e-05	4.50821e-06	0.00014876
	0.9571	-0.000381018	-0.0002	0.000121867		1.07344	-0.000310179	0	-6.31794e-05		0.90731	0.000377069	2.75103e-05	0.000331224		0.8934	-0.000269231	0.000174326	-0.000358127		1.01239	-0.000146694	0.000168969	5.17241e-05		0.80639	3.84492e-05	5.25782e-05	8.67769e-05
	0.96999	-0.000188446	-3.58621e-05	6.43005e-05		1.08148	-0.000320495	0	-7.69674e-05		0.91687	0.000284775	6.05227e-05	0.000205777		0.91751	-0.000317308	3.99607e-05	-0.000174931		1.01564	-9.84848e-05	0.000171899	0.000172414		0.8096	4.80591e-05	7.73007e-05	3.0303e-05
	0.9716	6.18982e-05	0.000137931	0.00016058		1.09601	-0.000262036	0	-7.69881e-05		0.92479	0.000168302	8.91334e-05	9.57359e-05		0.93354	-0.000365385	-0.000258237	5.64738e-05		1.02372	-3.65014e-05	0.000174829	0.000189655		0.81438	8.10179e-05	8.41647e-05	-1.79063e-05
	0.98288	0.000350757	0.000215172	0.000285668		1.11055	-0.000182944	0	-3.56866e-05		0.91826	6.93921e-05	7.59285e-05	9.90371e-06		0.94639	-0.000230769	-0.000392805	0.00019146		1.03177	-3.65014e-05	0.000177759	0.000131034		0.82563	0.000107097	8.41564e-05	-1.10193e-05
	0.99416	0.0004663	0.000108966	0.000276139		1.11705	-8.66575e-05	0	4.00431e-05		0.91817	-2.07179e-05	3.85144e-05	-0.000139752		0.95284	-9.61538e-06	-0.000306031	0.000336088		1.04301	-8.81543e-05	0.000180689	8.62069e-05		0.83372	8.92264e-05	8.00245e-05	2.47934e-05
	1.00383	0.000543329	-5.51724e-05	0.000170428		1.12352	-2.81981e-05	0	0.000119213		0.9181	-8.66521e-05	1.10041e-06	-0.000234388		0.95289	0.000163462	-9.42011e-05	0.0005		1.0462	-0.000136364	0.000183619	-2.06897e-05		0.83861	6.03719e-05	5.66576e-05	4.95868e-05
	1.01188	0.0004663	-0.000209655	2.62746e-05		1.13484	4.74553e-05	0	0.000174271		0.92121	-0.000192142	-2.97111e-05	-0.000366437		0.95777	0.000317308	9.84591e-05	0.000625344		1.05101	-0.000163912	0.000186549	-7.93103e-05		0.84187	3.83883e-05	2.91781e-05	7.98898e-05
	1.028	0.000350757	-0.000306207	-0.00015635		1.14611	5.77717e-05	0	0.000163899		0.92588	-0.00034818	-4.51169e-05	-0.000447868		0.96425	0.000413462	0.000291148	0.000528926		1.05581	-0.000208678	0.000189479	-0.000124138		0.84676	6.78645e-06	-7.91945e-06	8.53994e-05
	1.03605	0.000244842	-0.000344828	-0.000367811		1.17184	1.30674e-05	0	0.000129436		0.93061	-0.000436085	-6.49243e-05	-0.000505089		0.98523	0.000375	0.000532242	0.000384298		1.06382	-0.000260331	0.000192409	-0.000137931		0.85812	-3.71891e-05	-4.08975e-05	5.09642e-05
	1.04411	0.000148556	-0.000344828	-0.000454292		1.18632	2.75103e-06	0	5.71015e-05		0.93858	-0.000515195	-7.15268e-05	-0.000549106		0.99815	0.000221154	0.000705791	0.000239669		1.07667	-0.000305096	0.000195339	-0.000158621		0.86624	-7.01701e-05	-6.97534e-05	4.13223e-06
	1.05217	0.000110041	-0.000228966	-0.000531157		1.19924	6.12105e-05	0	2.26456e-05		0.94656	-0.000567932	-6.71252e-05	-0.000593122		1.0046	0.000115385	0.000773307	5.64738e-05		1.08632	-0.000325758	0.000198269	-0.000110345		0.86949	-8.39119e-05	-8.35007e-05	-3.99449e-05
	1.06183	0.000158184	8e-05	-0.000550262		1.20893	0.00011967	0	-8.36343e-06		0.95293	-0.000636055	-5.17194e-05	-0.00061293		1.01909	1.92308e-05	0.000792826	-0.000146006		1.0992	-0.000311983	0.000201199	-4.13793e-05		0.89208	-8.80716e-05	-8.35076e-05	-6.61157e-05
	1.07472	0.000215956	0.000253793	-0.000463559		1.22024	0.000178129	0	1.22804e-05		0.95451	-0.000658031	-2.75103e-05	-0.000502889		1.02871	-1.92308e-05	0.000629314	-0.000174931		1.10406	-0.000270661	0.000204129	5.17241e-05		0.90656	-7.02393e-05	-4.91808e-05	-8.53994e-05
	1.08278	0.000312242	0.000446897	-0.000299952		1.22991	0.000198762	0	3.98216e-05		0.97395	-0.000515147	7.70289e-06	-0.000331224		1.0383	-1.92308e-05	0.000321371	-4.95868e-05		1.1073	-0.000225895	0.000207059	0.000127586		0.91139	-6.06322e-05	-3.40792e-05	-9.91736e-05
	1.09245	0.0003989	0.00065931	-7.87588e-05		1.2508	0.000150619	0	8.11335e-05		0.9806	-0.000297555	2.31087e-05	-0.000179367		1.05115	1.92308e-05	0.000196431	4.6832e-05		1.1154	-0.000150138	0.000209989	0.000196552		0.93396	-5.79237e-05	-5.23721e-06	-7.85124e-05
	1.09889	0.000408528	0.000784828	-9.79315e-05		1.25882	0.000105915	0	0.000118971		0.98719	-0.000139304	3.85145e-05	-3.1912e-05		1.06241	-3.84615e-05	0.000148491	0.000123967		1.11865	-0.000112259	0.000212919	0.00022069		0.93554	-3.32011e-05	2.77271e-05	-3.0303e-05
	1.11178	0.000312242	0.000823448	-0.000165133		1.28779	9.55983e-05	0	0.000129291		0.99054	-7.43167e-06	5.39203e-05	0.000108941		1.07369	-0.000153846	0.000235353	0.000152893		1.12512	-6.06061e-05	0.000215849	0.00022069		0.94031	5.2522e-06	5.65649e-05	1.51515e-05
	1.11984	0.000225585	0.000504828	-0.0002612		1.30391	0.000136864	0	9.13879e-05		0.9987	0.000104667	6.93261e-05	0.000221183		1.07691	-0.000230769	0.000235411	0.000152893		1.13641	-1.92837e-05	0.000218779	0.000165517		0.94187	3.95902e-05	8.40319e-05	5.09642e-05
	1.1279	0.00011967	0.000215172	-0.000203226		1.32808	0.000178129	0	5.69389e-05		0.99723	0.000243127	8.47319e-05	0.00032022		1.08173	-0.000153846	0.000168097	1.79063e-05		1.1445	3.58127e-05	0.000221709	0.000117241		0.94988	7.25435e-05	9.63793e-05	9.22865e-05
	1.13434	4.12655e-06	6.06897e-05	-7.81682e-05		1.34253	0.000116231	0	1.82178e-06		1.0118	0.00033985	0.000100138	0.000421458		1.09134	3.84615e-05	-5.04404e-06	-0.000174931		1.15578	5.99174e-05	0.000224639	7.24138e-05		0.96273	0.000106862	7.02666e-05	0.00011157
	1.14401	-0.000111417	0.000147586	6.61209e-05		1.35374	2.33838e-05	0	-2.92045e-05		1.01029	0.000443145	0.000115544	0.000498487		1.09936	0.000173077	-0.0001397	-0.000300275		1.17347	3.23691e-05	0.000227569	5.86207e-05		0.96594	0.000115098	1.11896e-05	5.50964e-05
	1.15206	-0.000111417	8e-05	0.00021042		1.37461	-6.2586e-05	0	-2.92391e-05		1.02655	0.000614596	0.000130949	0.000542503		1.10899	0.000182692	-0.000264698	-0.000338843		1.1799	1.8595e-05	0.000230499	3.7931e-05		0.98856	9.44551e-05	-3.5522e-05	2.3416e-05
	1.18107	-6.32737e-05	-0.000113103	0.000287391		1.38749	-5.22696e-05	0	1.54886e-05		1.03933	0.000539888	0.000146355	0.00058652		1.12346	9.61538e-06	-0.000341466	-0.000165289		1.18472	1.51515e-05	0.000233429	-6.55172e-05		0.99181	7.38451e-05	-6.43737e-05	-4.40771e-05
	1.18912	-0.000111417	-0.000267586	0.000335575		1.39073	-1.78817e-05	0	2.58053e-05		1.04246	0.000454178	0.000161761	0.000575516		1.14278	-0.000153846	-0.000331488	9.50413e-05		1.19278	2.20386e-05	0.000236359	-7.93103e-05		0.99993	3.94905e-05	-8.22391e-05	-7.43802e-05
	1.19074	-0.000207703	-0.000393103	0.000335633		1.40041	1.65062e-05	0	-8.66452e-06		1.05038	0.00033331	0.000177167	0.000498487		1.16213	-0.000298077	-0.00018671	0.00019146		1.20567	5.30303e-05	0.000239289	-9.65517e-05		1.00645	-3.5587e-07	-7.81307e-05	-0.000107438
	1.2004	-0.000352132	-0.000393103	0.000287759		1.41653	4.74553e-05	0	-5.34649e-05		1.05509	0.000212437	0.000192573	0.000397249		1.16698	-0.000326923	-7.10788e-05	0.000114325		1.21375	9.43526e-05	0.000242219	-6.89655e-05		1.01457	-3.60841e-05	-5.06734e-05	-0.000126722
	1.20685	-0.000419532	-0.000238621	0.000191702		1.42777	2.75103e-06	0	-6.72944e-05		1.05497	9.81513e-05	0.000207978	0.000271802		1.17989	-0.000230769	5.43262e-05	4.6832e-05		1.22021	0.000125344	0.000245149	-6.55172e-05		1.01628	-9.24057e-05	-3.55704e-05	-0.000136364
	1.22779	-0.000592847	-3.58621e-05	0.000114847		1.44381	-7.97799e-05	0	-6.73636e-05		1.06588	-0.000249086	0.000223384	0.000161761		1.18794	-5.76923e-05	7.37288e-05	-1.10193e-05		1.22183	0.000142562	0.000248079	-7.20689e-05		1.02443	-0.000145991	-1.24083e-06	-0.000143251
	1.23907	-0.000496561	0.000147586	7.64819e-05		1.45667	-0.000110729	0	-6.39512e-05		1.06898	-0.000358972	0.00023879	4.07153e-05		1.20722	0.000125	-8.96096e-05	-1.10193e-05		1.23632	0.000146006	0.000251009	-7.10345e-05		1.03903	-0.000200961	1.52261e-05	-0.000141873
	1.25358	-0.000323246	0.000234483	4.7781e-05		1.48402	-0.000134801	0	1.41686e-06		1.07051	-0.000444684	0.000254196	-8.47318e-05		1.21523	8.65385e-05	-0.00026278	0.000123967		1.2524	0.000118457	0.000253939	-7e-05		1.04713	-0.000220206	3.30611e-05	-0.000107438
	1.26969	-0.000178817	0.000137931	2.8676e-05		1.50816	-0.000134801	0	5.64786e-05		1.07847	-0.000517201	0.000269602	-0.000188171		1.22163	1.92308e-05	-0.000407093	0.000239669		1.2556	0.00010124	0.000256869	-6.89655e-05		1.05511	-0.000172143	3.16695e-05	-5.3719e-05
	1.27936	-0.00015956	-6.89655e-06	9.571e-06		1.54842	-0.000110729				1.09286	-0.000602896	0.000285007	-0.000298212		1.23931	-9.61538e-06	-0.000551204	0.000239669		1.26204	9.09091e-05	0.000259799	-6.7931e-05		1.06951	-9.52444e-05	2.06708e-05	2.47934e-05
	1.3003	-0.000236589	-0.000151724	-9.534e-06		1.57419	-7.97799e-05				1.10586	-0.000466614	0.000300413	-0.000364237		1.2554	0.000115385	-0.000579799	0.00019146		1.27169	9.09091e-05	0.000262729	-6.68965e-05		1.07739	1.87531e-05	4.18036e-06	7.85124e-05
	1.31803	-0.000332875	-0.000325517	-2.8639e-05		1.59674	-6.94635e-05				1.11409	-0.000279789	0.000315819	-0.000436864		1.27473	0.000201923	-0.000502421	0.000114325		1.27974	9.09091e-05	0.000265659	-6.58621e-05		1.0789	8.33109e-05	-6.82248e-06	0.000134986
	1.34058	-0.000332875	-0.000431724	-4.7744e-05							1.13538	0.000102657	0.000331225	-0.000494085		1.28283	0.000182692	-0.000300074	5.64738e-05		1.29264	0.000125344	0.000268589	-6.48276e-05		1.07882	0.000131388	-1.23336e-05	0.000220386
	1.36959	-0.000255846	-0.000489655	-6.6849e-05							1.1387	0.000203761	0.000346631	-0.000538102		1.29415	7.69231e-05	-4.95257e-05	2.75482e-05		1.30554	0.000152893	0.000271519	-6.37931e-05		1.08838	0.000204174	-1.23543e-05	0.000252066
	1.37603	-4.40165e-05	-0.000537931	-8.5954e-05							1.14682	0.000289486	0.000362037	-0.00056011		1.3103	-9.61538e-06	0.000181853	-1.3774e-06		1.31843	0.00017011	0.000274449	-6.27586e-05		1.08668	0.000255001	-2.33558e-05	0.00027686
	1.39698	0.000158184	-0.00046069	-0.000105059							1.15492	0.000344442	0.000377442	-0.000469876		1.34087	-0.000115385	0.000134261	-3.0303e-05		1.33453	0.000187328	0.000277379	-6.17241e-05		1.09145	0.000301696	-2.8867e-05	0.000285124
	1.40826	0.000341128	-0.000306207	-0.000124164							1.1598	0.000399394	0.000392848	-0.000307015		1.36345	-0.000221155	0.000298355	-5.92286e-05		1.35221	0.000142562	0.000280309	-6.06897e-05		1.09944	0.000347012	-3.43781e-05	0.00022865
	1.4147	0.000370014	-0.000142069	-0.000143269							1.1806	0.000300522	0.000408254	-0.000177166		1.37151	-0.000326924	0.000346644	-8.81542e-05		1.36022	8.74656e-05	0.000283239	-5.96552e-05		1.10748	0.000363482	-3.98892e-05	0.000165289
	1.42598	0.00025447	-1.65517e-05	-0.000162374							1.18052	0.000219203	0.00042366	-9.90371e-06		1.39563	-0.000432694	0.000241165	-0.00011708		1.36823	2.20386e-05	0.000286169	-5.86207e-05		1.12048	0.000301646	-4.54003e-05	9.09091e-05
	1.43082	0.000215956	8e-05	-0.000181479							1.19488	0.00011153	0.000439066	0.000119945		1.40527	-0.000538463	0.000173938	-0.000146005		1.37463	-2.96143e-05	0.000289099	-5.75862e-05		1.13348	0.000238437	-5.09114e-05	3.85675e-05
	1.43243	0.000196699	8e-05	-0.000200584							1.20281	-4.9423e-06	0.000454471	0.00021238		1.431	-0.000644233	5.88596e-05	-0.000174931		1.37784	-5.3719e-05	0.000292029	-5.65517e-05		1.14492	0.000149132	-5.64226e-05	-3.30579e-05
	1.45337	0.000215956	8e-05	-0.000219689							1.23007	-7.52345e-05	0.000469877	0.000296011		1.46159	-0.000750003	9.79263e-05	-0.000203857		1.38586	-8.81543e-05	0.000294959	-5.55173e-05		1.15312	6.25791e-05	-6.19337e-05	-8.26446e-05
	1.46626	0.000273728	0.000157241	-0.000238794							1.23978	-2.02761e-05	0.000485283	0.00037304		1.47289	-0.000855772	0.000232931	-0.000232782		1.39716	-5.02755e-05	0.000297889	-5.44828e-05		1.15969	-1.02344e-05	-6.74448e-05	-0.00012259
	1.48721	0.000321871	0.000273103	-0.000257899							1.2784	1.05462e-05	0.000500689	0.000388446		1.49386	-0.000961542	0.000416253	-0.000261708		1.40684	-8.95317e-06	0.000300819	-5.34483e-05		1.1614	-7.06769e-05	-7.29559e-05	-0.000161157
	1.49527	0.000225585	0.000369655	-0.000277004							1.28801	-2.68033e-05	0.000516095	0.000307015		1.50192	-0.00106731	0.000483799	-0.000290633		1.41811	-1.23967e-05	0.000303749	-5.24138e-05		1.1599	-0.000140729	-7.8467e-05	-0.000195592
	1.50332	0.000167813	0.000302069	-0.000296109							1.32009	-0.000108078	0.0005315	0.00023879		1.52606	-0.00117308	0.000474606	-0.000319559		1.43417	-6.06061e-05	0.000306679	-5.13793e-05		1.16163	-0.000209414	-8.39782e-05	-0.000231405
	1.51782	5.22696e-05	0.000186207	-0.000315214							1.33458	-8.82778e-05	0.000546906	0.000144154		1.5357	-0.00127885	0.000368865	-0.000348485		1.45668	-0.000101928	0.000309609	-5.03449e-05		1.1617	-0.000256117	-8.94893e-05	-0.000264463
	1.53877	-7.29023e-05	0.000137931	-0.000334319							1.34749	-4.86996e-05	0.000562312	7.37276e-05		1.54855	-0.00138462	0.000272811	-0.00037741		1.48242	-0.000129477	0.000312539	-4.93104e-05		1.16983	-0.000298713	-9.50004e-05	-0.000292011
	1.55972	-7.29023e-05	4.13793e-05	-0.000353424							1.40393	0.000111817	0.000577718	1.8707e-05		1.55659	-0.00149039	0.000234442	-0.000406336		1.50978	-0.00013292	0.000315468	-4.82759e-05		1.17474	-0.000338557	-0.000100512	-0.00030303
	1.56939	-7.29023e-05	4.13793e-05	-0.000372529							1.41682	0.000133813	0.000593124	-6.49243e-05		1.57268	-0.00159616	0.000186589	-0.000435261		1.53554	-0.000129477	0.000318398	-4.72414e-05		1.1764	-0.000367406	-0.000106023	-0.000292011
	1.59194	-4.40165e-05	0.000118621	-0.000391634							1.46334	2.3987e-05	0.000608529	-0.000111142		1.58233	-0.00170193	0.000177135	-0.000464187		1.55326	-9.84848e-05	0.000321328	-4.62069e-05		1.17644	-0.000394879	-0.000111534	-0.00022314
																										1.19421	-0.000411393	-0.000117045	-9.91736e-05
																										1.21334	-0.000271316	-0.000122556	6.88705e-06
																										1.21315	-0.000154557	-0.000128067	0.000103306
																										1.21622	-5.84084e-05	-0.000133578	0.00015427
																										1.22418	7.51204e-06	-0.000139089	0.00019697
																										1.23049	9.2666e-05	-0.0001446	0.000220386
																										1.2336	0.000165463	-0.000150112	0.00023416
																										1.23673	0.000227271	-0.000155623	0.000216253
																										1.23988	0.000271221	-0.000161134	0.000180441
																										1.25595	0.000308282	-0.000166645	0.000133609
																										1.26408	0.000267059	-0.000172156	8.26446e-05
																										1.27384	0.000216218	-0.000177667	4.13223e-05
																										1.29005	0.000165366	-0.000183178	-6.88705e-06
																										1.29659	0.000113157	-0.000188689	-3.99449e-05
																										1.30155	4.03462e-05	-0.000194201	-7.57576e-05
																										1.31131	-1.3242e-05	-0.000199712	-0.000115702
																										1.31945	-5.85856e-05	-0.000205223	-0.000141873
																										1.3308	-9.70666e-05	-0.000210734	-0.000134986
																										1.33565	-0.000102569	-0.000216245	-0.000112948
																										1.35497	-8.47455e-05	-0.000221756	-7.85124e-05
																										1.37913	-6.14353e-05	-0.000227267	-4.54545e-05
																										1.39204	-6.55784e-05	-0.000232778	-5.50964e-06
																										1.40978	-6.56088e-05	-0.00023829	2.3416e-05
																										1.41937	-1.34275e-05	-0.000243801	5.23416e-05
																										1.4274	1.26576e-05	-0.000249312	7.57576e-05
																										1.43539	5.52263e-05	-0.000254823	8.4022e-05
																										1.45469	8.95338e-05	-0.000260334	7.98898e-05
																										1.47077	0.0001211	-0.000265845	6.19835e-05
																										1.47887	0.000100481	-0.000271356	4.26997e-05
																										1.48859	7.43657e-05	-0.000276867	3.58127e-05
																										1.49507	5.37502e-05	-0.000282378	2.3416e-05
																										1.50641	2.48846e-05	-0.00028789	0
																										1.51127	1.114e-05	-0.000293401	-5.50964e-06
																										1.52258	-2.61571e-06	-0.000298912	-1.23967e-05
																										1.53066	-1.08713e-05	-0.000304423	-1.79063e-05
																										1.55326	-2.46464e-05	-0.000309934	-2.47934e-05
																										1.5791	-4.11743e-05	-0.000315445	-2.61708e-05
																										1.58878	-4.53118e-05	-0.000320956	-2.75482e-05
