# Supplementary material for: A numerical approach applied to three-dimensional wave scattering problems subjected to obliquely propagating incident waves
Source: PLoS One. 2024 Jun 6;19(6):e0304721. doi: 10.1371/journal.pone.0304721 (PMC11156327; doi:10.1371/journal.pone.0304721)
Supplement: S1 Data — (ZIP) [file pone.0304721.s001.zip › S1 Data/S1 Data/Fig 18_data.xlsx]

## Sheet: Sheet1
(a) A13, x-direction					(b) A13, y-direction					(c) A13, z-direction					(d) A33, x-direction					(e) A33, y-direction					(f) A33, z-direction
t	Sv(0,20)	Sv(20,0)	Sv(20,20)		t	Sv(0,20)	Sv(20,0)	Sv(20,20)		t	Sv(0,20)	Sv(20,0)	Sv(20,20)		t	Sv(0,20)	Sv(20,0)	Sv(20,20)		t	Sv(0,20)	Sv(20,0)	Sv(20,20)		t	Sv(0,20)	Sv(20,0)	Sv(20,20)
0.00161	3.02142e-06	3.57827e-06	1.10041e-06		0	2.06897e-06	0	2.75482e-07		0	2.19724e-06	2.1978e-06	2.77315e-07		0.00161	3.57634e-06	3.02198e-06	1.09792e-06		0.01127	-5.50224e-06	0	-1.10776e-09		0	-5.53322e-10	1.37634e-06	1.09725e-06
0.01447	7.95653e-06	3.55836e-06	6.05227e-06		0.00965	9.65517e-07	0	2.47934e-06		0.0097	6.58619e-06	2.20332e-06	2.46819e-06		0.02578	6.05227e-06	2.03297e-05	5.98744e-06		0.02414	-1.43023e-05	0	4.38785e-06		0.02738	-2.21716e-06	2.64863e-07	2.18844e-06
0.01611	7.93168e-06	3.07911e-05	1.34801e-05		0.01447	9.65517e-07	0	4.6832e-06		0.02099	6.57843e-06	1.1232e-06	3.54869e-06		0.05317	1.10041e-05	7.96703e-05	3.45167e-06		0.03058	-3.62847e-05	0	5.47346e-06		0.0451	-3.32823e-06	2.49364e-07	2.17191e-06
0.02259	2.27469e-05	9.26792e-05	2.09078e-05		0.01767	-6.75862e-06	0	4.6832e-06		0.02744	7.6729e-06	2.23646e-06	7.94371e-06		0.07894	1.5956e-05	0.000168681	5.87524e-06		0.0338	-5.8265e-05	0	4.35794e-06		0.07088	-3.34594e-06	1.3221e-06	3.25318e-06
0.03073	6.47649e-05	0.000201607	5.80468e-05		0.02564	-4.2069e-05	0	2.75482e-07		0.03391	1.20641e-05	-1.04147e-06	2.33384e-05		0.11761	2.09078e-05	0.000260165	1.81925e-05		0.03863	-8.24441e-05	0	4.33911e-06		0.09506	-2.26364e-06	2.41033e-06	2.13553e-06
0.03244	0.000129033	0.000313022	0.000157084		0.03041	-7.07586e-05	0	-2.17631e-05		0.04525	2.30453e-05	-2.13043e-06	5.19436e-05		0.1337	4.56671e-05	0.000383791	0.000107304		0.03541	-0.000109914	0	1.02136e-06		0.12084	-2.28135e-06	3.4875e-06	2.1168e-06
0.03896	0.000227927	0.000414525	0.000261073		0.03516	-0.000106069	0	-6.58402e-05		0.05664	4.83122e-05	-2.12049e-06	0.000106963		0.14977	9.51857e-05	0.00049011	0.000179103		0.04346	-0.00013959	0	-5.58867e-06		0.14182	6.49545e-06	3.46314e-06	4.29807e-06
0.04065	0.00034907	0.000501179	0.00042696		0.03508	-0.000143586	0	-0.000109917		0.06008	0.000102156	2.29278e-06	0.000165279		0.16098	0.000171939	0.000564286	0.000325165		0.04346	-0.00017036	0	-1.87854e-05		0.14833	2.29745e-05	3.43989e-06	1.52739e-05
0.03913	0.000460332	0.000607647	0.000558184		0.035	-0.000186621	0	-0.000169421		0.0651	0.000146109	2.30604e-06	0.000232404		0.17538	0.000283356	0.000655769	0.000478668		0.04346	-0.000212118	0	-3.96734e-05		0.15649	4.93425e-05	3.41886e-06	3.7242e-05
0.04246	0.000574065	0.000733914	0.000696836		0.03976	-0.000218621	0	-0.00022011		0.07013	0.000195556	-9.7631e-07	0.000291824		0.17205	0.000399725	0.00074478	0.000661879		0.04668	-0.000258274	0	-6.05559e-05		0.16148	8.78006e-05	7.79504e-06	7.78971e-05
0.05061	0.000744662	0.000855222	0.000823109		0.04613	-0.00024731	0	-0.00028292		0.07356	0.000243905	-9.68579e-07	0.000339138		0.17516	0.000533425	0.000833791	0.000832713		0.0499	-0.000300034	0	-9.57218e-05		0.16811	0.000132851	7.77954e-06	0.000118557
0.05229	0.000858398	0.000934449	0.000929574		0.05088	-0.000284828	0	-0.000319284		0.07859	0.000293352	-2.04318e-06	0.000382051		0.18149	0.000659697	0.000917857	0.000954031		0.0499	-0.000333001	0	-0.000134187		0.16827	0.00017351	5.56101e-06	0.000185586
0.06042	0.000991909	0.00103	0.00103		0.0508	-0.000325655	0	-0.000350138		0.08361	0.000337305	-3.13325e-06	0.000418363		0.18298	0.000790922	0.00101	0.00111		0.0499	-0.000364869	0	-0.000181442		0.17336	0.000236144	-2.16733e-06	0.000244923
0.06049	0.00111	0.00112	0.00112		0.05073	-0.000357655	0	-0.000380992		0.08378	0.000380162	-4.21558e-06	0.000441469		0.18769	0.000927098	0.00108	0.00118		0.05634	-0.000392346	0	-0.000219903		0.17835	0.000274602	-8.79416e-06	0.000297669
0.0734	0.00122	0.00117	0.00123		0.0571	-0.000389655	0	-0.000415152		0.08386	0.000398843	-6.40897e-06	0.000412855		0.19082	0.00104	0.00113	0.00126		0.05956	-0.000408832	0	-0.000268258		0.18498	0.000320752	-5.50621e-06	0.000347116
0.08451	0.0013	0.000996297	0.00111		0.06349	-0.000413931	0	-0.000449311		0.09207	0.0004362	-3.0957e-06	0.000382035		0.19234	0.00114	0.00116	0.00111		0.06278	-0.00042312	0	-0.000313315		0.18674	0.000357014	3.27383e-06	0.000380081
0.08922	0.00121	0.000872494	0.000961761		0.06668	-0.000424966	0	-0.000449311		0.09532	0.000441692	-1.99128e-06	0.000330315		0.19227	0.00121	0.00108	0.000941592		0.06761	-0.000430816	0	-0.000356179		0.19013	0.000400968	3.25834e-06	0.000409747
0.10511	0.00109	0.000662015	0.000825585		0.08766	-0.000387448	0	-0.000407438		0.10161	0.000402127	3.51207e-06	0.000271987		0.19382	0.00128	0.000992033	0.000780636		0.08209	-0.000417639	0	-0.000396843		0.19833	0.000436127	-3.35077e-06	0.00043282
0.11144	0.000967122	0.000540685	0.000684457		0.0942	-0.000334483	0	-0.000356749		0.10633	0.000371355	9.0132e-06	0.000214766		0.19861	0.00134	0.00091044	0.000602365		0.09497	-0.000363801	0	-0.000422121		0.20943	0.000392163	3.23066e-06	0.000330612
0.11297	0.000880586	0.000451549	0.000535901		0.09912	-0.000285931	0	-0.000292837		0.11102	0.000333989	1.34198e-05	0.000138832		0.21319	0.00124	0.000806593	0.000448857		0.09497	-0.000309955	0	-0.000436408		0.21558	0.000318533	7.61238e-06	0.000273468
0.11286	0.000784153	0.000335181	0.000352682		0.1073	-0.000218621	0	-0.000226722		0.11412	0.000304317	1.01463e-05	9.48144e-05		0.22627	0.00103	0.000692857	0.000253249		0.10624	-0.000255018	0	-0.000447399		0.21859	0.000265783	9.95518e-07	0.000228412
0.116	0.000682774	0.000243566	0.00023879		0.11546	-0.000154621	0	-0.000166116		0.11879	0.000262555	6.85847e-06	4.19901e-05		0.23121	0.000914718	0.000544505	0.000186386		0.11268	-0.000186891	0	-0.000425431		0.22477	0.000198746	-7.82548e-06	0.000176762
0.11915	0.000603646	0.000169284	0.000166988		0.11878	-0.000103862	0	-0.000117631		0.11865	0.000226292	3.57612e-06	7.87625e-06		0.23621	0.000724072	0.000428297	0.000156665		0.1159	-0.000137442	0	-0.000368291		0.2246	0.000156988	-7.85316e-06	0.000125111
0.12873	0.000475077	9.99428e-05	0.000137276		0.12691	-6.1931e-05	0	-9.22865e-05		0.11846	0.000180138	3.58606e-06	-8.63437e-06		0.24114	0.000615131	0.000336813	0.000136853		0.12233	-7.37104e-05	0	-0.000291376		0.22283	0.00011633	-4.57407e-06	8.33497e-05
0.13511	0.000339073	4.05106e-05	0.000112517		0.13502	-2.66207e-05	0	-6.9146e-05		0.12318	0.000150464	6.90044e-06	1.22713e-05		0.24125	0.000501238	0.000185989	0.000119506		0.13199	-2.86621e-05	0	-0.000224342		0.23068	6.6874e-05	8.61315e-06	4.7087e-05
0.13831	0.000215435	2.56501e-05	0.000114993		0.13987	-1.44828e-05	0	-4.82094e-05		0.11819	0.000114204	6.91038e-06	4.41777e-05		0.24617	0.000402201	0.000119231	0.000124438		0.13682	-1.21819e-05	0	-0.000165008		0.23218	3.83015e-05	-2.40203e-06	2.401e-05
0.1528	0.000146192	4.04832e-05	0.000127373		0.15115	9.65517e-07	0	-3.60882e-05		0.12443	6.14524e-05	-7.65365e-07	7.4987e-05		0.25108	0.000318019	6.73077e-05	0.000149175		0.14648	3.1961e-06	0	-0.000128744		0.23688	6.43016e-06	-1.01193e-05	4.22863e-06
0.1673	0.000101674	7.01719e-05	0.000114993		0.16398	-2e-05	0	-5.92287e-05		0.13075	2.84811e-05	-6.25104e-06	9.0384e-05		0.25597	0.000251169	3.02198e-05	0.000136758		0.15292	3.19168e-06	0	-9.24838e-05		0.24489	-5.66325e-06	-1.56258e-05	8.61653e-06
0.17536	0.000114012	9.49188e-05	8.03301e-05		0.17842	-3.32414e-05	0	-4.49036e-05		0.13065	4.30531e-06	-7.33337e-06	9.36764e-05		0.26248	0.000179367	1.53846e-05	9.46596e-05		0.15936	-1.76919e-05	0	-7.05091e-05		0.25463	1.08136e-05	-1.5638e-05	2.3999e-05
0.1834	0.000133762	9.49063e-05	4.07153e-05		0.18806	-3.76552e-05	0	-3.27824e-05		0.1338	-1.43782e-05	-7.32122e-06	7.27641e-05		0.26735	0.000134801	3.02198e-06	4.5131e-05		0.17545	-3.30875e-05	0	-5.73223e-05		0.26277	3.38849e-05	-5.75862e-06	4.48738e-05
0.1866	0.000116442	8.00458e-05	2.83356e-05		0.20256	-2.55172e-05	0	-1.51515e-05		0.14508	-1.76826e-05	-6.21238e-06	4.08444e-05		0.27222	9.76616e-05	3.76374e-05	2.77971e-05		0.19155	-3.09008e-05	0	-3.97432e-05		0.26447	5.58618e-05	7.42418e-06	7.01386e-05
0.1914	9.17142e-05	5.28031e-05	2.58597e-05		0.21545	-1.0069e-05	0	-8.26446e-07		0.1533	1.96744e-05	-1.80463e-06	1.88273e-05		0.29476	0.000119945	9.45055e-05	7.97965e-06		0.20765	-1.7725e-05	0	-2.65619e-05		0.27744	7.45342e-05	7.39429e-06	8.33145e-05
0.19621	6.45065e-05	3.79401e-05	2.58597e-05		0.21869	-1.37931e-07	0	4.6832e-06		0.16474	5.81281e-05	2.60313e-06	-9.78565e-06		0.30601	0.00014718	0.000106868	5.49375e-07		0.2173	-6.74265e-06	0	-2.43686e-05		0.28717	9.1011e-05	1.2882e-05	5.03341e-05
0.20423	3.97688e-05	1.56444e-05	2.09078e-05		0.22674	7.58621e-06	0	-4.13223e-06		0.16969	8.55972e-05	4.81197e-06	-3.17983e-05		0.31248	0.000119945	8.95604e-05	7.94225e-06		0.24145	4.22977e-06	0	-3.97643e-05		0.30968	7.89076e-05	6.25734e-06	1.73626e-05
0.2187	1.74962e-05	3.24234e-06	1.5956e-05		0.24928	2.08276e-05	0	-4.13223e-06		0.17457	9.65828e-05	1.53183e-06	-4.61136e-05		0.31574	8.5282e-05	6.48352e-05	7.91483e-06		0.27525	1.95912e-05	0	-4.85632e-05		0.31441	5.14319e-05	-2.55591e-06	-6.81772e-06
0.24763	-2.31873e-06	-6.70615e-06	1.5956e-05		0.26054	2.30345e-05	0	-1.84573e-05		0.18263	9.54784e-05	-2.85493e-06	-3.51206e-05		0.32705	4.81431e-05	3.02198e-05	2.92557e-06		0.2994	4.18998e-06	0	-5.516e-05		0.31431	2.72561e-05	-4.76116e-06	-2.98969e-05
0.26693	2.23792e-05	-6.73601e-06	5.55708e-05		0.2734	1.75172e-05	0	-4.04959e-05		0.18738	7.23982e-05	-1.16373e-05	-1.09137e-05		0.33836	1.34801e-05	1.53846e-05	2.76549e-05		0.30101	-2.21848e-05	0	-5.40688e-05		0.31743	3.07813e-06	-4.76559e-06	-3.9797e-05
0.29592	2.23543e-05	4.52136e-05	0.000162036		0.29105	-1.37931e-07	0	-6.9146e-05		0.19855	4.16213e-05	-1.49252e-05	1.65866e-05		0.34483	-1.37552e-05	-4.3956e-06	0.000156376		0.30905	-5.18606e-05	0	-5.18743e-05		0.31898	-1.34064e-05	-2.57362e-06	-4.65408e-06
0.30727	1.49243e-05	0.000151661	0.000241265		0.29745	-1.77931e-05	0	-9.55923e-05		0.20648	8.64884e-06	-1.27174e-05	2.9785e-05		0.36095	-1.8707e-05	-2.91209e-05	0.000262831		0.31388	-9.03255e-05	0	-4.6382e-05		0.32215	-2.54965e-05	2.9074e-06	2.39053e-05
0.31541	5.69224e-05	0.000260589	0.000337827		0.30864	-4.75862e-05	0	-0.000114325		0.20637	-1.77247e-05	-9.413e-06	4.40793e-05		0.3722	1.10041e-05	-4.14835e-05	0.000401468		0.32837	-0.000128797	0	-3.53986e-05		0.32855	-3.64899e-05	6.78901e-07	3.37866e-05
0.32516	0.000175589	0.000374467	0.000441816		0.3118	-7.51724e-05	0	-0.00012865		0.21916	-4.63049e-05	-3.91297e-06	4.40726e-05		0.39316	-1.37552e-06	-5.38462e-05	0.000485647		0.33642	-0.000154077	0	-2.33173e-05		0.34949	-3.87021e-05	-3.73714e-06	3.708e-05
0.33004	0.000281895	0.000441309	0.000511142		0.32137	-0.000116	0	-0.000149587		0.22879	-5.73006e-05	3.78596e-06	2.42541e-05		0.40766	-3.85144e-06	-3.65385e-05	0.000527725		0.34447	-0.00016727	0	-7.94599e-06		0.3657	-1.45374e-05	-3.75596e-06	1.28799e-05
0.34134	0.000375851	0.000485859	0.000553232		0.32773	-0.000152414	0	-0.000158402		0.24657	-4.85216e-05	1.03882e-05	-7.66556e-06		0.42535	3.57634e-05	5.49451e-07	0.00054009		0.36056	-0.000145303	0	-5.75151e-06		0.37386	1.07317e-05	-4.87187e-06	-2.00928e-05
0.35255	0.000479684	0.000433847	0.000577992		0.33572	-0.000175586	0	-0.000180441		0.26288	-4.57671e-06	1.36904e-05	-3.51781e-05		0.44451	0.000233838	0.000101923	0.000396476		0.36539	-0.000110141	0	8.33038e-07		0.38681	2.50085e-05	-1.03861e-05	-5.85577e-05
0.35247	0.000546442	0.000347189	0.000538377		0.34541	-0.000157931	0	-0.000199174		0.28558	2.61769e-05	1.37037e-05	-6.48948e-05		0.43956	0.00036011	0.000225549	0.00026772		0.37022	-6.28916e-05	0	5.21756e-06		0.40135	3.59875e-05	-1.04016e-05	-9.59237e-05
0.36361	0.000603298	0.000213472	0.000474003		0.3535	-0.000130345	0	-0.000193664		0.29209	4.15571e-05	3.83235e-06	-8.58059e-05		0.44911	0.000486382	0.000321978	0.000193435		0.37827	-2.77323e-05	0	6.31425e-06		0.41903	2.49864e-05	-4.91283e-06	-0.0001256
0.36512	0.000613168	0.000111957	0.000392297		0.36481	-0.000103862	0	-0.000136364		0.30338	4.04504e-05	-5.55525e-07	-0.00010452		0.45711	0.000555708	0.000403571	0.000119145		0.38793	-1.34532e-05	0	-2.88018e-07		0.4254	6.30068e-06	1.67968e-06	-0.000147583
0.36828	0.000541465	4.51016e-05	0.000313067		0.37133	-6.1931e-05	0	-0.00010551		0.31457	1.5168e-05	-6.04009e-06	-0.000130932		0.46191	0.000592847	0.000457967	6.46617e-05		0.39437	5.22365e-06	0	-1.78815e-05		0.43331	-2.99685e-05	6.06472e-06	-0.000127813
0.37145	0.000447494	-9.37368e-06	0.00021403		0.3714	-2.66207e-05	0	-7.35537e-05		0.31931	-9.01107e-06	-2.73676e-06	-0.00014194		0.48293	0.000511142	0.00049011	4.48493e-05		0.40241	2.17016e-05	0	-3.54684e-05		0.45083	-8.053e-05	4.94659e-06	-7.61677e-05
0.37786	0.000368361	-3.1667e-05	0.000132325		0.37304	-1.0069e-05	0	-4.38017e-05		0.33042	-5.40736e-05	-2.73345e-06	-0.000147447		0.49271	0.000384869	0.000448077	2.00775e-05		0.41046	3.48829e-05	0	-6.07486e-05		0.45395	-0.000108005	-5.65428e-07	-3.22171e-05
0.37785	0.00029171	-4.65225e-05	8.28061e-05		0.37305	-4.55172e-06	0	-1.73554e-05		0.33356	-7.49549e-05	-2.71578e-06	-0.000129842		0.50087	0.000270977	0.000364011	-7.16266e-06		0.42012	4.69642e-05	0	-8.82234e-05		0.46347	-0.000143176	-2.78175e-06	1.28303e-05
0.38748	0.000202695	-6.63448e-05	4.07153e-05		0.38113	1.2e-05	0	4.6832e-06		0.34311	-0.00010683	-7.09813e-06	-0.000104537		0.509	0.000184319	0.000297253	-4.43116e-05		0.42817	5.24532e-05	0	-0.000116795		0.47147	-0.000157467	-5.9089e-07	4.57919e-05
0.3955	0.000121094	-8.61647e-05	1.34801e-05		0.38759	2.63448e-05	0	1.90083e-05		0.35587	-0.000142003	-9.28599e-06	-5.83255e-05		0.51555	6.54746e-05	0.000198352	-7.40277e-05		0.43461	5.35477e-05	0	-0.000155262		0.48284	-0.000134398	5.01772e-07	6.11699e-05
0.41318	5.67883e-05	-9.85717e-05	-3.85144e-06		0.39726	4.06897e-05	0	3.22314e-05		0.3655	-0.000152999	-4.82633e-07	-2.20185e-05		0.52206	-1.37552e-06	0.000136538	-9.87969e-05		0.44266	4.14542e-05	0	-0.000194831		0.49594	-8.16599e-05	4.9513e-07	6.33622e-05
0.43568	-2.56971e-06	-0.000110986	-3.10867e-05		0.41016	5.50345e-05	0	4.32507e-05		0.3802	-0.000107954	5.0196e-06	7.69045e-06		0.52694	-5.83219e-05	7.71978e-05	-0.000123556		0.45714	2.71586e-05	0	-0.000210221		0.50414	-4.65007e-05	-6.25208e-07	5.01633e-05
0.44372	-5.20326e-05	-0.000106047	-5.83219e-05		0.41659	5.72414e-05	0	4.65565e-05		0.38847	-5.63113e-05	8.32846e-06	2.85983e-05		0.5415	-0.000117744	7.96703e-06	-0.000133475		0.45875	2.0564e-05	0	-0.000165175		0.50753	-5.84364e-06	4.86467e-06	2.04785e-05
0.44857	-9.16054e-05	-7.8819e-05	-9.29849e-05		0.4423	4.84138e-05	0	3.33333e-05		0.39679	6.32033e-06	5.0428e-06	4.50989e-05		0.5528	-0.000142503	-1.92308e-05	-0.000108741		0.46841	2.16563e-05	0	-0.000106939		0.52057	3.04111e-05	7.05664e-06	-9.1996e-06
0.45021	-0.000116348	-4.41586e-05	-0.000115268		0.46477	2.30345e-05	0	2.45179e-05		0.40665	5.24674e-05	-4.3956e-07	6.26967e-05		0.56891	-0.000142503	-5.38462e-05	-7.90419e-05		0.48129	3.04387e-05	0	-5.63973e-05		0.52873	5.67792e-05	7.04003e-06	-2.45887e-05
0.45668	-0.000138606	-7.02964e-06	-0.000127648		0.48082	1.08966e-05	0	2.56198e-05		0.42126	7.44354e-05	-3.72191e-06	6.92914e-05		0.57049	-0.000110316	-7.11538e-05	-5.6766e-05		0.49095	4.03222e-05	0	-2.34369e-05		0.54003	6.22659e-05	4.81928e-06	-3.77854e-05
0.47438	-0.000121308	1.27504e-05	-0.000117744		0.49209	1.75172e-05	0	3.33333e-05		0.44537	5.35397e-05	-5.90093e-06	4.06674e-05		0.58658	-7.56534e-05	-9.34066e-05	-9.14639e-05		0.49899	3.04265e-05	0	-6.95454e-06		0.55283	4.02791e-05	-2.89467e-06	-3.44898e-05
0.48239	-8.1765e-05	-2.44009e-05	-0.000105365		0.49854	2.41379e-05	0	3.99449e-05		0.45656	2.93562e-05	-1.48876e-06	-3.35571e-06		0.59621	-3.85144e-05	-0.000108242	-9.39648e-05		0.50865	1.8332e-05	0	1.06246e-05		0.564	1.27989e-05	-1.06142e-05	-9.22054e-06
0.49201	-5.21121e-05	-5.4127e-05	-8.30812e-05		0.50817	1.53103e-05	0	3.22314e-05		0.47577	-6.92073e-06	4.03446e-06	-2.64732e-05		0.59784	-6.07978e-05	-0.000120604	-6.17927e-05		0.52153	8.43302e-06	0	2.16058e-05		0.57681	-5.89122e-06	-1.39353e-05	3.95969e-06
0.49844	-3.97644e-05	-6.15647e-05	-6.07978e-05		0.52422	9.65517e-07	0	1.46006e-05		0.48534	-3.43998e-05	4.04771e-06	-4.62851e-05		0.6027	-9.29849e-05	-0.000130495	-2.96355e-05		0.52475	8.4308e-06	0	2.70948e-05		0.58478	-2.78747e-05	-1.39475e-05	1.38454e-05
0.5081	-5.21494e-05	-4.92e-05	-2.86107e-05		0.53386	-4.55172e-06	0	7.98898e-06		0.49657	-4.75944e-05	1.06522e-05	-5.72958e-05		0.6124	-0.00012022	-0.000123077	-9.84055e-06		0.53763	1.9411e-05	0	3.58805e-05		0.59599	-4.43659e-05	-1.17677e-05	2.263e-05
0.51454	-7.93621e-05	-3.18785e-05	-4.34663e-05		0.54191	2.06897e-06	0	2.89256e-05		0.503	-5.41922e-05	1.06632e-05	-2.54016e-05		0.62689	-0.00010784	-0.000110714	-5.93791e-05		0.54245	2.92978e-05	0	3.6976e-05		0.60409	-3.55803e-05	-9.57906e-06	2.04223e-05
0.52262	-6.94869e-05	7.72389e-06	-5.83219e-05		0.54997	1.31034e-05	0	5.20661e-05		0.51271	-4.65065e-05	8.47203e-06	-4.49483e-06		0.63812	-5.83219e-05	-7.85714e-05	-0.000108915		0.54889	4.68758e-05	0	2.48693e-05		0.61546	-1.14123e-05	-2.99098e-06	1.27201e-05
0.53391	-4.47691e-05	4.97972e-05	-8.06052e-05		0.55484	3.29655e-05	0	7.30028e-05		0.51922	-3.11264e-05	-1.40704e-06	1.8605e-05		0.64615	-2.61348e-05	-3.65385e-05	-0.000185691		0.56177	6.44493e-05	0	2.26593e-05		0.61875	5.06899e-06	1.39738e-06	1.27168e-05
0.55476	-7.69368e-06	-1.21333e-05	-8.06052e-05		0.55809	4.95172e-05	0	9.61433e-05		0.5241	-2.12396e-05	-3.58275e-06	2.51997e-05		0.65577	2.33838e-05	1.78571e-05	-0.000240182		0.57787	8.75152e-05	0	3.03438e-05		0.62849	2.37436e-05	7.98988e-06	1.9297e-05
0.55628	2.93818e-05	-0.000116125	-5.58459e-05		0.56294	6.27586e-05	0	0.000103857		0.53227	4.02948e-06	4.13275e-06	1.30786e-05		0.66065	-2.11829e-05	7.96703e-06	-0.000252564		0.5827	0.000100699	0	3.3635e-05		0.63659	3.25293e-05	1.67876e-05	3.35695e-05
0.56266	4.41871e-05	-0.000173081	-4.34663e-05		0.56939	7.26897e-05	0	0.000103857		0.54527	2.92953e-05	8.53719e-06	1.96678e-05		0.6704	-0.00012022	-9.34066e-06	-0.000242688		0.58753	0.000101794	0	2.48272e-05		0.66072	2.26226e-05	2.33613e-05	3.57574e-05
0.57867	-2.7536e-05	-0.000252335	-1.8707e-05		0.5823	9.58621e-05	0	9.17355e-05		0.55334	3.14875e-05	8.54271e-06	3.61596e-05		0.67689	-0.000169739	-4.3956e-05	-0.000208032		0.60201	7.10151e-05	0	1.49282e-05		0.66553	1.82237e-05	2.99494e-05	2.2565e-05
0.58829	-7.20539e-05	-0.00027711	1.34801e-05		0.59035	0.000101379	0	6.9697e-05		0.56138	2.48886e-05	5.25705e-06	3.39433e-05		0.68825	-0.000256396	-7.85714e-05	-0.000190701		0.61328	4.1337e-05	0	6.12704e-06		0.66875	1.71226e-05	3.65375e-05	1.67812e-06
0.59475	-0.000158607	-0.000247408	3.08116e-05		0.60637	7.15862e-05	0	4.10468e-05		0.56782	2.04886e-05	-2.41316e-06	1.85287e-05		0.7028	-0.000310867	-5.63187e-05	-0.000111483		0.62133	1.3859e-05	0	2.58984e-05		0.68489	2.48038e-05	4.31256e-05	1.66709e-06
0.60608	-0.00019075	-0.000170672	3.08116e-05		0.61113	3.95862e-05	0	2.56198e-05		0.58554	1.49819e-05	-8.98448e-06	2.0059e-06		0.71087	-0.000325722	-3.15934e-05	-7.18759e-05		0.62616	-9.22126e-06	0	4.23786e-05		0.71237	4.5664e-05	4.97137e-05	2.74506e-06
0.61742	-0.000230315	-7.41284e-05	-3.10867e-05		0.61431	2.1931e-05	0	6.88705e-06		0.59847	2.26653e-05	-1.22668e-05	1.99374e-06		0.7398	-0.000241541	-6.86813e-06	-1.98914e-05		0.63742	-2.79103e-05	0	7.20445e-05		0.73008	4.34541e-05	5.63017e-05	-7.14949e-06
0.62553	-0.00024515	2.61279e-06	-6.07978e-05		0.6191	5.37931e-06	0	-8.26446e-07		0.61304	3.6941e-05	-7.85134e-06	8.57962e-06		0.74771	-8.30812e-05	-2.41758e-05	2.71313e-05		0.6503	-4.44027e-05	0	8.85236e-05		0.73967	2.25684e-05	6.28898e-05	-1.59528e-05
0.63361	-0.000274828	5.21188e-05	-9.54608e-05		0.6223	-5.65517e-06	0	-1.51515e-05		0.61629	4.24333e-05	-6.74029e-06	5.27064e-06		0.76374	6.05227e-06	-0.000157692	5.43491e-05		0.65996	-5.64972e-05	0	0.000108296		0.74603	2.78376e-06	6.94779e-05	-3.88144e-06
0.6417	-0.000299558	9.9149e-05	-0.000164787		0.63032	-1.55862e-05	0	-2.50689e-05		0.62109	3.1441e-05	2.073e-06	-2.3363e-07		0.77176	4.81431e-05	-0.00021456	8.89921e-05		0.6664	-6.08973e-05	0	8.30113e-05		0.75569	-5.1957e-07	7.6066e-05	-4.99026e-06
0.65457	-0.000282261	0.000113985	-0.000241541		0.64315	-3.21379e-05	0	-2.94766e-05		0.64036	1.16475e-05	5.38627e-06	-5.74122e-06		0.77496	7.78542e-05	-0.000251648	6.66888e-05		0.67767	-6.0905e-05	0	5.77255e-05		0.76861	7.16386e-06	8.26541e-05	-1.04914e-05
0.65778	-0.000255085	0.000106552	-0.000251444		0.66079	-5.31034e-05	0	-3.60882e-05		0.66128	6.44163e-07	5.39621e-06	-1.5656e-05		0.79587	0.000119945	-0.000293681	4.19121e-05		0.68571	-4.77237e-05	0	2.14518e-05		0.77985	-2.73397e-06	8.92421e-05	-5.00569e-06
0.67384	-0.000183392	7.92918e-05	-0.000231637		0.67685	-6.63448e-05	0	-4.04959e-05		0.68061	-7.06142e-06	3.20504e-06	-1.67675e-05		0.80556	9.02338e-05	-0.000268956	4.93224e-05		0.69054	-2.90457e-05	0	-5.32834e-07		0.79268	-1.70285e-05	9.58302e-05	7.05801e-06
0.67865	-0.000104276	6.44288e-05	-0.000164787		0.68651	-5.86207e-05	0	-4.15978e-05		0.70322	1.71426e-06	-2.27732e-06	-9.07011e-06		0.81687	6.29986e-05	-0.000207143	6.6634e-05		0.70342	-1.69666e-05	0	-1.26263e-05		0.79747	-2.69219e-05	0.000102418	2.65578e-06
0.68505	-3.25829e-05	2.97559e-05	-7.81293e-05		0.69459	-3.87586e-05	0	-2.83747e-05		0.71295	1.37955e-05	-6.65967e-06	-2.78974e-07		0.82171	4.56671e-05	-9.58791e-05	8.14746e-05		0.71952	-2.90656e-05	0	-2.36242e-05		0.80551	-3.1323e-05	0.000109006	-3.94316e-06
0.69307	6.96255e-06	4.9842e-06	-3.60385e-05		0.70587	-2.55172e-05	0	-1.51515e-05		0.72583	7.19324e-06	-1.21244e-05	1.07119e-05		0.83782	5.30949e-05	-4.89011e-05	6.16422e-05		0.72757	-3.45656e-05	0	-3.79176e-05		0.8265	-2.14473e-05	0.000115594	-8.3487e-06
0.70753	4.15655e-05	-1.23697e-05	1.10041e-06		0.71716	-1.22759e-05	0	-8.26446e-07		0.73869	-3.8046e-06	-1.21023e-05	1.07075e-05		0.84423	8.77579e-05	1.53846e-05	2.44933e-05		0.74688	-3.12822e-05	0	-4.12232e-05		0.8459	-4.97713e-06	0.000122183	-7.27624e-06
0.722	7.86384e-05	-7.44022e-06	3.08116e-05		0.73482	-2.55172e-05	0	1.01928e-05		0.74994	-1.26035e-05	-1.31901e-05	7.97108e-07		0.85228	0.000102613	4.25824e-05	-2.25792e-05		0.75493	-1.37053e-05	0	-3.35331e-05		0.86521	-1.15838e-05	0.000128771	1.13721e-05
0.72687	0.000115704	3.7119e-05	6.54746e-05		0.74607	-2.88276e-05	0	7.98898e-06		0.76764	-2.36047e-05	-1.8883e-05	-1.02114e-05		0.8555	9.76616e-05	7.71978e-05	-5.2627e-06		0.76298	-8.21633e-06	0	-2.91441e-05		0.87648	-1.48882e-05	0.000135359	1.46577e-05
0.73333	0.000130529	7.42479e-05	8.77579e-05		0.7509	-2.66207e-05	0	-4.13223e-06		0.79348	-1.48312e-05	-2.22234e-05	-2.12211e-05		0.86358	7.78542e-05	0.000101923	4.91878e-05		0.77907	-1.63398e-06	0	-3.90487e-05		0.89262	-8.30592e-06	0.000141947	1.68478e-05
0.75588	0.000142867	0.000111352	0.000105089		0.77024	-4.55172e-06	0	-1.51515e-05		0.80648	8.23675e-06	-2.55639e-05	-3.22352e-05		0.87166	4.56671e-05	0.000104396	6.40309e-05		0.79678	-1.92286e-05	0	-5.00454e-05		0.90876	4.74197e-07	0.000148535	1.13489e-05
0.76228	9.3394e-05	7.6679e-05	5.55708e-05		0.77186	2.06897e-06	0	-2.50689e-05		0.82268	2.5808e-05	-2.89043e-05	-3.33433e-05		0.89105	-1.12792e-05	7.96703e-05	9.37071e-05		0.80483	-2.91242e-05	0	-6.10533e-05		0.93128	-9.43138e-06	0.000155123	2.54776e-06
0.76384	6.86638e-05	2.9634e-05	7.53783e-05		0.79757	-4.55172e-06	0	-3.71901e-05		0.83391	1.15146e-05	-3.22448e-05	-3.00532e-05		0.91199	-8.8033e-06	5e-05	0.000106074		0.81932	-4.45188e-05	0	-4.01808e-05		0.95059	-1.71369e-05	0.000161711	5.83676e-06
0.76542	4.63962e-05	-7.5074e-06	1.10041e-06		0.8104	-2.22069e-05	0	-4.49036e-05		0.84028	-8.26998e-06	-3.55852e-05	-1.57622e-05		0.91677	5.30949e-05	2.03297e-05	8.87228e-05		0.84829	-5.2231e-05	0	-2.69995e-05		0.98282	-1.60602e-05	0.000168299	9.11363e-06
0.77344	7.85191e-05	-3.22791e-05	-2.36589e-05		0.82002	-3.76552e-05	0	-4.71074e-05		0.84987	-2.91557e-05	-3.89256e-05	-5.86288e-06		0.93928	0.000114993	1.29121e-05	4.41362e-05		0.85956	-3.46563e-05	0	-1.27182e-05		1.00218	-8.38117e-06	0.000174887	5.81141e-06
0.78148	9.5802e-05	-2.98156e-05	-3.60385e-05		0.82965	-4.86897e-05	0	-3.71901e-05		0.8547	-3.24557e-05	-4.22661e-05	6.23281e-06		0.95213	0.000152132	5e-05	6.9823e-06		0.87243	-8.29151e-06	0	-5.02924e-06		1.03444	-7.11019e-07	0.000181475	-1.89746e-06
0.78956	6.36542e-05	1.96904e-05	-4.59422e-05		0.85059	-2.77241e-05	0	-2.61708e-05		0.86435	-4.01546e-05	-4.56065e-05	8.41484e-06		0.97147	0.00014718	6.73077e-05	-7.88574e-06		0.87565	9.2887e-06	0	-2.83587e-06		1.05543	1.02636e-05	0.000188063	1.38162e-06
0.79768	1.41838e-05	9.89076e-05	-1.62311e-05		0.87476	-3.44828e-06	0	-1.51515e-05		0.87891	-2.91756e-05	-4.89469e-05	5.10697e-06		0.98279	0.000102613	9.45055e-05	-3.76467e-05		0.87887	2.13744e-05	0	-1.27326e-05		1.06993	1.02536e-05	0.000194651	1.36729e-06
0.81219	-2.04489e-05	0.000143452	2.83356e-05		0.88606	1.86207e-05	0	-7.43802e-06		0.89025	-1.48977e-05	-5.22874e-05	2.90061e-06		0.98765	7.04264e-05	6.73077e-05	-4.26185e-05		0.89175	3.12557e-05	0	-2.4825e-05		1.07958	4.75249e-06	0.00020124	-1.94375e-06
0.82668	-4.27141e-05	0.000165713	5.80468e-05		0.89895	2.85517e-05	0	1.12948e-05		0.9032	-5.01649e-06	-5.56278e-05	5.08485e-06		1.00059	2.09078e-05	4.01099e-05	-2.28385e-05		0.90785	4.11347e-05	0	-3.80173e-05		1.10213	4.73699e-06	0.000207828	-4.15478e-06
0.8395	-8.10866e-06	0.000113698	8.03301e-05		0.91183	3.84828e-05	0	1.57025e-05		0.90806	4.74675e-07	-5.89683e-05	1.05747e-05		1.01513	-1.8707e-05	-9.34066e-06	-2.53319e-05		0.92072	4.55215e-05	0	-4.46196e-05		1.11666	1.02215e-05	0.000214416	-7.47134e-06
0.84427	4.62769e-05	5.42688e-05	9.51857e-05		0.94079	4.51034e-05	0	2.67218e-05		0.92258	2.6625e-06	-6.23087e-05	1.05659e-05		1.02965	-4.59422e-05	-2.17033e-05	-5.01137e-05		0.94165	3.45181e-05	0	-3.47383e-05		1.13435	1.41817e-06	0.000221004	-5.30439e-06
0.85226	0.000105595	2.26193e-06	0.000114993		0.96489	3.29655e-05	0	3.00275e-05		0.95321	-1.75414e-06	-6.56491e-05	1.75485e-06		1.04096	-7.56534e-05	-2.41758e-05	-5.75564e-05		0.96097	2.68125e-05	0	-2.4856e-05		1.15528	-7.94017e-07	0.000227592	-5.32202e-06
0.86349	0.000125368	-3.48944e-05	8.77579e-05		0.99221	2.74483e-05	0	2.67218e-05		0.96127	-2.85858e-06	-6.89896e-05	-2.65233e-06		1.04901	-6.82256e-05	-2.41758e-05	-3.5298e-05		0.97384	3.01004e-05	0	-1.60714e-05		1.18431	5.77945e-06	0.00023418	-5.33635e-06
0.87472	0.000140178	-6.2147e-05	1.84319e-05		1.00347	2.96552e-05	0	2.56198e-05		0.97254	-8.36082e-06	-7.233e-05	-2.67555e-06		1.06348	-3.85144e-05	-4.3956e-06	1.17023e-05		0.98511	3.44882e-05	0	-2.89237e-06		1.20364	4.66727e-06	0.000240768	-7.55621e-06
0.88756	0.000125323	-9.1878e-05	-3.85144e-06		1.00666	1.75172e-05	0	2.67218e-05		1.00804	-3.9896e-06	-7.56705e-05	8.30977e-06		1.08119	-2.61348e-05	3.76374e-05	6.71052e-06		0.99638	3.11838e-05	0	3.99903e-07		1.21329	-8.33857e-07	0.000247356	-9.77716e-06
0.90202	9.07028e-05	-9.93281e-05	-3.35626e-05		1.01307	4.27586e-06	0	3.66391e-05		1.00967	1.50378e-06	-7.90109e-05	-3.80251e-06		1.08926	-3.60385e-05	8.21429e-05	-4.77823e-05		1.00926	1.9087e-05	0	1.68768e-05		1.23581	-9.64053e-06	0.000253944	-9.7981e-06
0.91007	4.37075e-05	-8.4485e-05	-6.07978e-05		1.02269	-8.96552e-06	0	4.76584e-05		1.02423	1.13839e-05	-8.23513e-05	-9.31563e-06		1.09734	-5.83219e-05	0.000111813	-6.01994e-05		1.01569	9.19252e-06	0	3.11525e-05		1.25996	-1.40527e-05	0.000260532	-9.80472e-06
0.91653	1.89673e-05	-5.72598e-05	-7.31774e-05		1.03878	-6.75862e-06	0	3.33333e-05		1.03553	1.35739e-05	-8.56918e-05	-8.23512e-06		1.11829	-7.07015e-05	0.000139011	-5.75888e-06		1.03018	-7.07542e-07	0	3.5547e-05		1.29541	-1.5176e-05	0.00026712	-3.22342e-06
0.92299	-8.24285e-06	-3.00346e-05	-6.07978e-05		1.0404	-1.37931e-07	0	2.2314e-05		1.06452	3.66392e-06	-8.90322e-05	-2.75076e-06		1.13277	-3.85144e-05	0.000193407	3.13402e-05		1.03984	-6.20868e-06	0	3.55415e-05		1.34858	-1.52125e-05	0.000273708	5.55018e-06
0.92784	-4.2883e-05	7.09682e-06	-4.84182e-05		1.05166	5.37931e-06	0	2.45179e-05		1.0758	3.59468e-07	-9.23727e-05	1.62878e-06		1.1424	-3.85144e-06	0.000203297	6.83694e-05		1.06881	6.95823e-06	0	2.5637e-05		1.38566	-1.08424e-05	0.000280296	6.63917e-06
0.94234	-6.51507e-05	3.18337e-05	-5.337e-05		1.05972	1.31034e-05	0	1.90083e-05		1.09195	6.94178e-06	-9.57131e-05	-9.38641e-06		1.16171	2.33838e-05	0.000166209	3.61324e-05		1.09457	9.13835e-06	0	2.01347e-05		1.43079	-6.47774e-06	0.000286885	1.10304e-05
0.95197	-8.49433e-05	7.0595e-06	-6.82256e-05		1.06456	2.08276e-05	0	7.98898e-06		1.10004	1.13318e-05	-9.90535e-05	-9.40742e-06		1.18109	-2.61348e-05	0.000131593	3.90796e-06		1.10101	4.73832e-06	0	2.2327e-05		1.46626	-1.0076e-06	0.000293473	1.10205e-05
0.96319	-9.23807e-05	-3.00968e-05	-7.81293e-05		1.08064	2.08276e-05	0	-3.0303e-06		1.11294	1.1323e-05	-0.000102394	-2.81601e-06		1.19077	-3.85144e-05	9.2033e-05	-1.0788e-06		1.11066	-6.25732e-06	0	2.23225e-05		1.50496	5.55923e-06	0.000300061	8.80391e-06
0.97603	-9.23932e-05	-5.98278e-05	-7.31774e-05		1.09669	4.27586e-06	0	-1.51515e-05		1.13064	1.4207e-06	-0.000105734	2.66615e-06		1.20367	-5.08941e-05	5e-05	6.32155e-06		1.12032	-1.7253e-05	0	2.56159e-05		1.51786	9.94597e-06	0.000306649	3.30388e-06
0.98726	-6.76953e-05	-8.46045e-05	-6.07978e-05		1.11113	-8.96552e-06	0	-2.50689e-05		1.13386	3.19589e-07	-0.000109075	-3.94407e-06		1.22944	-3.35626e-05	-4.3956e-06	2.85675e-05		1.12837	-2.2753e-05	0	2.78049e-05		1.5501	1.21216e-05	0.000313237	7.24996e-06
1.00016	-4.54525e-05	-4.25337e-05	-4.09904e-05		1.13521	-2.88276e-05	0	-3.38843e-05		1.14835	-7.38267e-06	-0.000112415	-6.15374e-06		1.25035	3.57634e-06	-4.89011e-05	2.35957e-05		1.14125	-2.82564e-05	0	1.57014e-05		1.55817	1.54128e-05	0.000319825	7.11432e-06
1.00501	-4.05273e-05	-1.77819e-05	-6.32737e-06		1.16093	-3.43448e-05	0	-3.60882e-05		1.17739	-5.20481e-06	-0.000115756	-6.66054e-07		1.26807	1.34801e-05	-8.35165e-05	-1.20098e-06		1.17666	-2.82807e-05	0	-2.99096e-06		1.57749	1.21028e-05	0.000326413	6.97869e-06
1.01307	-5.78449e-05	6.96494e-06	1.5956e-05		1.19953	-3.21379e-05	0	-3.05785e-05		1.19676	-1.92141e-06	-0.000119096	4.82053e-06		1.29386	3.57634e-06	-0.000110714	-2.10608e-05		1.18954	-1.94983e-05	0	-2.99428e-06		1.59037	9.89617e-06	0.000333001	6.84305e-06
1.02436	-6.52824e-05	3.91345e-05	-3.85144e-06		1.22206	-2.22069e-05	0	-1.84573e-05		1.20645	1.36864e-06	-0.000122437	4.80283e-06		1.30514	3.57634e-06	-0.000108242	-2.35965e-05		1.22173	-1.73226e-05	0	2.49468e-06
1.03238	-2.32743e-05	1.68388e-05	-1.12792e-05		1.23977	-1.0069e-05	0	-4.13223e-06		1.27422	7.9155e-06	-0.000125777	-6.21346e-06		1.32284	2.09078e-05	-8.1044e-05	-1.86871e-05		1.2507	-2.61337e-05	0	1.01837e-05
1.0452	2.12162e-05	-2.27959e-05	-2.11829e-05		1.25266	-1.37931e-07	0	6.88705e-06		1.28225	1.31657e-06	-0.000129117	-8.42424e-06		1.36471	4.81431e-05	-4.64286e-05	-2.98849e-05		1.2668	-1.51558e-05	0	2.66572e-05
1.05161	3.35614e-05	-5.00411e-05	-3.60385e-05		1.25428	6.48276e-06	0	1.12948e-05		1.3032	-5.29122e-06	-0.000132458	-8.44857e-06		1.39054	-8.8033e-06	-1.67582e-05	-3.53843e-05		1.27324	3.52113e-06	0	2.77517e-05
1.06125	4.59042e-05	-6.73875e-05	-2.86107e-05		1.27039	1.86207e-05	0	2.56198e-05		1.35154	-1.63134e-05	-0.000135798	3.3593e-07		1.42438	-1.37552e-06	1.78571e-05	-4.08837e-05		1.28129	1.0109e-05	0	2.44417e-05
1.0725	1.62165e-05	-7.23567e-05	-8.8033e-06		1.28968	1.64138e-05	0	2.12121e-05		1.37896	-1.63323e-05	-0.000139139	6.92624e-06		1.44368	3.08116e-05	2.03297e-05	-4.63831e-05		1.30382	1.44891e-05	0	1.01449e-05
1.08698	-3.58606e-06	-5.75236e-05	3.57634e-06		1.30413	5.37931e-06	0	1.46006e-05		1.42251	-1.63622e-05	-0.000142479	6.90523e-06		1.46625	2.33838e-05	-1.67582e-05	-5.18825e-05		1.32153	4.58686e-06	0	-8.54418e-06
1.09184	-1.59636e-05	-2.28681e-05	2.09078e-05		1.3218	-3.44828e-06	0	6.88705e-06		1.4435	-1.08821e-05	-0.00014582	2.49584e-06		1.5001	3.57634e-06	-5.38462e-05	-5.73819e-05		1.34245	1.27579e-06	0	-1.95498e-05
1.0999	-2.09285e-05	4.35464e-06	6.05227e-06		1.34111	4.27586e-06	0	2.47934e-06		1.45157	-8.68982e-06	-0.00014916	-3.01286e-06		1.53235	-1.8707e-05	-7.85714e-05	-6.28813e-05		1.35211	2.36805e-06	0	-2.28609e-05
1.11602	-1.59959e-05	5.13723e-05	-1.8707e-05		1.354	1.53103e-05	0	-7.43802e-06		1.48064	8.14204e-08	-0.000152501	-6.32184e-06		1.58392	-2.86107e-05	-6.86813e-05	-6.83807e-05		1.3666	1.33471e-05	0	-1.40841e-05
1.1289	-3.65067e-06	6.86839e-05	-2.86107e-05		1.3894	2.63448e-05	0	-1.18457e-05		1.49678	3.36704e-06	-0.000155841	-9.52575e-06		1.59519	-2.61348e-05	-3.65385e-05	-7.38801e-05		1.3827	2.5424e-05	0	-1.07918e-05
1.13534	1.61072e-05	7.61017e-05	-4.59422e-05		1.39905	2.96552e-05	0	-1.18457e-05		1.5242	3.34821e-06	-0.000159181	-1.31672e-05							1.39074	2.54184e-05	0	-1.08007e-05
1.1514	2.84574e-05	5.37935e-05	-4.59422e-05		1.40869	2.74483e-05	0	-1.51515e-05		1.54196	8.83051e-06	-0.000162522	-1.68086e-05							1.41489	2.32041e-05	0	-1.74151e-05
1.16424	5.06877e-05	2.40625e-05	-3.60385e-05		1.42957	1.31034e-05	0	-1.18457e-05		1.56778	1.21095e-05	-0.000165862	-2.045e-05							1.44386	8.89845e-06	0	-1.63395e-05
1.17707	6.30255e-05	-1.06203e-05	-2.36589e-05		1.45689	5.37931e-06	0	-1.29476e-05		1.58391	1.20984e-05	-0.000169203	-2.40915e-05							1.46801	4.48626e-06	0	-5.35604e-06
1.1851	5.55781e-05	-2.54883e-05	-1.8707e-05		1.47297	6.48276e-06	0	-1.29476e-05		1.60004	1.09884e-05	-0.000172543	-2.77329e-05							1.49698	4.46636e-06	0	3.41967e-06
1.19313	3.8258e-05	-3.78804e-05	-2.36589e-05		1.48584	5.37931e-06	0	-1.29476e-05												1.49859	-6.52376e-06	0	-2.0981e-06
1.20922	2.83604e-05	-2.55257e-05	-3.35626e-05		1.5035	-6.75862e-06	0	-1.29476e-05												1.50664	-1.20238e-05	0	-3.21251e-06
1.21567	2.09255e-05	-5.72822e-06	-4.09904e-05		1.52279	-1.22759e-05	0	-1.29476e-05												1.51147	-1.3126e-05	0	8.86986e-06
1.22212	2.58506e-05	1.15933e-05	-4.09904e-05		1.53725	-1.66897e-05	0	-1.29476e-05												1.5163	-1.97227e-05	0	1.43555e-05
1.23018	3.07733e-05	2.89123e-05	-1.8707e-05		1.55814	-2.11034e-05	0	-1.29476e-05												1.56137	-2.63471e-05	0	1.98423e-05
1.24144	1.59258e-05	3.63227e-05	3.57634e-06		1.58387	-2.33103e-05	0	-1.29476e-05												1.58551	-2.96604e-05	0	2.09245e-05
1.25429	-6.33441e-06	1.89713e-05	1.5956e-05		1.5903	-2.55172e-05	0	-1.29476e-05												1.60322	-2.96725e-05	0	1.54101e-05
1.25749	-1.62419e-05	1.63486e-06	8.5282e-06
1.27032	-2.11919e-05	-3.55239e-05	3.57634e-06
1.27997	-2.36893e-05	-3.30629e-05	-1.12792e-05
1.28964	-2.37266e-05	-8.31861e-06	-2.36589e-05
1.29609	-6.47108e-06	1.39548e-05	-2.36589e-05
1.30092	-6.50587e-06	1.88991e-05	-1.12792e-05
1.30575	-3.37533e-05	2.87954e-05	-2.58872e-05
1.3138	-3.37658e-05	4.11626e-05	-3.00963e-05
1.32667	-2.88605e-05	4.11427e-05	-3.43054e-05
1.33309	-9.1101e-06	3.1229e-05	-3.85144e-05
1.34594	3.20282e-06	1.38776e-05	-4.27235e-05
1.36199	1.55331e-05	-2.08102e-05	-4.69326e-05
1.37002	3.77386e-05	-3.81541e-05	-5.11417e-05
1.38287	3.77163e-05	-5.05537e-05	-5.53508e-05
1.39733	3.02714e-05	-5.80038e-05	-5.95598e-05
1.41505	1.53965e-05	-3.0796e-05	-6.37689e-05
1.41668	2.50091e-05	-6.03927e-06	-6.7978e-05
1.42312	2.4235e-05	1.12823e-05	-7.21871e-05
1.43762	2.3461e-05	3.60191e-05	-7.63961e-05
1.45691	2.26869e-05	2.60856e-05	-8.06052e-05
1.46171	2.19129e-05	1.31883e-06	-8.48143e-05
1.47135	2.11389e-05	-1.10757e-05	-8.90234e-05
1.49385	2.03648e-05	-2.10143e-05	-9.32325e-05
1.50671	1.95908e-05	-2.10342e-05	-9.74415e-05
1.51797	1.88167e-05	-1.85757e-05	-0.000101651
1.54694	1.80427e-05	6.1388e-06	-0.00010586
1.56303	1.72687e-05	1.84935e-05	-0.000110069
1.56786	1.64946e-05	2.83898e-05	-0.000114278
1.57753	1.57206e-05	4.81822e-05	-0.000118487
1.59041	1.49465e-05	6.79697e-05	-0.000122696
1.59846	1.41725e-05	7.7861e-05	-0.000126905
