# Supplementary material for: A numerical approach applied to three-dimensional wave scattering problems subjected to obliquely propagating incident waves
Source: PLoS One. 2024 Jun 6;19(6):e0304721. doi: 10.1371/journal.pone.0304721 (PMC11156327; doi:10.1371/journal.pone.0304721)
Supplement: S1 Data — (ZIP) [file pone.0304721.s001.zip › S1 Data/S1 Data/Fig 19_data.xlsx]

## Sheet: Sheet1
	(a) A21, x-direction					(b) A21, y-direction					(c) A21, z-direction					(d) A23, x-direction					(e) A23, y-direction					(f) A23, z-direction
	t	Sv(0,20)	Sv(20,0)	Sv(20,20)		t	Sv(0,20)	Sv(20,0)	Sv(20,20)		t	Sv(0,20)	Sv(20,0)	Sv(20,20)		t	Sv(0,20)	Sv(20,0)	Sv(20,20)		t	Sv(0,20)	Sv(20,0)	Sv(20,20)		t	Sv(0,20)	Sv(20,0)	Sv(20,20)
	0	-6.87758e-07	2.05761e-06	1.78523e-05		0	-6.91043e-06	1.37741e-06	-9.61538e-06		0	2.06327e-06	1.38749e-09	0		0	4.12377e-06	1.37174e-06	1.37413e-06		0.00161	-5.51724e-07	5.48697e-07	1.10193e-06		0	1.34875e-07	1.51376e-06	2.61775e-09
	0.01289	1.30674e-05	-1.16598e-05	3.16576e-05		0.01776	-1.04073e-07	1.37741e-06	1.7757e-05		0.00643	6.87758e-06	1.56787e-07	0		0.04338	1.5219e-06	-4.11523e-06	1.32436e-06		0.03054	-2.77083e-06	-1.64609e-06	5.50964e-06		0.01289	2.32399e-06	-3.97616e-06	-5.47316e-06
	0.04028	6.18982e-06	-1.16598e-05	3.86293e-05		0.03391	-2.22022e-07	1.37741e-06	2.11565e-05		0.02412	6.87758e-06	9.96637e-06	0		0.07872	1.64343e-06	-1.37174e-06	1.25248e-06		0.05465	-5.86138e-07	-6.03567e-06	8.81543e-06		0.05317	-2.14536e-06	-5.05891e-06	-5.45001e-06
	0.07412	1.30674e-05	2.05761e-06	3.18509e-05		0.04844	3.11524e-06	1.37741e-06	3.92741e-06		0.04503	6.87758e-06	1.01023e-05	0		0.11085	1.75392e-06	-1.37174e-06	1.20271e-06		0.07071	2.71422e-06	-1.15226e-05	4.40771e-06		0.08539	-2.18981e-06	-5.04236e-06	-5.43238e-06
	0.09668	-6.2586e-05	2.05761e-06	3.88364e-05		0.09041	6.3415e-06	1.37741e-06	-9.86758e-06		0.06914	-7.56534e-06	-8.98263e-06	0		0.14457	1.0123e-05	4.11523e-06	1.13359e-06		0.08513	4.90113e-06	-2.3594e-05	3.30579e-06		0.10473	-3.31992e-06	-2.82718e-06	-3.21142e-06
	0.11279	-6.94635e-05	2.26337e-05	3.2058e-05		0.11302	6.21661e-06	1.37741e-06	-6.47843e-06		0.09326	-7.56534e-06	-3.28947e-05	2.40385e-05		0.16384	2.39444e-05	4.2524e-05	9.35073e-06		0.08828	4.87671e-06	-3.89575e-05	3.30579e-06		0.13213	2.15952e-06	1.58991e-06	1.87887e-05
	0.13051	6.8088e-05	9.80796e-05	1.15778e-05		0.12917	6.09866e-06	-5.50964e-06	3.7754e-06		0.11578	1.16919e-05	-8.57207e-05	3.36538e-05		0.17025	4.59747e-05	0.000122085	1.75762e-05		0.10897	2.64983e-06	-9.38272e-05	-3.30579e-06		0.14345	2.2006e-05	8.20342e-06	4.73679e-05
	0.13696	0.000405089	0.000194102	-1.57981e-05		0.14049	5.91133e-06	-3.99449e-05	2.09146e-05		0.13188	5.50206e-05	-0.000225046	8.17308e-05		0.18466	0.000101045	0.000251029	7.80656e-05		0.11202	-7.29675e-06	-0.000133333	-1.10193e-05		0.15159	6.28223e-05	8.20673e-06	8.91317e-05
	0.14502	0.000872765	0.000372428	-5.69034e-05		0.15509	2.29099e-05	-0.000143251	1.74426e-05		0.14801	0.000156121	-0.000330747	0.000158654		0.19422	0.000205617	0.000382716	0.000163314		0.11989	-1.83512e-05	-0.000177229	-4.29752e-05		0.16457	0.000106942	8.21997e-06	0.000150679
	0.15307	0.00132	0.000605624	-9.11751e-05		0.16808	2.28058e-05	-0.000267218	-6.62699e-06		0.15129	0.000290922	-0.000441245	0.000264423		0.20372	0.000373463	0.00051989	0.000320106		0.12934	2.6021e-06	-0.000226612	-0.000105785		0.16952	0.000165418	-5.76695e-07	0.000199036
	0.16113	0.00189	0.000886831	-9.11061e-05		0.17141	-3.24499e-05	-0.000411846	-5.1294e-05		0.15778	0.000425722	-0.000633494	0.000384615		0.21645	0.000524813	0.000604938	0.000454898		0.13402	1.14186e-05	-0.000261728	-0.000168595		0.1809	0.000218368	-1.59692e-05	0.000245196
	0.16596	0.00218	0.0013	1.1992e-05		0.17966	-4.28641e-05	-0.000687328	-0.000133736		0.1755	0.000493122	-0.000503609	0.0004375		0.21955	0.000662375	0.000709191	0.000603443		0.13545	1.80237e-05	-0.000306722	-0.00021157		0.18583	0.000262499	-2.47626e-05	0.000280359
	0.1708	0.00263	0.00167	0.000190564		0.17816	-2.91681e-05	-0.000866391	-0.000274553		0.18831	0.000377579	-0.000306446	0.000461538		0.2275	0.00076144	0.000791495	0.000702474		0.14335	8.06494e-06	-0.000340741	-0.000255647		0.19236	0.000305525	-2.47526e-05	0.000308938
	0.17402	0.00297	0.00192	0.000417247		0.18796	1.20586e-05	-0.00104	-0.000401617		0.19949	0.000209078	-5.64377e-05	0.000365385		0.23386	0.000843993	0.000824417	0.0008015		0.15291	1.35689e-05	-0.000362689	-0.000293113		0.19402	0.000330902	-1.15378e-05	0.00033092
	0.17724	0.00321	0.0022	0.000767543		0.18965	1.53334e-05	-0.00115	-0.000573338		0.20586	5.98349e-05	0.000179186	-3.36538e-05		0.23864	0.000893528	0.000862826	0.000856515		0.15771	1.90772e-05	-0.000368176	-0.000316253		0.20051	0.000352962	-3.82826e-06	0.000345207
	0.17724	0.0034	0.0025	0.00108		0.1897	-8.867e-06	-0.00123	-0.000727881		0.21219	-0.000151994	0.000510954	-0.000192308		0.24826	0.00091832	0.000893004	0.000861998		0.16574	1.13364e-05	-0.000371468	-0.00033719		0.20859	0.000367295	1.37838e-05	0.000360601
	0.1853	0.00288	0.00275	0.00139		0.20109	-1.24263e-05	-0.00137	-0.000865244		0.21374	-0.000286795	0.00072254	-0.000442308		0.26755	0.000904631	0.000868313	0.000848215		0.17708	-4.13072e-06	-0.000350617	-0.000349311		0.22468	0.000354032	2.69998e-05	0.000338642
	0.19013	0.00241	0.00288	0.0017		0.21224	-2.10921e-06	-0.00113	-0.00109		0.22168	-0.000488996	0.000924443	-0.000620192		0.28365	0.000863421	0.00081893	0.000798663		0.18358	-2.18081e-05	-0.000333059	-0.000351515		0.2407	0.000308768	3.47148e-05	0.00026173
	0.19174	0.00181	0.00292	0.0021		0.2153	4.73184e-06	-0.000876722	-0.0012		0.23767	-0.000696011	0.00109	-0.000721154		0.29652	0.000835955	0.000796982	0.000779384		0.19332	-2.18292e-05	-0.000312209	-0.000332782		0.24863	0.000243654	3.03308e-05	0.000206791
	0.19819	0.00141	0.0027	0.00235		0.21678	1.21418e-06	-0.000673554	-0.0013		0.23919	-0.000883769	0.000794801	-0.000831731		0.30775	0.000849749	0.000791495	0.000798619		0.19983	-8.73656e-07	-0.000291358	-0.000304132		0.25493	0.000173025	1.60365e-05	0.000140866
	0.20141	0.00102	0.00244	0.00265		0.21987	-2.30348e-06	-0.000453168	-0.00137		0.2472	-0.000955983	0.000588091	-0.000913462		0.31898	0.000871796	0.000813443	0.000834369		0.20468	1.12476e-05	-0.000284774	-0.000282094		0.27415	0.000113412	-3.74879e-06	4.19747e-05
	0.20947	0.00071458	0.00217	0.00292		0.2246	-2.4353e-06	-0.000280992	-0.00138		0.2601	-0.000883769	0.000376602	-0.000889423		0.32378	0.000899322	0.000846365	0.000878366		0.21596	1.01186e-05	-0.000279287	-0.000260055		0.28688	3.83599e-05	-1.47341e-05	-1.07638e-05
	0.20947	0.000377579	0.00184	0.00314		0.22776	4.39881e-06	-0.000163912	-0.00125		0.27641	-0.000378267	0.000155527	-0.000524038		0.32697	0.000932346	0.000887517	0.000916858		0.22883	1.57635e-07	-0.000278189	-0.000250138		0.30129	-1.13152e-05	-2.13289e-05	-5.14143e-05
	0.21752	6.18982e-06	0.00152	0.00323		0.22765	2.15569e-05	1.37741e-06	-0.000988956		0.27813	-0.000137552	-3.19137e-05	-0.000206731		0.33015	0.000965369	0.000917695	0.000930588		0.24166	-6.48193e-06	-0.000285871	-0.000277686		0.31729	-6.65097e-05	-2.24149e-05	-8.98671e-05
	0.21591	-0.000385832	0.00126	0.00281		0.23565	3.18809e-05	0.000118457	-0.000748579		0.2879	0.000127235	-0.000209759	0.000153846		0.33816	0.000995658	0.00094513	0.000908558		0.24964	-1.75664e-05	-0.000301235	-0.000297521		0.32525	-0.000112865	-1.57959e-05	-0.000122824
	0.22236	-0.000612792	0.00102	0.00249		0.24043	3.18462e-05	0.000214876	-0.000470433		0.28801	0.00036795	-0.000358825	0.000442308		0.34298	0.000995675	0.000887517	0.000856269		0.25603	-1.7593e-05	-0.000311111	-0.000299725		0.33483	-0.000159224	-3.67926e-06	-0.000150291
	0.22397	-0.000337689	0.000831962	0.00214		0.24359	1.44869e-05	0.000311295	-0.000288428		0.28495	0.00071458	-0.000589554	0.000826923		0.35905	0.000987477	0.000750343	0.00072694		0.26083	2.24575e-06	-0.000317695	-0.000288705		0.34605	-0.000186825	7.3381e-06	-0.000167872
	0.22397	-0.000110729	0.000509602	0.00176		0.25325	1.09207e-05	0.000352617	-0.00012704		0.30117	0.00103	-0.000680842	0.00115		0.36873	0.000937991	0.000577503	0.00057836		0.28994	9.94991e-06	-0.000275995	-0.000234711		0.36051	-0.000206707	7.35686e-06	-0.000178854
	0.21913	0.000281293	0.00020096	0.00139		0.26302	3.95476e-06	0.000232094	0.000103039		0.30128	0.00126	-0.000517323	0.00129		0.37525	0.000814217	0.000366255	0.000372016		0.29671	1.32225e-05	-0.00019369	-0.000173003		0.36694	-0.000213337	1.86695e-06	-0.000189841
	0.22558	0.000652682	-7.33882e-05	0.0011		0.27603	3.76049e-06	8.4022e-05	0.000240398		0.30457	0.00143	-0.000248016	0.0014		0.39463	0.000693239	0.000201646	0.000190426		0.31149	-1.14563e-06	-0.000115775	-9.14601e-05		0.39112	-0.000208956	5.19025e-06	-0.000193129
	0.23202	0.000962173	-0.000237997	0.000760909		0.28573	3.64948e-06	5.99174e-05	0.000350271		0.30944	0.00151	7.89442e-05	0.00148		0.40278	0.000539209	-1.23457e-05	5.91678e-07		0.32618	-8.89863e-06	-6.20027e-05	-3.19559e-05		0.40897	-0.000143878	1.07022e-05	-0.000177735
	0.24008	0.0012	-0.000368313	0.00042435		0.29545	1.59578e-07	1.51515e-05	0.000429244		0.31428	0.00155	0.000343414	0.00104		0.41095	0.000368673	-0.000182442	-0.000153485		0.33445	-8.91417e-06	-3.84088e-06	2.75482e-05		0.42362	-7.43805e-05	1.40123e-05	-0.000130473
	0.2433	0.00152	-0.000416324	0.000218312		0.31166	-3.3442e-06	-8.47107e-05	0.000504783		0.32536	0.00116	0.000497337	0.000653846		0.43365	0.000112905	-0.000347051	-0.000368107		0.35251	-4.51481e-06	8.83402e-05	7.16253e-05		0.43342	-8.18708e-06	-2.4751e-06	-5.79361e-05
	0.25619	0.00127	-0.00027915	-0.000125046		0.32787	-3.37889e-06	-0.000181129	0.000353649		0.34123	0.000704952	0.00061276	0.000350962		0.44823	-4.38534e-05	-0.000478738	-0.000500192		0.36077	6.5008e-06	0.000142112	0.000100275		0.4464	3.59329e-05	-1.12541e-05	-1.068e-05
	0.27231	0.000852132	-3.90947e-05	-0.000303618		0.34401	-3.44828e-06	-0.000181129	0.000240315		0.33785	0.000348693	0.000651299	8.65385e-05		0.45315	-0.000173135	-0.000607682	-0.000637799		0.37537	7.57538e-06	0.000175034	0.000133333		0.44967	6.13077e-05	-1.67363e-05	2.99827e-05
	0.28197	0.00048762	0.000235254	-0.000434092		0.36006	-3.53847e-06	-3.30579e-05	0.000120102		0.34575	5.02063e-05	0.000377389	-0.0001875		0.47252	-0.000288612	-0.000689986	-0.000742407		0.39156	4.24617e-06	0.000201372	0.00015978		0.47227	8.33455e-05	-1.8904e-05	5.30641e-05
	0.29164	0.000198762	0.000502743	-0.000530246		0.36485	1.02061e-05	5.99174e-05	-3.10317e-05		0.34563	-0.000209766	0.000151506	-0.000475962		0.48225	-0.00039862	-0.000742112	-0.000761692		0.4045	2.02373e-06	0.000220027	0.000191736		0.48674	6.56704e-05	-5.68693e-06	5.96597e-05
	0.29809	7.49656e-05	0.000722222	-0.000550816		0.37129	3.42469e-05	8.4022e-05	-0.000178728		0.35196	-0.000445667	-6.95786e-05	-0.000697115		0.49194	-0.000467362	-0.000791495	-0.000767235		0.42066	-2.087e-07	0.000240878	0.000214876		0.49478	5.68317e-05	1.0838e-05	6.29641e-05
	0.30292	-2.13205e-05	0.000879973	-0.000406523		0.38906	3.75633e-05	7.02479e-05	-0.000254301		0.35982	-0.000816369	-0.000261846	-0.000817308		0.50648	-0.000558096	-0.000835391	-0.000728762		0.44325	-6.85714e-06	0.000258436	0.000246832		0.50607	6.34368e-05	2.2958e-05	4.10114e-05
	0.31098	-0.000138239	0.00102	-0.000234778		0.39861	1.3356e-05	0.00027686	-0.00028867		0.37583	-0.000980055	-0.000357961	-0.000903846		0.53389	-0.0006873	-0.000865569	-0.00061051		0.46584	-1.57047e-05	0.000278189	0.000262259		0.51899	7.66604e-05	2.51809e-05	4.43169e-05
	0.3142	-0.000282669	0.00109	8.80868e-05		0.4082	-5.13425e-07	0.000431818	-0.000216578		0.39199	-0.000811554	-0.000396383	-0.000879808		0.55322	-0.00075601	-0.000887517	-0.000450978		0.47549	-6.90599e-06	0.000278189	0.000234711		0.53028	8.4369e-05	1.7499e-05	6.30115e-05
	0.32226	-0.000482118	0.000989712	0.000445265		0.41939	-2.13002e-05	0.000600551	-0.000113574		0.40826	-0.000397524	-0.000333767	-0.000610577		0.57093	-0.000799965	-0.000868313	-0.000258439		0.48988	1.07203e-05	0.000258436	0.000169697		0.53996	8.87694e-05	1.31161e-05	7.84083e-05
	0.32387	-0.000695323	0.000818244	0.000761227		0.4258	-2.13488e-05	0.000679752	-3.46005e-05		0.41324	-6.05227e-05	-0.000251911	-0.000403846		0.5854	-0.000813671	-0.000673525	-0.000123652		0.50424	2.61486e-05	0.000231001	0.00012562		0.56894	7.99019e-05	1.31481e-05	8.17094e-05
	0.32709	-0.000853508	0.000537037	0.000981014		0.43384	-1.11358e-05	0.000727961	4.0949e-05		0.41664	0.000348693	-0.000179689	-0.000120192		0.59826	-0.000824631	-0.000443073	2.86715e-06		0.51541	2.61297e-05	0.000209053	6.61157e-05		0.58341	6.22267e-05	1.31635e-05	5.31633e-05
	0.33676	-0.00109	0.000331276	0.00122		0.4501	9.41511e-06	0.000555785	2.71955e-05		0.42158	0.000594223	-0.000136352	0.00025		0.61432	-0.000821824	-0.000141289	9.08779e-05		0.52493	6.25324e-06	0.000176132	3.63636e-05		0.59945	2.68943e-05	3.28413e-06	-3.47302e-05
	0.3432	-0.000929161	0.000104938	0.00135		0.4615	9.29716e-06	0.000397383	2.03204e-05		0.4297	0.000777166	-0.00010738	0.000495192		0.63036	-0.000791508	5.07545e-05	0.000189896		0.53761	-4.79234e-06	0.000130041	3.41598e-05		0.60422	-2.90543e-06	-9.90756e-06	-7.6483e-05
	0.34804	-0.000605915	-9.39643e-05	0.00141		0.46322	2.35204e-06	0.000232094	-7.1763e-06		0.44747	0.000950481	-0.000102378	0.000682692		0.64475	-0.000703425	0.000231824	0.000291656		0.54061	-1.47367e-05	7.62689e-05	4.40771e-05		0.61222	-3.16061e-05	-9.87445e-06	-8.7461e-05
	0.35448	-0.000351444	-0.000203704	0.00132		0.47948	-1.24887e-06	4.95868e-05	3.74596e-05		0.47458	0.000449794	-0.000107166	0.000807692		0.66234	-0.000604328	0.000366255	0.000407171		0.54684	-2.35832e-05	2.68861e-05	3.30579e-05		0.62506	-5.921e-05	2.25435e-06	-7.64643e-05
	0.37059	-0.000124484	-0.00027915	0.00111		0.4828	-1.34601e-06	-8.47107e-05	9.58284e-05		0.48086	0.000122421	-0.000159953	0.000913462		0.67024	-0.000450243	0.000495199	0.000478671		0.56118	-2.58012e-05	-7.13306e-06	4.40771e-06		0.63308	-7.79797e-05	6.68359e-06	-6.10686e-05
	0.37865	-3.50757e-05	-0.000354595	0.000891908		0.48933	8.93638e-06	-0.000198347	0.000157635		0.48877	-0.000161623	-0.000203173	0.000927885		0.68933	-0.000208086	0.000580247	0.000539171		0.58515	-2.36065e-05	-4.44444e-05	-3.19559e-05		0.64112	-8.35081e-05	3.39229e-06	-4.01784e-05
	0.38671	-2.13205e-05	-0.000471193	0.000630953		0.49096	2.24866e-05	-0.000222452	0.000212569		0.49668	-0.000445667	-0.000212721	0.000826923		0.70203	-2.64745e-05	0.000662551	0.000605171		0.60913	-2.25097e-05	-7.84636e-05	-5.50964e-05		0.6492	-7.24847e-05	-4.29514e-06	-2.03938e-05
	0.3996	-0.000310179	-0.000587791	0.000418061		0.49904	2.24381e-05	-0.000232782	0.00028124		0.49819	-0.000667125	-0.000164576	0.000485577		0.7164	8.08652e-05	0.000728395	0.000662915		0.63473	-1.92071e-05	-0.000111385	-7.27273e-05		0.66858	-4.9339e-05	-4.27748e-06	1.59421e-06
	0.40443	-0.000482118	-0.000745542	0.000218892		0.51192	1.66516e-06	-0.000177686	0.000353345		0.50937	-0.000830812	-7.79411e-05	0.000144231		0.72598	0.000163429	0.000780521	0.000712397		0.66677	-1.48111e-05	-0.000141015	-6.83196e-05		0.69121	-1.40599e-05	1.25107e-06	1.91888e-05
	0.41893	-0.000550894	-0.000951303	8.15638e-05		0.52639	-1.56734e-05	-7.78237e-05	0.000449485		0.52873	-0.000681568	1.35114e-05	-0.0001875		0.73875	0.00026251	0.00081893	0.000717877		0.67639	-8.20926e-06	-0.000147599	-5.39945e-05		0.70093	1.24095e-05	7.8734e-06	3.01855e-05
	0.42699	-0.000605915	-0.00109	-3.51324e-05		0.52633	-1.57219e-05	4.82094e-06	0.000521583		0.54505	-0.000166437	9.05215e-05	-0.000418269		0.75474	0.000358851	0.000860082	0.000712334		0.68769	2.79525e-06	-0.000135528	-7.7135e-05		0.7171	4.10768e-05	1.3392e-05	3.679e-05
	0.43505	-0.000715956	-0.00116	-0.000186183		0.53271	1.16353e-05	0.000128788	0.000593692		0.54677	7.90922e-05	0.000182003	-0.000615385		0.76591	0.000441421	0.000860082	0.000660031		0.7087	3.88094e-06	-0.000111385	-0.000106887		0.73325	5.76063e-05	7.89989e-06	2.80131e-05
	0.44149	-0.000791609	-0.00121	-0.00026858		0.55364	1.15659e-05	0.000232094	0.000610845		0.56294	0.000271664	0.000259023	-0.000706731		0.78191	0.000521256	0.000805213	0.000481153		0.72806	3.8654e-06	-9.49246e-05	-0.000127824		0.77029	4.9831e-05	2.41329e-06	2.03307e-05
	0.4576	-0.000715956	-0.00106	-0.000570737		0.56654	-1.26691e-05	0.000256198	0.00052498		0.57734	0.000127235	0.000249524	-0.000759615		0.80432	0.00062037	0.000698217	0.000277541		0.749	1.23372e-05	-8.61454e-05	-0.000139945		0.78474	2.22249e-05	2.29022e-07	9.35817e-06
	0.46727	-0.000557772	-0.000752401	-0.000673732		0.57629	1.13578e-05	0.000152893	0.00043568		0.5933	-0.000137552	0.000211247	-0.000682692		0.82835	0.000702983	0.000525377	7.66832e-05		0.76347	1.72815e-05	-8.72428e-05	-0.000135537		0.79759	2.3451e-06	-1.93979e-06	8.28021e-06
	0.46888	-0.000406465	-0.000484911	-0.000838539		0.58283	3.19781e-05	1.8595e-05	0.000360127		0.60606	-0.000368638	0.000211471	-0.0005		0.85402	0.000749839	0.000325103	-7.18944e-05		0.78916	2.22258e-05	-9.71193e-05	-0.000116804		0.80884	-8.70491e-06	8.00806e-06	6.0222e-07
	0.47372	-0.000275791	-0.000354595	-0.000920936		0.5958	7.77076e-06	-5.02755e-05	0.000250237		0.62366	-0.000570839	0.000201982	-0.000206731		0.8749	0.000758164	3.97805e-05	-0.000176456		0.82609	2.71702e-05	-0.000109191	-9.47658e-05		0.82655	-1.97638e-05	3.61193e-06	-1.25802e-05
	0.48016	-0.00016575	-0.00027915	-0.000907145		0.60388	-1.64782e-05	-7.43802e-05	0.000154069		0.64782	-0.000469739	0.000149194	1.44231e-05		0.8974	0.000736233	-0.000105624	-0.000289278		0.85027	3.21145e-05	-9.38272e-05	-7.16253e-05		0.84909	-2.53121e-05	-5.17922e-06	-2.46538e-05
	0.49789	-0.000207015	-0.000402606	-0.000666725		0.62809	-2.68716e-05	-6.40496e-05	2.69985e-05		0.66723	-0.000224209	0.000134956	0.000168269		0.93128	0.000565786	-0.000278464	-0.000382838		0.86804	3.70588e-05	-7.51715e-05	-4.95868e-05		0.86196	-3.63644e-05	-1.39549e-05	-3.4534e-05
	0.50111	-0.000296424	-0.000450617	-0.000371354		0.63458	-3.38306e-05	-9.84848e-05	-7.60476e-05		0.68182	3.09491e-05	1.96691e-05	0.000274038		0.95549	0.000414562	-0.000415638	-0.000465394		0.87451	4.20031e-05	-6.41975e-05	-4.73829e-05		0.87644	-4.74188e-05	-1.39218e-05	-4.00208e-05
	0.50916	-0.000399587	-0.00049177	-0.000233963		0.64431	-3.39693e-05	-0.000170799	-0.000127566		0.69152	0.000146492	-0.000124435	3.36538e-05		0.97167	0.000274315	-0.000550069	-0.000520447		0.8923	4.69474e-05	-3.89575e-05	-4.6281e-05		0.9006	-5.40728e-05	-9.49698e-06	-4.0012e-05
	0.51722	-0.000440853	-0.000505487	-0.000130927		0.66051	-2.72115e-05	-0.000256887	-0.000179087		0.70604	0.00023315	-0.000234865	-0.000192308		0.98789	8.45498e-05	-0.000654321	-0.000578244		0.90522	5.18918e-05	-2.68861e-05	-3.19559e-05		0.91672	-4.96813e-05	-1.39012e-05	-2.46086e-05
	0.5285	-0.000344567	-0.00059465	-2.78708e-05		0.67832	-1.35225e-05	-0.000339532	-0.000220316		0.72695	0.000247593	-0.000278027	-0.000408654		0.99925	-6.12158e-05	-0.000722908	-0.000611276		0.91487	5.68361e-05	-2.57888e-05	-2.20386e-06		0.92319	-3.42419e-05	-1.60262e-05	-1.25119e-05
	0.53333	-0.000241403	-0.000656379	-0.000130845		0.68803	-6.70922e-06	-0.000373967	-0.000165392		0.73655	0.000146492	-0.000277969	-0.000519231		1.01221	-0.000201474	-0.000744856	-0.000638811		0.93095	6.17804e-05	-2.57888e-05	4.95868e-05		0.94095	-1.77147e-05	-1.81512e-05	1.78269e-06
	0.53978	-6.94635e-05	-0.000724966	-0.000240728		0.7009	1.17949e-07	-0.000301653	-0.000117329		0.75259	5.98349e-05	-0.000229844	-0.000543269		1.02356	-0.000327982	-0.000689986	-0.000647078		0.94867	6.67247e-05	-1.8107e-05	6.72176e-05		0.9555	4.33419e-06	-2.02762e-05	2.26762e-05
	0.54945	0.000102476	-0.000793553	-0.000357452		0.7057	4.16291e-08	-0.000225895	-4.86615e-05		0.76381	-7.56534e-06	-0.000172055	-0.000423077		1.0365	-0.000437979	-0.000517147	-0.000652621		0.97289	7.1669e-05	6.03567e-06	0.000117906		0.97003	1.75555e-05	-2.24012e-05	3.14894e-05
	0.56234	0.000267538	-0.000759259	-0.000412383		0.71694	1.03448e-05	-0.000129477	-1.77618e-05		0.77667	-3.64512e-05	-0.000104592	-0.000211538		1.04781	-0.000514969	-0.00033882	-0.000608635		0.98906	7.66134e-05	2.90809e-05	0.000136639		1.0023	4.06834e-05	-2.45262e-05	3.15104e-05
	0.57362	0.000377579	-0.00064952	-0.000494773		0.71689	1.44002e-05	-5.02755e-05	9.67273e-06		0.79275	-3.64512e-05	-5.14649e-05	-4.80769e-05		1.06232	-0.000583695	-9.46502e-05	-0.000446372		1.00368	8.15577e-05	6.63923e-05	0.00015427		1.01037	4.83964e-05	-2.66512e-05	1.61346e-05
	0.58167	0.000391334	-0.000471193	-0.000542823		0.72006	1.98487e-05	3.92562e-05	4.39892e-05		0.80886	3.57634e-05	-5.12804e-05	8.17308e-05		1.08487	-0.000655144	2.33196e-05	-0.000289593		1.01181	8.6502e-05	8.83402e-05	0.000152066		1.03773	3.51173e-05	-2.87762e-05	5.15545e-06
	0.59295	0.000308803	-0.000340878	-0.000597754		0.72485	2.52973e-05	0.00011157	0.000147001		0.8282	0.000122421	-0.000128096	0.000168269		1.11221	-0.000696316	0.000160494	-0.000149316		1.02317	9.14463e-05	0.00011358	0.000144353		1.05382	2.18537e-05	-3.09012e-05	-5.81154e-06
	0.60101	0.000377579	-0.000217421	-0.000618324		0.73613	3.07458e-05	0.000152893	0.000212234		0.84431	0.000194635	-0.000161662	0.000182692		1.14114	-0.000712722	0.000262003	-3.93024e-05		1.03935	9.63906e-05	0.000137723	0.000144353		1.0683	9.69584e-06	-3.30261e-05	-1.67774e-05
	0.60584	0.000411967	-0.000128258	-0.000645748		0.76038	3.61943e-05	9.43526e-05	0.000222526		0.85719	0.00023315	-0.000113498	0.000149038		1.16681	-0.000671369	0.000366255	7.89725e-05		1.06354	0.000101335	0.000155281	0.000152066		1.09081	-1.24042e-05	-3.51511e-05	-2.00532e-05
	0.61873	0.000446355	-3.22359e-05	-0.000673186		0.77656	4.16429e-05	4.26997e-05	0.000129782		0.88129	0.000175378	-4.13154e-05	5.28846e-05		1.18439	-0.000558516	0.000440329	0.00019174		1.07159	0.000106279	0.000157476	0.000166391		1.11656	-2.67845e-05	-3.72761e-05	-1.78355e-05
	0.63484	0.00048762	2.26337e-05	-0.000686909		0.78628	4.70914e-05	-8.95317e-06	2.3295e-05		0.89898	0.000194635	2.1262e-05	1.44231e-05		1.21314	-0.000354841	0.00051166	0.00030449		1.09409	0.000111224	0.000155281	0.000168595		1.15039	-3.34519e-05	-3.94011e-05	-9.02999e-06
	0.63807	0.000625172	9.12209e-05	-0.000679985		0.79601	5.254e-05	-7.43802e-05	-1.7938e-05		0.92313	0.000247593	8.38005e-05	1.44231e-05		1.22745	-0.000170472	0.000577503	0.000392496		1.11497	0.000116168	0.000149794	0.00015427		1.181	-3.45975e-05	-4.15261e-05	1.97778e-06
	0.64935	0.000721458	0.000228395	-0.000631901		0.80734	5.79885e-05	-0.000119146	3.69587e-05		0.93115	0.000204264	0.000156032	7.69231e-05		1.24659	5.65949e-06	0.000618656	0.000441989		1.13582	0.000121112	0.000136626	0.000133333		1.2084	-2.69112e-05	-4.36511e-05	1.62889e-05
	0.65257	0.000618294	0.000296982	-0.000542581		0.8122	6.34371e-05	-0.000146694	3.69449e-05		0.93754	0.000122421	0.000160888	0.000125		1.25933	0.000137753	0.00062963	0.000483233		1.15827	0.000126057	0.000120165	9.69697e-05		1.21487	-1.80925e-05	-4.57761e-05	1.7423e-05
	0.66707	0.000522008	0.000516461	-0.000446427		0.82188	6.88856e-05	-0.00013292	-5.92297e-05		0.94712	-3.64512e-05	0.00015138	0.000201923		1.29931	0.000357973	0.000618656	0.000496966		1.17268	0.000131001	0.000104801	4.51791e-05		1.22455	-9.2783e-06	-4.79011e-05	4.25604e-06
	0.67513	0.000494498	0.000708505	-0.000240314		0.82832	7.43342e-05	-9.50413e-05	-0.000189738		0.95672	-0.000132737	8.42181e-05	0.000240385		1.31051	0.000418534	0.000566529	0.000502448		1.18387	0.000135945	8.72428e-05	-1.65289e-05		1.24714	7.24226e-06	-5.00261e-05	-6.71755e-06
	0.69285	0.000508253	0.000797668	-0.000157882		0.83475	7.97827e-05	-5.02755e-05	-0.000275621		0.98561	-0.000262724	5.54886e-05	0.000177885		1.32652	0.000487365	0.00051166	0.000491411		1.19014	0.00014089	4.77366e-05	-6.94215e-05		1.26327	1.27373e-05	-5.21511e-05	-1.76922e-05
	0.7138	0.000556396	0.000585048	-0.000226474		0.84602	8.52313e-05	-5.50964e-06	-0.000323725		1.0001	-0.000224209	4.1221e-05	6.25e-05		1.35057	0.000542468	0.000437586	0.000455631		1.21078	0.000145834	-1.8107e-05	-0.000109091		1.27293	1.16205e-05	-5.42761e-05	-2.42669e-05
	0.72991	0.000611417	0.000441015	-0.0003226		0.85728	9.06798e-05	6.33609e-05	-0.000285964		1.00498	-0.000103851	5.57315e-05	-3.36538e-05		1.37145	0.000553544	0.000371742	0.000386822		1.22182	0.000150778	-7.07819e-05	-0.000124518		1.28581	3.87859e-06	-5.64011e-05	-2.42537e-05
	0.73797	0.000583906	0.000399863	-0.000377497		0.87023	9.61283e-05	1.37741e-06	-0.000196699		1.01625	-7.01513e-05	7.9896e-05	-0.000115385		1.39234	0.00053711	0.000256516	0.000301504		1.22974	0.000155722	-0.000102606	-0.000161983		1.29385	-1.64975e-06	-5.85261e-05	-2.42394e-05
	0.74924	0.000494498	0.000447874	-0.000363726		0.88157	0.000101577	-5.02755e-05	-0.000110865		1.02754	2.06327e-06	0.000128264	-0.000158654		1.4165	0.000462915	0.00020439	0.000199675		1.24412	0.000160667	-0.000124554	-0.000187328		1.30029	-6.07242e-06	-6.0651e-05	-1.98294e-05
	0.7573	0.000377579	0.000550754	-0.000274399		0.89446	0.000107025	-1.92837e-05	-9.99127e-07		1.04842	-4.12655e-05	0.000128293	-0.000129808		1.43584	0.000388704	0.000133059	0.000108858		1.26013	0.000165611	-0.00014321	-0.000193939		1.30512	-6.07909e-06	-6.2776e-05	-8.82167e-06
	0.7718	0.000164374	0.000585048	-0.000164461		0.89926	0.000112474	5.30303e-05	8.48283e-05		1.05643	-0.000118294	5.62851e-05	-9.61538e-05		1.46001	0.000295252	7.81893e-05	6.48192e-05		1.27134	0.000170555	-0.000154184	-0.000178512		1.3164	-6.09465e-06	-6.4901e-05	2.18609e-06
	0.77986	4.05777e-05	0.00068107	-2.70563e-05		0.91052	0.000117923	0.00011157	9.51202e-05		1.06604	-0.000200138	-1.57231e-05	-0.000168269		1.47935	0.000212787	2.33196e-05	-1.24695e-06		1.29382	0.0001755	-0.000160768	-0.000150964		1.32608	-1.6942e-06	-6.7026e-05	5.48721e-06
	0.78792	-6.94635e-05	0.000756516	0.000103473		0.91535	0.000123371	0.000132231	4.01371e-05		1.07406	-0.000233838	-8.28361e-05	-0.0001875		1.49387	0.000133057	-3.15501e-05	-5.35469e-05		1.30667	0.000180444	-0.00016406	-0.000117906		1.35187	5.99436e-06	-6.9151e-05	1.23204e-05
	0.79919	-0.00019326	0.000825103	0.000220231		0.93477	0.00012882	7.02479e-05	-1.14084e-05		1.08531	-0.000253095	-9.70358e-05	-0.000105769		1.50838	7.53355e-05	-6.72154e-05	-0.000116873		1.33395	0.000185388	-0.000180521	-9.03581e-05		1.36477	5.97658e-06	-7.1276e-05	1.91486e-05
	0.82981	-0.000275791	0.000687929	0.000343892		0.95259	0.000134268	-1.92837e-05	-4.23392e-05		1.11265	-0.000238652	-5.36114e-05	-0.000115385		1.51322	4.50908e-05	-9.46502e-05	-0.00014991		1.35159	0.000190333	-0.000190398	-4.95868e-05		1.38086	-6.66318e-07	-7.3401e-05	2.59769e-05
	0.84431	-0.000268913	0.000454733	0.000398851		0.96715	0.000139717	-6.40496e-05	-8.70062e-05		1.12075	-0.000118294	-5.30161e-06	-4.32692e-05		1.52934	-2.63806e-05	-0.000179698	-0.000213772		1.36284	0.000195277	-0.00019369	-1.32231e-05		1.39696	-9.5161e-06	-7.5526e-05	3.28051e-05
	0.85237	-0.00016575	0.000317558	0.000350864		0.98009	0.000145165	-0.000108815	-9.73188e-05		1.13365	-3.16369e-05	-5.25305e-06	3.84615e-05		1.5374	-6.21162e-05	-0.000305898	-0.000267806		1.38698	0.000200221	-0.000188203	1.5427e-05		1.40984	-1.61546e-05	-7.7651e-05	3.96334e-05
	0.86848	-0.000200138	0.000214678	0.000296002		0.98979	0.000150614	-0.00012259	-8.70304e-05		1.14977	5.02063e-05	-8.21077e-05	0.000158654		1.55029	-0.000108839	-0.000410151	-0.000321841		1.41443	0.000205166	-0.000159671	3.19253e-05		1.42432	-2.27952e-05	-7.9776e-05	4.64616e-05
	0.87654	-0.000262036	0.000146091	0.000316661		1.00591	0.000156062	-8.47107e-05	-6.30023e-05		1.16265	7.90922e-05	-0.000125212	0.000192308		1.55352	-0.000133588	-0.000484225	-0.000375876		1.44681	0.00021011	-0.000105898	5.97857e-05		1.44687	-2.9447e-05	-8.1901e-05	5.32899e-05
	0.8862	-0.000330812	-3.22359e-05	0.000412857		1.03491	0.000161511	1.51515e-05	-1.15121e-05		1.17871	3.57634e-05	-0.000120297	0.000134615		1.56802	-0.000185807	-0.000517147	-0.000429911		1.46951	0.000215054	-5.87106e-05	8.76461e-05		1.47748	-3.27996e-05	-8.4026e-05	6.01181e-05
	0.89265	-0.000372077	-0.000162551	0.000460975		1.0494	0.000166959	7.02479e-05	5.71382e-05		1.18511	-3.16369e-05	-0.000100969	5.28846e-05		1.5809	-0.000210522	-0.000577504	-0.000483945		1.48415	0.000219999	-1.8107e-05	0.000115507		1.51132	-3.17428e-05	-8.6151e-05	6.69464e-05
	0.89909	-0.000406465	-0.000251715	0.000522844		1.05906	0.000172408	0.000118457	6.74231e-05		1.19794	-0.000108666	-0.000159847	-5.76923e-05		1.58412	-0.000224266	-0.000631002	-0.00053798		1.50525	0.000224943	3.12757e-05	0.000143367		1.54999	-2.95893e-05	-8.8276e-05	7.37746e-05
	0.90715	-0.000502751	-0.000354595	0.000625928		1.06066	0.000177857	0.000132231	-1.15984e-05		1.21883	-0.000132737	-0.000184607	-6.73077e-05		1.58574	-0.000238016	-0.0006845	-0.000592015		1.52636	0.000229887	8.17558e-05	0.000171227		1.58223	-2.19096e-05	-9.04009e-05	8.06029e-05
	0.91037	-0.000550894	-0.0004369	0.000687776		1.07682	0.000183305	0.000108127	-8.71686e-05		1.23011	-7.97799e-05	-0.000209366	-3.84615e-05							1.54575	0.000234832	0.000105898	0.000199088		1.59513	-1.64101e-05	-9.25259e-05	8.74311e-05
	0.92326	-0.000571527	-0.000519204	0.000660345		1.09137	0.000188754	8.4022e-05	-0.000179906		1.24462	-7.56534e-06	-0.000234125	2.88462e-05							1.56028	0.000239776	0.000121262	0.000226948
	0.93293	-0.00061967	-0.000560357	0.000495557		1.09135	0.000194202	0.000118457	-0.000238312		1.25752	6.46492e-05	-0.000258884	8.65385e-05							1.58286	0.00024472	0.000136626	0.000254809
	0.93615	-0.000688446	-0.000574074	0.000399438		1.09778	0.000199651	0.000152893	-0.000221166		1.26882	0.000175378	-0.000283644	0.000134615							1.58931	0.000249665	0.000141015	0.000282669
	0.95065	-0.000709078	-0.000539781	0.000330819		1.10906	0.000205099	0.000187328	-0.000166242		1.27528	0.000223521	-0.000308403	0.000120192
	0.96032	-0.000743466	-0.000457476	0.000433882		1.12518	0.000210548	0.000232094	-0.000111311		1.28652	0.000185007	-0.000333162	7.21154e-05
	0.97321	-0.000681568	-0.000409465	0.000591932		1.1365	0.000215996	0.000207989	-4.26432e-05		1.29451	8.87208e-05	-0.000357921	4.80769e-06
	0.97966	-0.00059216	-0.000347737	0.000660648		1.14624	0.000221445	0.000121901	2.60174e-05		1.30251	-7.56534e-06	-0.00038268	-4.80769e-05
	0.99094	-0.000454608	-0.000402606	0.000550862		1.1576	0.000226893	3.58127e-05	6.03442e-05		1.31373	-7.97799e-05	-0.00040744	-8.17308e-05
	0.99577	-0.000241403	-0.000443759	0.00038604		1.16732	0.000232342	-2.61708e-05	5.00213e-05		1.32657	-0.000132737	-0.000432199	-9.61538e-05
	1.0006	-2.81981e-05	-0.000484911	0.000145689		1.18347	0.000237791	-2.61708e-05	-4.27192e-05		1.33784	-0.00011348	-0.000456958	-0.000105769
	1.00705	-2.13205e-05	-0.000519204	-3.28753e-05		1.18829	0.000243239	8.26446e-06	-0.000101126		1.35557	-1.23796e-05	-0.000481717	-0.000110577
	1.02477	-5.57084e-05	-0.000587791	-0.000259462		1.19638	0.000248688	-1.58402e-05	-0.000180161		1.36524	3.57634e-05	-0.000506477	-0.000182864
	1.04089	2.68226e-05	-0.000656379	-0.000376158		1.20122	0.000254136	-1.92837e-05	-0.000163008		1.38619	0.000127235	-0.000531236	-0.000216689
	1.05539	0.000185007	-0.000731824	-0.000424201		1.2206	0.000259585	-1.92837e-05	-0.000101209		1.39103	0.000175378	-0.000555995	-0.000250515
	1.06506	0.000253783	-0.000731824	-0.00036918		1.2367	0.000265033	4.95868e-05	-4.28505e-05		1.39748	0.000204264	-0.000580754	-0.00028434
	1.07311	0.000405089	-0.000608368	-0.000197448		1.24474	0.000270482	0.000104683	8.65357e-06		1.42161	0.000218707	-0.000605514	-0.000318166
	1.08761	0.00048762	-0.000505487	-8.75098e-05		1.25769	0.00027593	4.26997e-05	7.38766e-05		1.43764	0.000122421	-0.000630273	-0.000351991
	1.10534	0.000583906	-0.000443759	-2.5662e-05		1.26904	0.000281379	-3.30579e-05	0.000142517		1.45046	2.61348e-05	-0.000655032	-0.000385817
	1.12951	0.000583906	-0.000388889	-9.42951e-05		1.28523	0.000286827	-9.84848e-05	0.000193983		1.47454	-7.97799e-05	-0.000679791	-0.000419642
	1.13595	0.000549519	-0.000265432	-0.000252255		1.30625	0.000292276	-0.000143251	0.000163014		1.50988	-0.000142366	-0.00070455	-0.000453468
	1.14562	0.000528886	-0.000135117	-0.000341527		1.33856	0.000297725	-0.000177686	7.3697e-05		1.53561	-0.000151994	-0.00072931	-0.000487294
	1.1569	0.000411967	4.32099e-05	-0.000492578		1.35633	0.000303173	-0.000188017	-2.93561e-05		1.56619	-9.42228e-05	-0.000754069	-0.000521119
	1.1569	0.000343191	0.000180384	-0.000595559		1.37892	0.000308622	-0.000167355	-9.46379e-05		1.57585	-6.5337e-05	-0.000778828	-0.000554945
	1.16173	0.000322558	0.000276406	-0.000664171		1.39502	0.00031407	-0.000101928	-5.34533e-05		1.58392	-7.56534e-06	-0.000803587	-0.00058877
	1.16657	0.000240028	0.000344993	-0.000670943		1.42241	0.000319519	-1.92837e-05	-1.22583e-05
	1.17462	0.000178129	0.000406722	-0.00059531		1.43211	0.000324967	-2.96143e-05	5.64127e-05
	1.18268	0.000109354	0.000406722	-0.00049906		1.44342	0.000330416	-5.02755e-05	0.000128518
	1.19396	4.74553e-05	0.000351852	-0.000368496		1.45798	0.000335864	-8.47107e-05	0.000221206
	1.20685	-6.87758e-07	0.0003107	-0.00019673		1.46929	0.000341313	-9.84848e-05	0.000238356
	1.21652	-4.19532e-05	0.000283265	-0.000121112		1.48382	0.000346761	-9.84848e-05	0.000210852
	1.22457	-5.57084e-05	0.000372428	-0.000217218		1.49188	0.00035221	-7.78237e-05	0.000152452
	1.22457	-6.94635e-05	0.000420439	-0.000237781		1.51768	0.000357658	-2.96143e-05	5.97051e-05
	1.23907	-9.69739e-05	0.000489026	-0.000169016		1.54993	0.000363107	3.92562e-05	-1.2431e-05
	1.24713	-0.000145117	0.000537037	-0.000120905		1.5822	0.000368556	5.99174e-05	-7.08378e-05
	1.26485	-0.00017754	0.000557613	-3.15776e-05		1.59996	0.000374004	5.99174e-05	-7.77163e-05
	1.28258	-0.000209963	0.000653635	0.000153931
	1.29708	-0.000242386	0.000694787	0.000291342
	1.30352	-0.000274809	0.000660494	0.000401288
	1.3148	-0.000307232	0.000578189	0.000497476
	1.33092	-0.000339655	0.000454733	0.000449468
	1.34381	-0.000372078	0.000386145	0.000401467
	1.35992	-0.0004045	0.000338134	0.000401536
	1.38409	-0.000436923	0.000269547	0.000422217
	1.39859	-0.000469346	0.000132373	0.000456696
	1.4147	-0.000501769	-1.16598e-05	0.00042241
	1.42759	-0.000534192	-0.000128258	0.000333186
	1.44693	-0.000566615	-0.000237997	0.000312685
	1.46788	-0.000599038	-0.000313443	0.000299073
	1.5291	-0.000631461	-0.000388889	0.000244183
	1.56455	-0.000663884	-0.000416324	0.000127508
	1.58389	-0.000696307	-0.0004369	5.20205e-05
