# Supplementary material for: A numerical approach applied to three-dimensional wave scattering problems subjected to obliquely propagating incident waves
Source: PLoS One. 2024 Jun 6;19(6):e0304721. doi: 10.1371/journal.pone.0304721 (PMC11156327; doi:10.1371/journal.pone.0304721)
Supplement: S1 Data — (ZIP) [file pone.0304721.s001.zip › S1 Data/S1 Data/Fig 20_data.xlsx]

## Sheet: Sheet1
(a) x-direction					(b) y-direction					(c) z-direction					(d) Rotation around x- direction					(e) Rotation around y- direction					(f) Rotation around z- direction
t	Sv(0,20)	Sv(20,0)	Sv(20,20)		t	Sv(0,20)	Sv(20,0)	Sv(20,20)		t	Sv(0,20)	Sv(20,0)	Sv(20,20)		t	Sv(0,20)	Sv(20,0)	Sv(20,20)		t	Sv(0,20)	Sv(20,0)	Sv(20,20)		t	Sv(0,20)	Sv(20,0)	Sv(20,20)
0.00161	-1.37968e-06	1.37552e-06	1.38105e-06		0	-5.50206e-07	-5.51864e-07	0		0	-6.88172e-07	4.13762e-07	2.19836e-06		0	2.75103e-08	-1.62141e-08	1.92308e-08		0	-1.37091e-08	-8.25309e-09	-8.26692e-09		0.00161	-4.82094e-09	6.18132e-09	6.18132e-09
0.01776	-1.40744e-06	1.23796e-05	1.48069e-06		0.02247	-5.50206e-07	-1.67217e-06	3.30579e-06		0.00966	-4.00712e-06	1.50753e-06	-1.07628e-06		0.01607	-4.95186e-08	-3.50573e-08	-5.76923e-08		0.0241	-1.40397e-08	-8.25309e-09	-7.97909e-09		0.02256	-1.1708e-08	6.18132e-09	-6.17578e-10
0.05005	1.28807e-06	1.78817e-05	-3.91067e-06		0.04333	-5.50206e-07	-5.89429e-07	4.40771e-06		0.02736	-7.31347e-07	1.49535e-06	3.47545e-08		0.03053	-4.95186e-08	-7.26481e-08	-5.76923e-08		0.04659	-1.43482e-08	-8.25309e-09	-2.95445e-08		0.0419	-1.1708e-08	6.18132e-09	-4.92955e-10
0.07428	1.77526e-05	9.62861e-06	-1.07108e-06		0.0658	3.85144e-06	4.94413e-07	4.40771e-06		0.05956	3.55779e-07	-7.27612e-07	1.15572e-06		0.04981	-3.02613e-08	-7.24762e-08	-5.76923e-08		0.06264	-1.0236e-07	-3.02613e-08	-9.51263e-08		0.06607	-1.1708e-08	6.18132e-09	9.90617e-09
0.09691	4.5224e-05	-4.12655e-06	-3.75015e-06		0.08506	3.85144e-06	4.63478e-07	7.7135e-06		0.09497	6.93943e-06	-7.51967e-07	2.26456e-06		0.07069	-3.02613e-08	-7.22468e-08	-8.47033e-22		0.07388	-1.68358e-07	-1.62311e-07	-6.40707e-09		0.08219	-2.89256e-08	1.30495e-08	1.34233e-08
0.11149	0.000108473	-1.23796e-05	-9.16365e-06		0.09629	-5.50206e-07	4.43591e-07	2.09366e-05		0.12233	1.35242e-05	1.43004e-06	9.98115e-06		0.07871	1.04539e-07	-7.17691e-08	3.07692e-07		0.08994	-1.68578e-07	-1.62311e-07	2.79943e-07		0.09028	-7.36915e-08	1.30495e-08	1.34787e-08
0.11807	0.000259768	-1.78817e-05	-1.73392e-05		0.10431	-8.25309e-06	-1.77381e-06	2.09366e-05		0.14648	1.13079e-05	1.57188e-05	1.21922e-05		0.09633	5.28198e-07	-3.34138e-08	9.23077e-07		0.10284	2.70203e-07	-1.40303e-07	9.40411e-07		0.10163	-1.87328e-07	6.18132e-09	1.01277e-08
0.12306	0.000438577	-2.33838e-05	-2.5537e-05		0.11234	-2.47593e-05	-1.7937e-06	2.20386e-06		0.15453	-6.30647e-06	4.4324e-05	1.87944e-05		0.11073	9.90371e-07	3.46699e-07	1.38462e-06		0.11092	7.74893e-07	-5.22696e-08	1.31462e-06		0.10816	-3.14738e-07	-1.0989e-08	-1.19085e-10
0.13931	0.000570598	-1.51307e-05	-3.47339e-06		0.12839	-6.32737e-05	5.88821e-06	-3.41598e-05		0.16258	-1.51197e-05	7.73308e-05	1.77143e-05		0.11711	1.39477e-06	7.26831e-07	2.07692e-06		0.12386	1.58679e-06	1.89821e-07	1.93103e-06		0.12281	-5.42011e-07	-6.25e-08	-1.72479e-08
0.13939	0.000669635	1.23796e-05	4.33384e-05		0.12999	-0.000102889	5.87385e-06	-7.27273e-05		0.17223	-2.72353e-05	0.000129044	6.73409e-06		0.12505	2.18432e-06	8.78991e-07	2.82692e-06		0.13198	2.46459e-06	4.5392e-07	2.30534e-06		0.13415	-6.3843e-07	-1.79258e-07	-3.43213e-08
0.1443	0.000754909	5.36451e-05	0.000147927		0.14122	-0.000154608	1.46335e-06	-0.000110193		0.17545	-3.05465e-05	0.000170857	-2.62253e-05		0.1266	2.66575e-06	5.37329e-07	3.57692e-06		0.13202	2.94744e-06	1.07015e-06	2.7016e-06		0.14707	-6.90083e-07	-3.81868e-07	-2.74185e-08
0.1476	0.000837434	0.000141678	0.000274519		0.14925	-0.000227235	1.45009e-06	-0.000157576		0.1835	-1.95612e-05	0.000230274	-7.12737e-05		0.13617	3.30124e-06	-3.24774e-08	4.15385e-06		0.14651	3.25451e-06	1.66437e-06	2.83376e-06		0.16145	-4.93802e-07	-5.0206e-07	1.0377e-08
0.15249	0.000889695	0.000248968	0.000398349		0.15727	-0.000278955	9.14526e-06	-0.000204959		0.18672	2.43815e-06	0.000264384	-0.000151492		0.1345	3.89821e-06	-5.45276e-07	4.23077e-06		0.15437	1.49858e-06	2.08253e-06	2.5918e-06		0.16774	-2.66529e-07	-6.05082e-07	4.13113e-08
0.1638	0.000906182	0.000356259	0.000508401		0.16048	-0.000329574	1.57334e-05	-0.000250138		0.19155	1.78317e-05	0.000303996	-0.000209724		0.14569	4.30261e-06	-8.8711e-07	3.94231e-06		0.15425	3.13393e-07	2.39065e-06	1.60165e-06		0.17246	-8.05785e-08	-6.94368e-07	7.91206e-08
0.16865	0.000908925	0.000499312	0.000645969		0.17172	-0.000358184	1.46164e-05	-0.000293113		0.20282	2.66251e-05	0.000332599	-0.00027456		0.16031	2.89684e-06	-1.26684e-06	2.78846e-06		0.16369	-1.66205e-06	2.74278e-06	8.53596e-07		0.17881	6.40496e-08	-7.63049e-07	1.34073e-07
0.18317	0.000897896	0.000590096	0.000758773		0.19258	-0.000349381	2.96648e-07	-0.000317355		0.21087	1.66959e-05	0.000353501	-0.000314115		0.16525	1.89546e-06	-1.45669e-06	1.59615e-06		0.16996	-3.22043e-06	3.0729e-06	-1.14765e-07		0.18673	2.70661e-07	-8.17995e-07	3.60783e-07
0.19444	0.000864864	0.000686382	0.00084132		0.20381	-0.000332875	-1.29249e-05	-0.00033168		0.22052	1.27131e-06	0.000357896	-0.00033609		0.17337	1.12517e-06	-1.49449e-06	2.11538e-07		0.18587	-4.7131e-06	3.16094e-06	-1.21507e-06		0.18335	5.22039e-07	-8.52335e-07	2.71567e-07
0.20412	0.000853843	0.000755158	0.000890872		0.21665	-0.000316369	-1.8438e-05	-0.000316253		0.22535	-6.44817e-06	0.000334784	-0.000351466		0.18473	1.23796e-07	-1.36132e-06	-1.88462e-06		0.19382	-5.54723e-06	2.8088e-06	-3.10777e-06		0.18324	6.87328e-07	-6.60027e-07	1.20523e-07
0.22672	0.000851053	0.000823934	0.000866174		0.22628	-0.000304264	-1.29437e-05	-0.000293113		0.24306	-9.76601e-06	0.000292956	-0.000355857		0.18645	-8.96836e-07	-1.13329e-06	-2.82692e-06		0.19376	-6.16177e-06	2.06052e-06	-4.31825e-06		0.188	8.07851e-07	-4.23077e-07	-6.55103e-09
0.24126	0.000864783	0.000854195	0.00084421		0.23591	-0.000310867	-4.15473e-06	-0.000290909		0.25111	-1.08941e-05	0.000243432	-0.000352552		0.19296	-1.60935e-06	-5.63126e-07	-3.69231e-06		0.20175	-6.60084e-06	1.31224e-06	-5.41855e-06		0.20244	9.00826e-07	-1.65522e-07	-1.95439e-07
0.25258	0.000886772	0.000884457	0.000816788		0.24072	-0.00031967	1.33519e-06	-0.000306336		0.25755	-5.41529e-06	0.00019721	-0.000344844		0.19948	-2.47593e-06	8.28751e-08	-4.13462e-06		0.20655	-6.79844e-06	2.33838e-07	-6.32084e-06		0.22028	7.21763e-07	9.89011e-08	-8.51297e-07
0.26874	0.000906001	0.000931224	0.000830593		0.26479	-0.000318569	2.20414e-07	-0.000311846		0.27525	4.46627e-06	0.00012237	-0.000334947		0.20597	-2.97662e-06	5.38953e-07	-4.57692e-06		0.22754	-5.70133e-06	-7.78542e-07	-6.98109e-06		0.22689	4.70386e-07	3.32418e-07	-9.16523e-07
0.27519	0.000886733	0.00097249	0.000852634		0.26961	-0.000300963	-7.49574e-06	-0.000290909		0.28169	2.25438e-06	7.17468e-05	-0.000327247		0.21566	-3.41953e-06	1.29901e-06	-4.86538e-06		0.239	-3.61644e-06	-1.59285e-06	-7.5092e-06		0.23507	2.74105e-07	5.41896e-07	-2.26172e-07
0.28482	0.000817941	0.000953232	0.000899463		0.28566	-0.000275653	-1.30089e-05	-0.000265565		0.30744	-1.05239e-06	2.02314e-07	-0.000327239		0.2253	-3.41953e-06	1.62209e-06	-4.23077e-06		0.24722	-1.75098e-06	-2.69326e-06	-7.94923e-06		0.24326	6.40496e-08	8.47527e-07	1.00092e-07
0.29601	0.000685872	0.000922971	0.000905004		0.31294	-0.000198624	-1.74216e-05	-0.000228099		0.3171	5.52904e-06	-5.92266e-05	-0.000328321		0.23487	-2.84182e-06	2.05919e-06	-2.19231e-06		0.24252	-4.99889e-07	-4.65199e-06	-8.25725e-06		0.25632	-1.90771e-07	1.00206e-06	2.64948e-07
0.32494	0.000512507	0.00092022	0.000828041		0.32578	-0.000138102	-7.52668e-06	-0.000176309		0.3332	9.92183e-06	-9.44509e-05	-0.000317329		0.24758	-1.66713e-06	2.21135e-06	-1.01923e-06		0.25551	8.60701e-07	-5.55433e-06	-7.17861e-06		0.2596	-2.94077e-07	1.07761e-06	6.32448e-07
0.33924	0.00023738	0.000925722	0.000726303		0.33701	-5.22696e-05	1.61858e-07	-0.000127824		0.34608	-1.09778e-06	-0.000142878	-0.000283256		0.2587	-5.30949e-07	1.88861e-06	-1.92308e-07		0.25886	2.24337e-06	-6.69876e-06	-5.10961e-06		0.27254	-3.59504e-07	8.06319e-07	6.83959e-07
0.36483	-7.078e-05	0.000950481	0.000569555		0.35787	2.1458e-05	6.74335e-06	-7.05234e-05		0.36539	-9.91768e-06	-0.000185807	-0.000200828		0.26986	2.3934e-07	1.01498e-06	5.76923e-07		0.26377	3.12122e-06	-7.49106e-06	-2.88685e-06		0.28861	-2.94077e-07	3.66758e-07	7.49269e-07
0.38243	-0.000268885	0.00097249	0.000253231		0.35787	7.09766e-05	1.15455e-07	-2.97521e-05		0.37988	-1.76383e-05	-0.000208926	-0.000141475		0.27785	5.8597e-07	3.69307e-07	9.80769e-07		0.26867	3.93322e-06	-8.01926e-06	-1.30204e-06		0.29975	-8.05785e-08	3.70879e-08	4.95252e-07
0.39677	-0.000505498	0.000958735	0.000115707		0.36429	0.000112792	-2.09642e-06	2.97521e-05		0.39437	-2.09539e-05	-0.000207835	-5.79489e-05		0.28111	1.23796e-07	-4.85402e-07	6.34615e-07		0.27515	4.43793e-06	-8.45942e-06	1.0649e-07		0.31089	1.3292e-07	-1.48352e-07	3.57958e-07
0.41766	-0.000621077	0.000881706	2.942e-06		0.38676	0.000172215	-5.40319e-06	5.84022e-05		0.40885	-2.20665e-05	-0.000155026	5.79517e-06		0.29082	-5.11692e-07	-1.43503e-06	-3.84615e-08		0.28965	4.87669e-06	-8.74553e-06	1.64713e-06		0.32043	3.32645e-07	-3.64698e-07	1.89696e-07
0.43376	-0.000678876	0.00081293	-9.3333e-05		0.39639	0.000200825	-5.41203e-06	7.93388e-05		0.42656	-1.76715e-05	-7.58081e-05	5.5259e-05		0.29733	-1.18569e-06	-1.9098e-06	-6.34615e-07		0.31362	3.60339e-06	-8.89959e-06	2.92376e-06		0.33824	1.9146e-07	-3.95604e-07	7.70449e-09
0.44019	-0.000717402	0.000617607	-0.00020607		0.42367	0.000223934	-2.13067e-06	9.80716e-05		0.44427	-6.68729e-06	-9.7955e-06	7.72536e-05		0.30385	-1.9945e-06	-2.11868e-06	-9.61538e-07		0.32957	2.46188e-06	-6.96286e-06	3.76012e-06		0.34316	6.74931e-08	-2.61676e-07	-4.00887e-07
0.45307	-0.000761441	0.000471802	-0.000338092		0.43972	0.000244842	4.44972e-06	0.000138843		0.45231	-3.39381e-06	3.86171e-05	0.000104741		0.30713	-2.64924e-06	-2.21359e-06	-1.32692e-06		0.34394	1.58377e-06	-3.39752e-06	4.26631e-06		0.35451	-4.95868e-08	-6.25e-08	-4.79815e-07
0.47241	-0.000808241	0.000180193	-0.000423324		0.45095	0.000261348	9.92969e-06	0.000176309		0.45875	6.4966e-06	6.06209e-05	0.000127826		0.31845	-3.24622e-06	-2.15643e-06	-1.48077e-06		0.35359	1.73727e-06	-2.03301e-06	4.53052e-06		0.36582	-9.77961e-08	1.60714e-07	-3.45852e-07
0.49497	-0.000855048	4.12655e-06	-0.000494812		0.47663	0.000277854	4.38122e-06	0.000206061		0.46841	1.30847e-05	8.26226e-05	0.000165202		0.32813	-3.6121e-06	-1.32022e-06	-1.5e-06		0.3713	2.08819e-06	-2.28336e-07	5.03684e-06		0.39318	-3.92562e-08	2.98077e-07	-1.43201e-07
0.51756	-0.000871593	-0.000141678	-0.000629519		0.49268	0.000263549	-5.55345e-06	0.000234711		0.48612	1.19643e-05	6.50038e-05	0.000213565		0.33458	-3.82393e-06	-5.9827e-07	-1.67308e-06		0.38733	1.80265e-06	1.29023e-06	5.34516e-06		0.40442	1.58402e-08	3.70192e-07	1.47734e-08
0.54829	-0.000808372	-0.000262724	-0.000681672		0.50231	0.00023934	-1.21725e-05	0.000256749		0.49738	4.25039e-06	5.50923e-05	0.00023225		0.34262	-3.92022e-06	9.7574e-09	-2.11538e-06		0.40012	1.18794e-06	2.83081e-06	5.41127e-06		0.41903	-1.49449e-07	4.01099e-07	1.04087e-07
0.58726	-0.000538838	-0.000394773	-0.000717341		0.52477	0.000190922	-1.65819e-05	0.000261157		0.51348	-1.7782e-07	6.27841e-05	0.000246541		0.35864	-3.53508e-06	2.94775e-07	-2.48077e-06		0.41133	8.58563e-07	4.08528e-06	4.81714e-06		0.42554	-2.59642e-07	2.22527e-07	2.24348e-07
0.60195	-0.000340789	-0.000499312	-0.000728262		0.54243	0.000146905	-1.32972e-05	0.000250138		0.53119	-2.02176e-07	7.59769e-05	0.000260829		0.37622	-2.68776e-06	6.36877e-07	-2.75e-06		0.44826	6.60526e-07	4.74553e-06	3.9152e-06		0.43687	-3.28512e-07	1.64835e-08	1.69438e-07
0.62314	-9.04813e-05	-0.000614856	-0.000684163		0.5681	9.29849e-05	-1.00126e-05	0.00022259		0.54567	1.98979e-06	8.47702e-05	0.000269626		0.38418	-2.07153e-06	9.79016e-07	-2.84615e-06		0.45783	1.95845e-09	5.36176e-06	3.3212e-06		0.44494	-3.49174e-07	-7.28022e-08	1.21423e-07
0.63944	0.000102063	-0.000683631	-0.000565791		0.57452	5.88721e-05	-1.22913e-06	0.000190634		0.56499	5.28327e-06	8.25561e-05	0.000275128		0.39057	-1.82118e-06	1.16923e-06	-2.78846e-06		0.47702	-8.98168e-07	5.69188e-06	2.94723e-06		0.4578	-3.00964e-07	-1.31181e-07	4.2516e-08
0.65248	0.000256098	-0.000757909	-0.000428162		0.6002	1.37552e-05	-1.27222e-06	0.000157576		0.5666	6.36929e-06	7.15509e-05	0.000275134		0.39857	-1.47455e-06	9.6046e-07	-1.59615e-06		0.48981	-1.46899e-06	5.88996e-06	2.39727e-06		0.4674	-1.97658e-07	-1.14011e-07	-3.29643e-08
0.68493	0.000451366	-0.000796424	-0.000285025		0.60662	-1.15543e-05	-6.79086e-06	0.000131129		0.57465	4.15187e-06	4.84367e-05	0.000266356		0.41137	-1.03164e-06	6.37718e-07	-5.76923e-07		0.50096	-2.4568e-06	5.38377e-06	1.49516e-06		0.47376	-6.33609e-08	-5.21978e-08	-3.93292e-07
0.70602	0.000575126	-0.00081293	-0.000111655		0.62106	-3.90646e-05	-5.69928e-06	0.000102479		0.58753	-2.57528e-07	1.1101e-06	0.000238895		0.43381	-6.07978e-07	2.0096e-07	4.23077e-07		0.51373	-3.22515e-06	4.23934e-06	6.15004e-07		0.47691	4.33884e-08	-9.68407e-08	-2.93662e-07
0.72871	0.000687879	-0.000801926	2.59466e-05		0.63711	-6.87758e-05	-4.60992e-06	8.48485e-05		0.59879	-9.07078e-06	-4.84162e-05	0.000224615		0.44983	-2.22834e-07	-2.54716e-07	1.76923e-06		0.51528	-3.83971e-06	3.57909e-06	-1.22606e-09		0.50103	1.19146e-07	-1.14011e-07	4.97995e-08
0.74491	0.000759378	-0.000738652	0.000144274		0.64995	-8.5282e-05	8.7779e-07	7.38292e-05		0.61811	-1.12904e-05	-8.80444e-05	0.000193855		0.46744	2.58597e-07	-5.96397e-07	3.21154e-06		0.52326	-4.34462e-06	2.87483e-06	-7.71226e-07		0.50915	1.58402e-08	-1.14011e-07	1.83763e-07
0.75464	0.000803378	-0.000609354	0.000237859		0.67081	-0.00010729	8.65637e-07	5.73003e-05		0.63742	-1.13015e-05	-0.000102363	0.000175175		0.49466	1.02889e-06	-8.24197e-07	4.15385e-06		0.53287	-4.67397e-06	2.14856e-06	-1.54129e-06		0.52053	-1.32231e-07	-8.99725e-08	2.59347e-07
0.77566	0.000841856	-0.000430536	0.000356209		0.68205	-0.000121596	-4.64196e-06	2.64463e-05		0.65835	-9.11728e-06	-8.91724e-05	0.000159796		0.51544	1.93398e-06	-1.10885e-06	5.30769e-06		0.54736	-4.323e-06	1.18019e-06	-2.50926e-06		0.53026	-2.35537e-07	-6.25e-08	3.04017e-07
0.79177	0.000808816	-0.000259972	0.000438801		0.69168	-0.000131499	-5.75342e-06	2.20386e-06		0.66801	-1.44761e-06	-5.83675e-05	0.00015321		0.5361	3.95598e-06	-1.14648e-06	6.07692e-06		0.55706	-3.73054e-06	2.11829e-07	-2.79525e-06		0.5432	-3.04408e-07	-5.56319e-08	3.41827e-07
0.80301	0.000726266	-0.000114168	0.000502124		0.7013	-0.0001326	5.24409e-06	-2.86501e-05		0.68732	-3.6595e-06	-2.09668e-05	0.000136738		0.55045	4.82256e-06	-8.61291e-07	6.40385e-06		0.56031	-3.29163e-06	-2.72352e-07	-3.34524e-06		0.56256	-3.49174e-07	-1.20879e-07	2.21683e-07
0.83516	0.000550144	4.5392e-05	0.000557189		0.71254	-0.000129298	1.18322e-05	-4.18733e-05		0.7002	-5.88025e-06	-5.56987e-06	0.000127949		0.55521	5.3425e-06	-8.22226e-08	6.5e-06		0.57326	-2.34805e-06	-8.66575e-07	-3.45519e-06		0.57546	-3.62948e-07	-1.99863e-07	1.15282e-07
0.85762	0.000376791	0.000204952	0.000609508		0.72698	-0.000121596	2.28154e-05	-6.28099e-05		0.70986	-9.19477e-06	1.64317e-05	0.000118064		0.56321	5.63136e-06	3.73722e-07	6.25e-06		0.58945	-1.09724e-06	-1.21871e-06	-3.32303e-06		0.59792	-2.07989e-07	-2.92582e-07	-1.47609e-09
0.87196	0.000142929	0.000331499	0.000650846		0.73501	-0.000112792	2.27855e-05	-7.27273e-05		0.72435	-1.03151e-05	3.73296e-05	9.27949e-05		0.56962	5.78542e-06	5.82831e-07	5.78846e-06		0.60559	-3.73182e-07	-1.81293e-06	-2.97074e-06		0.60103	-3.58127e-08	-3.37225e-07	-1.28523e-07
0.88957	-4.41719e-05	0.000444292	0.00067291		0.75426	-0.000116094	1.61543e-05	-8.04408e-05		0.74366	-9.2302e-06	5.71238e-05	6.31301e-05		0.59382	4.88033e-06	7.53892e-07	5e-06		0.61367	1.0956e-07	-2.25309e-06	-2.24425e-06		0.60739	8.81543e-08	-3.61264e-07	-2.31524e-07
0.90397	-0.00021201	0.000548831	0.000675705		0.7671	-0.000128198	9.52974e-06	-8.48485e-05		0.76781	-3.74585e-06	5.38059e-05	3.34652e-05		0.61643	3.80193e-06	9.81959e-07	3.88462e-06		0.62656	5.48341e-07	-2.64924e-06	-1.47385e-06		0.62183	1.88017e-07	-3.95604e-07	-4.51249e-07
0.91353	-0.000366084	0.000634113	0.000662		0.78636	-0.000139202	8.40944e-06	-8.48485e-05		0.78873	-4.60119e-07	2.8482e-05	7.09708e-06		0.62614	3.18569e-06	9.25201e-07	2.15385e-06		0.64421	3.06672e-07	-2.97937e-06	-7.91352e-07		0.63789	2.74105e-07	-4.05907e-07	-4.88989e-07
0.92634	-0.000495404	0.000691884	0.000604278		0.80722	-0.000150206	-4.1155e-07	-9.14601e-05		0.80805	5.01647e-06	5.36008e-06	-2.14689e-05		0.64232	2.22283e-06	5.83462e-07	5.76923e-07		0.65223	1.52927e-07	-3.3315e-06	-1.96953e-07		0.65553	3.98072e-07	-2.71978e-07	-4.37422e-07
0.94723	-0.000624739	0.000744154	0.000378804		0.82006	-0.000150206	-5.92577e-06	-0.000114601		0.83058	-5.02187e-07	-5.65954e-06	-5.33304e-05		0.6521	1.00963e-06	2.22728e-07	-4.42308e-07		0.66186	6.50034e-08	-3.57359e-06	3.31444e-07		0.66681	4.08402e-07	-1.20879e-07	-5.6165e-08
0.96815	-0.000704555	0.000752407	0.000194562		0.8345	-0.000134801	-1.03473e-05	-0.000138843		0.84668	-6.0131e-06	-1.00723e-05	-7.42041e-05		0.68123	-9.16094e-07	-2.13857e-07	-1.53846e-06		0.67471	8.6775e-08	-3.61761e-06	5.738e-07		0.68299	2.91322e-07	5.76923e-08	3.65963e-08
0.9891	-0.000754109	0.000738652	2.95722e-05		0.84574	-0.000120495	-1.14687e-05	-0.000152066		0.86117	-9.32983e-06	-1.44839e-05	-9.28777e-05		0.69579	-1.76341e-06	-5.36581e-07	-2.34615e-06		0.68439	4.81704e-07	-3.30949e-06	2.21801e-07		0.69926	5.71625e-08	1.64148e-07	1.05312e-07
1.01814	-0.000781669	0.000689133	-0.000162923		0.85697	-0.00010619	-1.14974e-05	-0.000161983		0.87082	-9.34754e-06	-2.21934e-05	-0.000109353		0.70712	-2.55296e-06	-6.31427e-07	-3.05769e-06		0.68603	8.76743e-07	-2.40715e-06	-2.4015e-07		0.70261	-1.42562e-07	2.77473e-07	1.50073e-07
1.044	-0.00074595	0.000606602	-0.000261904		0.8682	-8.5282e-05	-2.71071e-06	-0.000152066		0.87887	-4.96693e-06	-3.10022e-05	-0.000119235		0.72166	-3.26547e-06	-7.26217e-07	-3.32692e-06		0.69732	1.27165e-06	-1.63686e-06	-6.57997e-07		0.71396	-2.52755e-07	3.46154e-07	1.53583e-07
1.06506	-0.000655203	0.000491059	-0.000352644		0.87944	-6.98762e-05	2.78473e-06	-0.000130028		0.89175	-5.90751e-07	-4.20152e-05	-0.000135704		0.73137	-3.82393e-06	-7.63922e-07	-3.34615e-06		0.71345	1.92986e-06	-7.56534e-07	-4.81599e-07		0.72046	-3.38843e-07	3.90797e-07	2.01708e-07
1.09269	-0.000435168	0.00035901	-0.000501056		0.89067	-4.7868e-05	1.48627e-05	-0.000110193		0.90946	1.57797e-06	-5.08307e-05	-0.000141189		0.74909	-4.28611e-06	-7.4485e-07	-3.30769e-06		0.72962	3.00509e-06	-8.25309e-09	3.32949e-07		0.74299	-3.04408e-07	3.35852e-07	2.3265e-07
1.109	-0.000223366	0.000152682	-0.00058626		0.90512	-2.80605e-05	2.36494e-05	-8.59504e-05		0.92555	-6.33926e-07	-4.8641e-05	-0.00015765		0.77967	-4.7868e-06	-6.49697e-07	-3.15385e-06		0.74092	3.59753e-06	3.87895e-07	1.34559e-06		0.75091	-8.05785e-08	1.60714e-07	2.6015e-07
1.13014	-3.90835e-05	4.12655e-06	-0.000610964		0.93721	-1.37552e-05	3.24361e-05	-6.1708e-05		0.93521	-7.25189e-06	-3.43422e-05	-0.000164238		0.8054	-5.07565e-06	-2.88561e-07	-3.07692e-06		0.74739	4.01445e-06	4.09904e-07	2.22603e-06		0.7556	1.43251e-07	2.67857e-08	1.84767e-07
1.14639	8.7436e-05	-0.000100413	-0.000619151		0.94684	-3.85144e-06	4.12227e-05	-5.06887e-05		0.94487	-1.6074e-05	-1.78427e-05	-0.000175217		0.82946	-4.70977e-06	-1.93505e-07	-3.13462e-06		0.75869	4.54104e-06	1.67813e-07	2.93036e-06		0.75711	2.94766e-07	-8.99725e-08	1.05832e-07
1.17394	0.000216687	-0.000215956	-0.000588812		0.95165	1.48556e-05	5.00094e-05	-3.74656e-05		0.94809	-1.60851e-05	-4.63994e-06	-0.000186194		0.85823	-3.45805e-06	-2.23678e-08	-3.34615e-06		0.77317	4.71643e-06	-1.62311e-07	3.6567e-06		0.77153	4.29063e-07	-1.65522e-07	3.37646e-08
1.19663	0.000326689	-0.000328748	-0.000508966		0.9677	4.01651e-05	5.87961e-05	-1.87328e-05		0.95936	-2.29233e-05	1.07581e-05	-0.000197173		0.88057	-2.11004e-06	7.27273e-08	-3.46154e-06		0.78758	4.25532e-06	-4.70426e-07	4.16293e-06		0.78434	5.46143e-07	-2.23901e-07	3.38408e-08
1.2177	0.000420188	-0.000425034	-0.000371337		0.98375	6.87758e-05	6.75828e-05	6.61157e-06		0.97384	-2.79999e-05	3.27564e-05	-0.000200464		0.89809	-8.19807e-07	1.67899e-07	-3.53846e-06		0.80675	3.24546e-06	-4.48418e-07	4.64734e-06		0.81993	3.29201e-07	-2.71978e-07	8.19523e-08
1.23231	0.000521951	-0.00052132	-0.000156657		0.99017	8.74828e-05	7.63695e-05	4.84848e-05		0.98833	-3.30765e-05	4.26501e-05	-0.000197155		0.92037	9.90371e-07	1.68166e-07	-3.69231e-06		0.82914	2.2575e-06	-1.18294e-07	4.69142e-06		0.83136	8.47107e-08	-1.41484e-07	1.68012e-07
1.24848	0.000557687	-0.000636864	-3.27993e-05		1.00622	0.000112792	8.51562e-05	7.60331e-05		1.00765	-3.81531e-05	4.92393e-05	-0.000181762		0.93309	2.1458e-06	3.77238e-07	-3.59615e-06		0.84985	4.79434e-07	6.74003e-07	4.31743e-06		0.83793	-1.08127e-07	1.26374e-07	8.56218e-08
1.26629	0.000615428	-0.000686382	0.000126827		1.02227	0.000142503	9.39429e-05	8.48485e-05		1.0334	-4.32297e-05	4.26191e-05	-0.000161978		0.95227	2.95461e-06	5.48279e-07	-3.40385e-06		0.85295	-6.18002e-07	1.88446e-06	2.95341e-06		0.84446	-2.32094e-07	2.63736e-07	-7.09107e-09
1.28246	0.000640159	-0.000691884	0.000236935		1.04794	0.000167813	0.00010273	0.000105785		1.05272	-4.83064e-05	3.27021e-05	-0.000145486		0.96507	3.47455e-06	6.81386e-07	-3.05769e-06		0.85768	-1.53988e-06	3.27098e-06	7.96937e-07		0.85256	-3.00964e-07	4.59478e-07	-1.41013e-07
1.29698	0.000637383	-0.000510316	0.000316759		1.0656	0.000179917	0.000111516	0.000124518		1.06881	-5.3383e-05	1.72853e-05	-0.000125696		0.98591	3.78267e-06	8.52369e-07	-2.69231e-06		0.86082	-2.19836e-06	3.97524e-06	-4.79429e-07		0.86547	-3.35399e-07	5.7967e-07	-2.30271e-07
1.30663	0.000585097	-0.00030674	0.000366316		1.10732	0.000173315	0.000120303	0.000149862		1.09618	-5.84596e-05	7.6027e-07	-0.000103711		0.99558	3.53232e-06	1.13748e-06	-2.30769e-06		0.86881	-2.65937e-06	4.52545e-06	-1.73379e-06		0.8799	-2.25207e-07	6.75824e-07	-3.43408e-07
1.31948	0.000505295	-0.00014718	0.00041863		1.14423	0.0001326	0.00012909	0.000165289		1.12837	-6.35362e-05	-1.24668e-05	-4.74453e-05		1.01972	3.18569e-06	1.13756e-06	-1.96154e-06		0.88162	-3.03266e-06	4.81155e-06	-2.98808e-06		0.89113	-1.52893e-07	7.13599e-07	-2.64411e-07
1.33877	0.000400723	-1.78817e-05	0.000484699		1.16349	0.000101788	0.000137876	0.000175207		1.15895	-6.86128e-05	-2.12912e-05	-6.9419e-05		1.02937	3.05089e-06	9.28793e-07	-1.73077e-06		0.89445	-3.29621e-06	5.07565e-06	-3.56012e-06		0.89752	-6.33609e-08	4.93819e-07	-1.85413e-07
1.36288	0.000265881	0.000105915	0.000517772		1.18435	5.77717e-05	0.000146663	0.000179614		1.20241	-7.36895e-05	-3.12248e-05	-8.80959e-05		1.04221	3.14718e-06	6.62982e-07	-1.01923e-06		0.91536	-3.07702e-06	4.6795e-06	-3.84602e-06		0.9136	-1.37741e-09	1.26374e-07	-8.57976e-08
1.38698	0.000114533	0.000224209	0.000550862		1.20522	1.15543e-05	0.00015545	0.000184022		1.22978	-7.87661e-05	-1.69382e-05	-0.000101279		1.05825	3.37827e-06	2.07267e-07	2.11538e-07		0.92985	-2.66021e-06	3.73315e-06	-3.42771e-06		0.92809	8.95317e-09	-7.96703e-08	-1.36753e-08
1.40623	-3.95582e-05	0.000320495	0.000531694		1.21645	-2.91609e-05	0.000164236	0.000168595		1.24105	-8.38427e-05	-4.84143e-06	-0.000126539		1.06146	3.41678e-06	-2.10513e-07	1.75e-06		0.93151	-2.13348e-06	2.5447e-06	-2.87728e-06		0.94581	8.95317e-09	-1.58654e-07	6.87976e-08
1.43033	-0.000177151	0.000397524	0.000457526		1.22768	-5.77717e-05	0.000173023	0.000134435		1.25714	-8.89193e-05	7.25204e-06	-0.000148505		1.09364	2.93535e-06	-6.66285e-07	2.94231e-06		0.94121	-1.60687e-06	1.59835e-06	-2.01888e-06		0.95225	2.27273e-08	-2.23901e-07	2.7665e-08
1.45446	-0.000284483	0.000480055	0.000375079		1.24052	-9.40853e-05	0.00018181	9.2562e-05		1.28129	-9.3996e-05	1.27375e-05	-0.000168265		1.10814	2.60798e-06	-1.046e-06	3.19231e-06		0.95413	-9.2666e-07	1.01788e-07	-1.22649e-06		0.97157	4.33884e-08	-2.37637e-07	-3.06795e-08
1.46734	-0.000339526	0.000535076	0.000240361		1.24855	-0.000118294	0.000190596	4.07713e-05		1.30543	-9.90726e-05	1.05201e-05	-0.000173742		1.12589	1.8762e-06	-1.29279e-06	3.23077e-06		0.96541	-5.75649e-07	-9.326e-07	-6.32136e-07		0.98129	-2.89256e-08	-1.68956e-07	6.90261e-08
1.48666	-0.000397331	0.000554333	0.000138656		1.26459	-0.000143604	0.000199383	-1.10193e-05		1.31509	-0.000104149	7.21219e-06	-0.000175934		1.13721	1.2022e-06	-1.40667e-06	2.92308e-06		0.97821	-9.92834e-07	-1.96699e-06	-1.9175e-07		0.98456	-1.04683e-07	-6.25e-08	1.34336e-07
1.49955	-0.000433116	0.000565337	5.89202e-05		1.27583	-0.000167813	0.00020817	-4.51791e-05		1.33924	-0.000109226	9.39641e-06	-0.000180319		1.14053	2.97111e-07	-1.31143e-06	2.59615e-06		0.98781	-1.38803e-06	-2.89133e-06	-2.57575e-07		0.99267	-1.83884e-07	2.33516e-08	2.61431e-07
1.51245	-0.000452396	0.000565337	-7.06578e-06		1.3015	-0.000182118	0.000216957	-7.27273e-05		1.3505	-0.000114302	9.38866e-06	-0.000180312		1.14225	-7.04264e-07	-8.74421e-07	2.42308e-06		1.00224	-1.6955e-06	-3.55158e-06	-5.65513e-07		0.99916	-2.59642e-07	6.45604e-08	3.7821e-07
1.52213	-0.000457914	0.000559835	-5.92856e-05		1.332	-0.000195323	0.000225743	-9.91736e-05		1.36016	-0.000119379	1.15828e-05	-0.000173697		1.16974	-2.28336e-06	-2.47359e-07	2.44231e-06		1.01026	-1.82729e-06	-3.74966e-06	-6.97452e-07		1.01533	-3.4573e-07	4.73901e-08	4.4003e-07
1.52859	-0.000463427	0.000452545	-0.000106003		1.37051	-0.000205227	0.00023453	-0.000114601		1.39879	-0.000124456	1.15563e-05	-0.000169293		1.18912	-3.11142e-06	1.87395e-08	2.75e-06		1.02311	-1.82747e-06	-3.8597e-06	-8.5131e-07		1.02501	-3.73278e-07	-1.0989e-08	4.74398e-07
1.55929	-0.000430468	0.000383769	-0.000136226		1.39779	-0.000197524	0.000243317	-0.000127824		1.41811	-0.000129532	1.63927e-06	-0.000151702		1.20201	-3.49656e-06	4.17753e-07	3.03846e-06		1.03598	-1.60817e-06	-3.28748e-06	-7.84976e-07		1.04108	-3.04408e-07	-7.28022e-08	3.92001e-07
1.57066	-0.000342454	0.000287483	-0.000196701		1.40742	-0.000173315	0.000252103	-0.000146556		1.44386	-0.000134609	-7.18174e-06	-0.000128614		1.21969	-3.53508e-06	5.88756e-07	3.36538e-06		1.04245	-1.25709e-06	-1.76891e-06	-3.44612e-07		1.06188	-7.36915e-08	-1.10577e-07	2.71858e-07
1.58366	-0.000240689	0.000155433	-0.000245624		1.42347	-0.0001326	0.00026089	-0.00015427		1.48893	-0.000139686	-1.27148e-05	-0.000112122		1.22609	-3.30399e-06	8.35762e-07	3.59615e-06		1.0473	-9.0599e-07	-9.76616e-07	9.56854e-08		1.0698	1.3292e-07	-1.65522e-07	1.41398e-07
1.59665	-0.000155429	6.46492e-05	-0.000294547		1.4347	-9.95873e-05	0.000269677	-0.000158678		1.51469	-0.000144762	-1.16321e-05	-9.3436e-05		1.23569	-3.01513e-06	9.68811e-07	3.80769e-06		1.0586	-3.79396e-07	-5.80468e-07	5.35983e-07		1.06974	2.36226e-07	-2.13599e-07	-7.10133e-07
1.5983	-0.000111415	-1.23796e-05	-0.00034347		1.44594	-6.6575e-05	0.000278463	-0.000157576		1.53561	-0.000149839	-9.44567e-06	-6.59546e-05		1.2501	-2.55296e-06	1.17788e-06	3.32692e-06		1.06347	1.69234e-07	-2.50344e-07	9.103e-07		1.07776	2.84435e-07	-2.61676e-07	-8.23429e-07
					1.4652	-2.80605e-05	0.00028725	-0.000135537		1.55493	-0.000154915	4.44759e-07	-4.7271e-05		1.25806	-1.9945e-06	1.13999e-06	2.44231e-06		1.07155	5.86132e-07	-5.22696e-08	1.21855e-06		1.08578	3.49862e-07	-3.13187e-07	-6.75668e-07
					1.4668	3.85144e-06	0.000296037	-0.000117906		1.57907	-0.000159992	9.23145e-06	-2.52841e-05		1.26926	-1.60935e-06	7.98305e-07	1.28846e-06		1.07642	1.13476e-06	-2.06327e-07	1.72498e-06		1.1052	2.15565e-07	-3.37225e-07	-4.48971e-07
					1.48124	5.22696e-05	0.000304823	-0.000100275		1.60322	-0.000165069	1.47169e-05	7.69066e-06		1.27726	-1.28198e-06	4.94578e-07	9.61538e-08		1.09255	1.79298e-06	-4.70426e-07	1.7471e-06		1.10687	1.19146e-07	-2.4794e-07	3.75246e-07
					1.48766	7.75791e-05	0.00031361	-8.15427e-05							1.29494	-1.33975e-06	2.66778e-07	-1.25e-06		1.10704	2.122e-06	-6.46492e-07	1.41722e-06		1.11822	5.50964e-09	-7.62363e-08	5.33241e-07
															1.30139	-1.60935e-06	1.99434e-08	-2.09615e-06		1.1199	2.18766e-06	-6.68501e-07	1.08727e-06		1.12794	-6.33609e-08	-7.55495e-09	6.12245e-07
															1.31106	-1.87895e-06	-9.39566e-08	-2.75e-06		1.14396	1.79227e-06	-5.80468e-07	3.61268e-07		1.12957	-9.77961e-08	5.76923e-08	6.84402e-07
															1.31912	-2.07153e-06	-1.69826e-07	-3.13462e-06		1.17439	9.57836e-07	-3.02613e-08	-3.46812e-08		1.13765	-1.42562e-07	1.19505e-07	2.44987e-07
															1.33036	-2.07153e-06	-3.40619e-07	-3.36538e-06		1.19522	3.64957e-07	1.07015e-06	-4.5266e-07		1.14896	-1.87328e-07	1.4011e-07	1.04232e-07
															1.34319	-1.8597e-06	-3.78477e-07	-3.30769e-06		1.21926	-1.40174e-07	1.59835e-06	-7.38546e-07		1.15057	-1.87328e-07	3.02198e-08	-3.31374e-08
															1.35437	-1.33975e-06	-3.5929e-07	-2.92308e-06		1.23209	-3.81776e-07	2.17056e-06	-8.92448e-07		1.15535	-9.43526e-08	-4.53297e-08	-1.36125e-07
															1.36394	-7.23521e-07	-2.83287e-07	-2.44231e-06		1.24012	-3.81886e-07	2.28061e-06	-8.48144e-07		1.17141	-1.1708e-08	-1.00275e-07	-1.94448e-07
															1.37993	-3.02613e-08	-1.50085e-07	-1.88462e-06		1.25461	-1.18711e-07	2.03851e-06	-6.93843e-07		1.1826	1.19146e-07	-1.44918e-07	-9.82531e-08
															1.39111	4.89684e-07	2.17044e-09	-1.19231e-06		1.2675	2.98122e-07	1.15818e-06	-4.29368e-07		1.18739	1.9146e-07	-1.68956e-07	1.85329e-08
															1.41354	1.02889e-06	4.05639e-08	-5.76923e-07		1.27072	3.85869e-07	5.63961e-07	-2.31205e-07		1.19703	2.29339e-07	-2.03297e-07	-3.62391e-08
															1.42957	1.29849e-06	-2.63355e-07	-1.92308e-07		1.29961	1.44046e-07	-1.62311e-07	9.91615e-08		1.21319	1.57025e-07	-1.07143e-07	-1.35806e-07
															1.436	1.29849e-06	-2.44168e-07	1.92308e-08		1.32368	-1.41606e-07	-6.46492e-07	3.19886e-07		1.22453	6.74931e-08	9.2033e-08	-2.18168e-07
															1.44728	9.90371e-07	-2.24981e-07	-3.46154e-07		1.35741	-1.85964e-07	-8.22558e-07	3.42315e-07		1.22616	3.30579e-08	1.84753e-07	-2.59336e-07
															1.45534	7.01513e-07	-2.05794e-07	-8.07692e-07		1.38153	3.31834e-08	-7.78542e-07	1.44551e-07		1.23908	-1.1708e-08	2.36264e-07	-2.07645e-07
															1.46021	3.35626e-07	-1.86607e-07	-1.05769e-06		1.39602	3.62203e-07	-5.58459e-07	3.47753e-08		1.24554	-2.89256e-08	2.19093e-07	-7.02682e-08
															1.48435	-8.8033e-08	-1.6742e-07	-1.25e-06		1.40087	6.25511e-07	-3.16369e-07	-9.69198e-08		1.26323	1.92837e-08	9.5467e-08	8.08653e-08
															1.4956	-1.65062e-07	-1.48233e-07	-1.30769e-06		1.44909	9.54067e-07	-3.02613e-08	-1.18552e-07		1.27928	1.12259e-07	-3.15934e-08	2.45707e-07
															1.51167	-1.65062e-07	-1.29046e-07	-1.03846e-06		1.4796	8.00014e-07	1.67813e-07	-1.18374e-07		1.29053	1.57025e-07	-9.68407e-08	3.4533e-07
															1.53415	-8.8033e-08	-1.09859e-07	-8.65385e-07		1.50043	2.94927e-07	3.43879e-07	4.76889e-07		1.30506	1.08815e-07	-1.20879e-07	4.41511e-07
															1.54859	6.60248e-08	-9.0672e-08	-6.73077e-07		1.51967	-7.84509e-08	4.09904e-07	4.99318e-07		1.31962	2.27273e-08	-5.56319e-08	6.16616e-07
															1.56625	1.23796e-07	-7.1485e-08	-2.69231e-07		1.54534	-4.73865e-07	4.5392e-07	5.21747e-07		1.33578	-4.61433e-08	2.74725e-09	7.53993e-07
															1.57589	1.23796e-07	-5.2298e-08	-5.76923e-08		1.57584	-6.0597e-07	4.5392e-07	5.44176e-07		1.34708	-7.36915e-08	1.05769e-07	8.91369e-07
																				1.59351	-6.72056e-07	2.11829e-07	5.66605e-07		1.36317	-3.92562e-08	1.95055e-07	1.02875e-06
																									1.36313	1.92837e-08	2.77473e-07	1.16612e-06
																									1.37599	6.74931e-08	3.04945e-07	1.3035e-06
																									1.38562	1.2259e-07	3.04945e-07	1.44088e-06
																									1.39042	1.67355e-07	2.43132e-07	1.57825e-06
																									1.40173	1.26033e-07	1.26374e-07	1.71563e-06
																									1.40177	6.40496e-08	2.33516e-08	1.85301e-06
																									1.40181	-4.82094e-09	6.18132e-09	1.99038e-06
																									1.41152	-6.33609e-08	-1.0989e-08	2.12776e-06
																									1.41961	-1.21901e-07	-3.84615e-08	2.26514e-06
																									1.42447	-1.56336e-07	-7.62363e-08	2.40251e-06
																									1.46478	-1.97658e-07	-1.10577e-07	2.53989e-06
																									1.48084	-1.15014e-07	-1.48352e-07	2.67727e-06
																									1.48242	-6.33609e-08	-1.48352e-07	2.81464e-06
																									1.48723	-2.54821e-08	-1.41484e-07	2.95202e-06
																									1.50006	6.74931e-08	-2.4794e-07	3.0894e-06
																									1.51293	9.84848e-08	-2.82281e-07	3.22678e-06
																									1.52423	6.74931e-08	-3.16621e-07	3.36415e-06
																									1.53714	2.96143e-08	-3.50962e-07	3.50153e-06
																									1.55166	-1.37741e-09	-3.85303e-07	3.63891e-06
																									1.56456	-1.51515e-08	-4.19643e-07	3.77628e-06
																									1.57907	-2.89256e-08	-4.53984e-07	3.91366e-06
																									1.60646	-2.89256e-08	-4.88325e-07	4.05104e-06
																																				1.45161	5.68731e-07
																																				1.46452	4.62331e-07
																																				1.47258	3.66211e-07
																																				1.47903	2.22008e-07
																																				1.4871	1.22455e-07
																																				1.49516	-1.83072e-08
																																				1.49677	-1.07586e-07
																																				1.54677	-4.7825e-07
																																				1.55484	-4.61046e-07
																																				1.56774	-3.78573e-07
																																				1.56935	-2.54939e-07
																																				1.5871	8.51094e-08
																																				1.5871	1.1945e-07
																																				1.59194	1.6068e-07
																																				1.59677	1.77871e-07
