# Supplementary material for: A numerical approach applied to three-dimensional wave scattering problems subjected to obliquely propagating incident waves
Source: PLoS One. 2024 Jun 6;19(6):e0304721. doi: 10.1371/journal.pone.0304721 (PMC11156327; doi:10.1371/journal.pone.0304721)
Supplement: S1 Data — (ZIP) [file pone.0304721.s001.zip › S1 Data/S1 Data/Fig 21_data.xlsx]

## Sheet: Sheet1
	Point 47096																Point 211365
	x-direction					y-direction					z-direction						x- direction					y- direction					z- direction
	t	Sv(0,20)	Sv(20,0)	Sv(20,20)		t	Sv(0,20)	Sv(20,0)	Sv(20,20)		t	Sv(0,20)	Sv(20,0)	Sv(20,20)			t	Sv(0,20)	Sv(20,0)	Sv(20,20)		t	Sv(0,20)	Sv(20,0)	Sv(20,20)		t	Sv(0,20)	Sv(20,0)	Sv(20,20)
	0.00161	6.87758e-07	-2.75103e-06	0		0	-5.53323e-10	1.0989e-06	2.19836e-06		0	-1.67364e-06	-1.67364e-06	0			0	0	2.75103e-06	-5.49451e-06		0	2.05911e-06	0	2.07105e-06		0	1.10278e-06	-2.19588e-06	1.65284e-06
	0.01127	7.56534e-06	-2.75103e-06	0		0.00806	-7.1932e-09	1.0989e-06	-1.07628e-06		0.01463	1.67364e-06	1.70407e-06	-3.36134e-06			0.02095	1.10193e-05	-2.75103e-06	-1.0989e-05		0.01772	-2.15885e-06	4.10959e-06	-1.44516e-05		0.00964	-4.38068e-06	-2.21241e-06	-2.44048e-06
	0.02575	7.56534e-06	7.56534e-06	6.89655e-06		0.0435	-4.42714e-06	1.0989e-06	3.47545e-08		0.02927	5.02092e-06	5.09192e-06	-3.36134e-06			0.05318	1.10193e-05	8.25309e-06	-1.0989e-05		0.04673	1.81809e-06	1.23288e-05	-1.43933e-05		0.02249	-4.35301e-06	-2.23445e-06	-3.76891e-06
	0.04024	7.56534e-06	7.56534e-06	6.89655e-06		0.05638	-5.53489e-06	1.0989e-06	1.15572e-06		0.05366	1.67364e-06	1.78522e-06	-6.72269e-06			0.09024	1.65289e-05	2.75103e-06	-1.0989e-05		0.07574	1.40481e-05	1.64384e-05	-1.02054e-05		0.03373	-4.32811e-06	-2.25373e-06	-5.10287e-06
	0.05795	1.10041e-05	7.56534e-06	-1.37931e-05		0.08377	-8.8504e-06	1.0989e-06	2.26456e-06		0.08293	1.67364e-06	-4.83834e-06	-6.72269e-06			0.11926	4.95868e-05	3.02613e-05	-1.0989e-05		0.10797	2.62615e-05	2.05479e-05	-1.01513e-05		0.06265	-4.27554e-06	-2.30331e-06	-5.08071e-06
	0.07887	3.50757e-05	7.56534e-06	-2.75862e-05		0.09504	-1.21548e-05	0	9.98115e-06		0.09268	-5.02092e-06	-8.13491e-06	-3.36134e-06			0.14671	0.000198347	8.5282e-05	-1.0989e-05		0.12731	4.26679e-05	1.64384e-05	-1.00763e-05		0.08193	-4.25341e-06	-3.7081e-06	-9.1491e-06
	0.09175	0.000103851	4.12655e-06	-1.72414e-05		0.09984	-2.86417e-05	-4.3956e-06	1.21922e-05		0.09756	-2.51046e-05	-8.11462e-06	6.72269e-06			0.16777	0.000479339	0.000222834	2.1978e-05		0.14021	5.91075e-05	5.34247e-05	-1.00097e-05		0.09959	-8.33834e-06	-5.11014e-06	-7.75695e-06
	0.11107	0.000282669	4.12655e-06	4.48276e-05		0.10463	-5.0623e-05	-5.49451e-06	1.87944e-05		0.10244	-5.52301e-05	-1.38963e-06	5.04202e-05			0.18242	0.000859504	0.000497937	0.00010989		0.14668	0.000108593	0.000115068	-9.94312e-06		0.13171	6.3143e-05	-1.06522e-05	1.90772e-06
	0.12877	0.00050619	4.12655e-06	0.000224138		0.1078	-7.69988e-05	-6.59341e-06	1.77143e-05		0.1122	-9.87448e-05	5.33536e-06	9.07563e-05			0.19382	0.00116	0.000685007	0.000318681		0.1596	0.000153918	0.000184932	-1.62562e-06		0.14298	8.78739e-05	4.41766e-06	2.53276e-05
	0.14004	0.000674691	-9.62861e-06	0.0005		0.11258	-0.000104475	-1.42857e-05	6.73409e-06		0.11707	-0.000132218	2.87866e-05	0.000137815			0.19875	0.00139	0.00101	0.000543956		0.16285	0.0002158	0.000250685	1.91099e-05		0.15427	0.000112602	3.04614e-05	9.82415e-05
	0.15292	0.000764099	-1.9945e-05	0.000706897		0.11734	-0.000138544	-9.89011e-06	-2.62253e-05		0.12683	-0.000158996	6.89743e-05	0.000164706			0.20369	0.00165	0.00124304	0.000884615		0.17576	0.000248745	0.000287671	8.54168e-05		0.1688	0.000140086	7.29605e-05	0.00016154
	0.16901	0.000891334	-2.68226e-05	0.000851724		0.12533	-0.000175912	-8.79121e-06	-7.12737e-05		0.13659	-0.000179079	0.000125898	0.000191597			0.21181	0.0018	0.00149908	0.00113		0.17898	0.000248729	0.000258904	0.000151674		0.17533	0.00015658	0.000141536	0.00023307
	0.18511	0.000925722	-9.62861e-06	0.000903448		0.1333	-0.000214379	-1.0989e-06	-0.000151492		0.14146	-0.000195816	0.000176138	0.000201681			0.21667	0.00188	0.00175511	0.00132		0.19345	0.000190882	5.75342e-05	0.000238616		0.18513	0.000167583	0.000240285	0.00031424
	0.20765	0.000953232	0.000134801	0.00092069		0.13968	-0.000250647	4.3956e-06	-0.000209724		0.1561	-0.000158996	0.000212958	0.00022521			0.23586	0.00153	0.00201114	0.00146		0.19501	8.35842e-05	-0.000230137	0.000259335		0.18846	0.000148372	0.000315725	0.000400906
	0.21087	0.000877579	0.000227648	0.000893103		0.14282	-0.00029021	6.59341e-06	-0.00027456		0.16585	-9.53975e-05	0.000239767	0.000258824			0.24379	0.00121	0.00167	0.00153		0.20295	-0.00013929	-0.00039863	0.000114532		0.19338	0.000107174	0.000374702	0.000443556
	0.22052	0.000891334	0.000454608	0.000862069		0.14758	-0.000325378	-9.89011e-06	-0.000314115		0.17561	-5.02092e-06	0.000259861	0.000305882			0.25174	0.000931129	0.0014	0.00164		0.20927	-0.000362157	-0.000554795	-9.23522e-05		0.19668	5.63523e-05	0.000432309	0.000480695
	0.22696	0.000832875	0.000650619	0.000862069		0.1524	-0.000335271	-1.97802e-05	-0.00033609		0.18537	4.51883e-05	0.000283312	0.000339496			0.26449	0.000584022	0.00115	0.00167		0.21875	-0.000717088	-0.000653425	-0.000398535		0.208	2.20199e-05	0.000480301	0.000521969
	0.23501	0.000709078	0.00081912	0.000848276		0.16526	-0.000349566	-1.0989e-05	-0.000351466		0.18049	0.000102092	0.000300068	0.000366387			0.26276	0.000297521	0.000822558	0.00155		0.22024	-0.00093993	-0.000739726	-0.00072954		0.21125	-1.09417e-05	0.000500871	0.000539857
	0.24467	0.000540578	0.000918845	0.0008		0.18139	-0.000340786	-6.59341e-06	-0.000355857		0.18537	0.000155649	0.000320172	0.000393277			0.27558	0.000110193	0.00061348	0.00121		0.22982	-0.0011	-0.000575342	-0.000973654		0.21609	-3.29198e-05	0.000515952	0.000560498
	0.2495	0.000134801	0.000973865	0.000644828		0.19106	-0.000336397	2.1978e-06	-0.000352552		0.19024	0.000192469	0.000333572	0.000396639			0.29003	0	0.000325493	0.000818681		0.23622	-0.00118	-0.000283562	-0.00115		0.23201	-0.000131794	0.00042539	0.000586646
	0.26076	-0.000250344	0.00101	0.000517241		0.19912	-0.000336402	1.64835e-05	-0.000344844		0.2	0.000222594	0.000346981	0.000319328			0.3014	0.000220386	5.72327e-05	0.000428571		0.24102	-0.00125	-4.93151e-05	-0.00129		0.23673	-0.000152387	0.000365025	0.000575662
	0.27686	-0.000449794	0.00104	0.000341379		0.21201	-0.000338609	2.63736e-05	-0.000334947		0.21463	0.000239331	0.000353716	0.000265546			0.31283	0.000600551	-0.000211027	0.000241758		0.24585	-0.00125	0.000184932	-0.00134		0.24141	-0.000166115	0.000274482	0.000460143
	0.28974	-0.000594223	0.000984182	0.000155172		0.2378	-0.000330934	2.63736e-05	-0.000327247		0.22927	0.000192469	0.00033699	0.000205042			0.32747	0.000947658	-0.000479287	0.000137363		0.25881	-0.00113	0.000349315	-0.00102		0.24934	-0.000175711	0.000209997	0.000350117
	0.30744	-0.000721458	0.000939477	-1.72414e-05		0.25714	-0.00032875	1.75824e-05	-0.000327239		0.2439	9.87448e-05	0.000296863	0.000104202			0.32915	0.0011	-0.000747547	5.49451e-05		0.267	-0.000878273	0.000456164	-0.000799748		0.25083	-0.000183939	0.000141407	0.000205701
	0.32354	-0.000817744	0.000942916	-0.000189655		0.27649	-0.00032217	4.3956e-06	-0.000328321		0.25366	1.67364e-06	0.00024	4.36975e-05			0.34369	0.00121	0.000167813	0.000659341		0.27195	-0.000663718	0.000472603	-0.000481106		0.25877	-0.000146809	8.51519e-05	8.46691e-05
	0.33803	-0.000841816	0.000953232	-0.000324138		0.29429	-0.00028372	0	-0.000317329		0.26829	-6.86192e-05	0.000189801	-3.69748e-05			0.35661	0.00128	0.000415406	0.000923077		0.27848	-0.000494563	0.000258904	-0.000162464		0.2603	-8.63475e-05	3.57666e-05	9.01529e-06
	0.34769	-0.000828061	0.000953232	-0.000441379		0.30893	-0.000217796	2.1978e-06	-0.000283256		0.27317	-0.000105439	0.000132907	-0.000110924			0.36134	0.00102	0.000690509	0.00113		0.27856	-0.000362514	9.86301e-05	1.96052e-05		0.2602	-2.52842e-06	-3.00769e-05	-7.90099e-05
	0.3493	-0.000662999	0.000936039	-0.000575862		0.31875	-0.000141979	1.0989e-05	-0.000200828		0.2878	-0.000122176	6.59719e-05	-0.00017479			0.36607	0.00077135	0.000910591	0.00126		0.27863	-0.000222212	-4.93151e-05	0.000164462		0.27297	5.65432e-05	-7.81098e-05	-0.000169783
	0.36056	-0.000219395	0.000863824	-0.000672414		0.33822	-7.27614e-05	1.31868e-05	-0.000141475		0.29756	-0.000105439	-7.66831e-06	-0.000235294			0.37564	0.000517906	0.00112	0.00137		0.28998	-9.84738e-05	-0.000176712	1.14001e-05		0.27936	0.000112876	-0.000102812	-0.000235808
	0.39276	4.5392e-05	0.000674691	-0.000724138		0.34641	-5.73409e-06	1.53846e-05	-5.79489e-05		0.30732	-6.19247e-05	-7.46139e-05	-0.000292437			0.382	0.00031405	0.00133652	0.0014		0.29646	-3.24824e-05	-0.000234247	-8.37558e-05		0.28737	0.00014586	-0.000116543	-0.000275685
	0.41368	0.000262036	0.00033425	-0.000748276		0.36105	6.23877e-05	9.89011e-06	5.79517e-06		0.3122	-3.51464e-05	-0.000141539	-0.000339496			0.3867	-1.65289e-05	0.00155127	0.000956044		0.30768	-0.000139831	-0.000254795	-0.000137524		0.29696	5.38679e-05	-0.000143995	-0.00031418
	0.433	0.000430536	5.57084e-05	-0.000748276		0.37404	0.000109632	-8.79121e-06	5.5259e-05		0.31707	-1.17155e-05	-0.000228538	-0.000356303			0.39621	-0.000418733	0.00147	0.000708791		0.31084	-0.000247137	-0.000287671	-0.000187167		0.30656	3.05355e-05	-0.000170074	-0.000333424
	0.44427	0.00061967	-0.000140303	-0.000713793		0.38699	0.000141491	-2.08791e-05	7.72536e-05		0.32683	8.3682e-06	-0.000308873	-0.000366387			0.40408	-0.000881543	0.00157	0.000335165		0.32207	-0.000342106	-0.000324658	-0.000302996		0.31132	1.95686e-05	-0.000204376	-0.000351278
	0.46519	0.000740028	-0.000281293	-0.000637931		0.3951	0.00016676	-3.2967e-05	0.000104741		0.34146	3.84937e-05	-0.000345683	-0.000369748			0.41841	-0.00131	0.00137	0.000192308		0.33661	-0.000272029	-0.000349315	-0.00041054		0.3193	3.05798e-05	-0.000238683	-0.000293453
	0.4829	0.000798487	-0.0004326	-0.000431034		0.41448	0.000187626	-3.40659e-05	0.000127826		0.35122	5.85774e-05	-0.000365766	-0.000332773			0.43441	-0.00158	0.00102	-4.94505e-05		0.34793	-0.000193683	-0.000349315	-0.00048086		0.32407	4.2948e-05	-0.000270241	-0.000201282
	0.50221	0.000815681	-0.000525447	-0.000172414		0.43547	0.000212886	-2.63736e-05	0.000165202		0.37561	2.51046e-05	-0.000382493	-0.00027563			0.44885	-0.00174	6.32737e-05	-0.000225275		0.356	-0.000164839	-0.000271233	-0.00056359		0.32885	4.98217e-05	-0.000294941	-0.000111845
	0.52475	0.000801926	-0.000628611	8.62069e-05		0.44355	0.000224968	-1.97802e-05	0.000213565		0.37561	1.67364e-06	-0.000389167	-0.000198319			0.4683	-0.00145	-0.000134801	-0.00108		0.36398	-0.000305183	-8.21918e-05	-0.000617358		0.3385	5.12009e-05	-0.000283983	-1.00287e-05
	0.55694	0.000729711	-0.00071458	0.000224138		0.45164	0.00023815	-6.59341e-06	0.00023225		0.37561	-1.50628e-05	-0.000392494	-0.000137815			0.48453	-0.00116	-0.000354883	-0.00119		0.37683	-0.000396033	8.21918e-05	-0.000534583		0.36276	3.61048e-05	-0.000183888	6.84094e-05
	0.58109	0.00059216	-0.000748968	0.000331034		0.45972	0.00025243	1.0989e-06	0.000246541		0.38537	-2.51046e-05	-0.000359001	-7.73109e-05			0.50077	-0.000842975	-0.000662999	-0.00131		0.38	-0.000478581	0.000176712	-0.000356639		0.38061	1.13794e-05	-7.55508e-05	0.000133087
	0.61006	0.000444292	-0.000752407	0.000424138		0.47103	0.000265609	1.0989e-05	0.000260829		0.40488	-1.841e-05	-0.000251837	-1.68067e-05			0.52019	-0.000628099	-0.000861073	-0.00149		0.38801	-0.000577659	0.000234247	-0.000236626		0.38393	-1.88294e-05	-2.85421e-06	0.000156484
	0.62294	0.000292985	-0.000752407	0.000503448		0.48717	0.000280982	1.0989e-05	0.000269626		0.42927	-1.841e-05	-0.000178167	1.0084e-05			0.53303	-0.000754821	-0.00111	-0.0016		0.39605	-0.000594207	0.000279452	-0.000145575		0.40012	-0.00015342	7.53073e-05	0.000185384
	0.63903	0.000110729	-0.000731774	0.000562069		0.50648	0.000265585	2.1978e-06	0.000275128		0.43902	-2.17573e-05	-0.000104506	5.04202e-05			0.55229	-0.000942149	-0.00129	-0.00165		0.40422	-0.000387921	0.000308219	-2.14203e-05		0.40986	-0.000175393	0.000132904	0.000211544
	0.65513	-7.84044e-05	-0.00063205	0.000617241		0.52252	0.000232606	7.69231e-06	0.000275134		0.45366	-1.17155e-05	-4.08672e-05	9.07563e-05			0.57966	-0.00101	-0.00146	-0.00149		0.41396	-0.000247669	0.000349315	0.000177238		0.41958	-0.0001905	0.000189129	0.000192303
	0.67445	-0.000267538	-0.000449794	0.000675862		0.53855	0.000191936	6.59341e-06	0.000266356		0.46829	1.67364e-06	3.27831e-05	0.000114286			0.59592	-0.000644628	-0.00159	-0.00113		0.42531	-0.000128058	0.000382192	0.000317957		0.43413	-0.000197357	0.000243973	0.000122155
	0.70342	-0.000405089	-5.43329e-05	0.0007		0.56905	0.000131476	-4.3956e-06	0.000238895		0.46829	8.3682e-06	8.97375e-05	0.000141176			0.63474	-0.000264463	-0.00165	-0.000873626		0.43667	2.86925e-05	0.00040274	0.000512482		0.44545	-0.000193208	0.000289221	5.33894e-05
	0.72435	-0.000515131	0.000131362	0.000706897		0.57867	0.000109491	-5.49451e-06	0.000224615		0.47317	1.50628e-05	0.000116516	0.000154622			0.66555	0.000231405	-0.00169	-0.000708791		0.4448	0.00017308	0.000349315	0.000719429		0.45675	-3.7897e-05	0.000323496	-1.40001e-05
	0.74688	-0.00063205	0.000262036	0.000665517		0.59474	8.86009e-05	0	0.000193855		0.47805	2.84519e-05	0.00013662	0.000161345			0.69162	0.000947658	-0.0013	-0.000571429		0.45132	0.000296843	0.000263014	0.000880841		0.46158	1.84495e-05	0.000328974	-0.000104774
	0.76298	-0.000724897	0.000368638	0.000493103		0.60759	6.99107e-05	7.69231e-06	0.000175175		0.49268	4.1841e-05	0.000163418	0.000164706			0.69827	0.00145	-0.000828061	-0.000961538		0.45624	0.000461879	0.000123288	0.000980189		0.46474	5.41694e-05	0.000298791	-0.000165297
	0.78712	-0.000755846	0.000488996	0.000282759		0.61882	4.35294e-05	1.31868e-05	0.000159796		0.5122	5.52301e-05	0.00017347	0.000151261			0.71448	0.00169	-0.000657497	-0.000994505		0.47243	0.000602098	-8.21918e-06	0.00112		0.4743	9.53866e-05	0.000249391	-0.000216183
	0.80322	-0.000755846	0.000588721	5.17241e-05		0.62684	2.37436e-05	2.08791e-05	0.00015321		0.52195	5.52301e-05	0.000183553	0.00012437			0.73065	0.00183	-0.000707015	-0.00102		0.47894	0.000729988	-0.000135616	0.00123		0.47262	0.000122865	0.000201383	-0.000242298
	0.81288	-0.000735213	0.000633425	-0.000165517		0.63324	3.95903e-06	2.96703e-05	0.000136738		0.53171	3.17992e-05	0.000173562	9.7479e-05			0.7418	0.00152	-0.000938102	-0.000956044		0.48383	0.000837253	-0.000226027	0.00112		0.4741	0.000146225	0.000125935	-0.000243657
	0.83058	-0.000583906	0.000702201	-0.000324138		0.65085	-5.53937e-05	2.96703e-05	0.000127949		0.54634	1.67364e-06	0.000133425	2.35294e-05			0.75134	0.0012	-0.000762036	-0.000763736		0.4984	0.000956847	-0.000226027	0.00095134		0.48201	0.000162717	5.04756e-05	-0.000141852
	0.84507	-0.000274415	0.000736589	-0.000431034		0.67331	-9.93652e-05	2.30769e-05	0.000118064		0.5561	-3.17992e-05	0.00010334	-2.68908e-05			0.77214	0.000837466	-0.00058597	-0.000582418		0.51456	0.00105	-0.000110959	0.000690671		0.48192	0.000168219	-4.39397e-06	-5.24123e-05
	0.85634	8.66575e-05	0.000753783	-0.000531034		0.68452	-0.000133439	1.53846e-05	9.27949e-05		0.57073	-6.19247e-05	6.32129e-05	-0.000114286			0.78491	0.000534435	-0.000519945	0.000445055		0.53227	0.00102	-5.34247e-05	0.000500355		0.48987	0.000153112	-5.92773e-05	3.28951e-05
	0.87243	0.000272352	0.000743466	-0.000624138		0.70059	-0.000158725	7.69231e-06	6.31301e-05		0.57561	-8.53556e-05	-3.44871e-07	-0.000161345			0.80578	0.000352617	-0.000382393	0.000824176		0.53864	0.000890615	-8.21918e-06	0.000351423		0.493	0.000127035	-0.000107294	0.000100307
	0.89175	0.000368638	0.000685007	-0.000668966		0.71507	-0.000166427	-4.3956e-06	3.34652e-05		0.59024	-0.000115481	-4.04818e-05	-0.000191597			0.82033	0.000473829	-0.000299862	0.00102		0.54824	0.000758516	8.63014e-05	0.00022731		0.49777	0.000105074	-0.000142967	0.000147088
	0.90302	0.000468363	0.000599037	-0.000689655		0.72473	-0.000171928	-9.89011e-06	7.09708e-06		0.6	-0.00012887	-5.38304e-05	-0.000208403			0.83651	0.000628099	-0.000195323	0.00124		0.55785	0.00064705	0.000143836	9.90753e-05		0.49932	8.44834e-05	-0.000175892	0.000185606
	0.92072	0.000526823	0.000492435	-0.000658621		0.73277	-0.000177428	-1.53846e-05	-2.14689e-05		0.61951	-0.000122176	-4.37479e-05	-0.000191597			0.85271	0.000848485	3.57634e-05	0.00151		0.55944	0.000605776	4.52055e-05	3.93187e-06		0.50572	5.70246e-05	-0.000192363	0.000203499
	0.9336	0.000571527	0.000403026	-0.000493103		0.74406	-0.000176337	-1.20879e-05	-5.33304e-05		0.62927	-0.000102092	-1.69393e-05	-0.000137815			0.8688	0.000793388	0.000250344	0.00159		0.57069	0.000564452	-0.000119178	3.29349e-05		0.51373	4.4673e-05	-0.000204723	0.000244784
	0.95131	0.00061967	0.000248281	-0.000113793		0.75374	-0.000168651	-1.0989e-05	-7.42041e-05		0.6439	-6.19247e-05	6.50184e-06	-7.05882e-05			0.86873	0.000628099	0.000437414	0.00161		0.59163	0.000547838	-0.000226027	9.50164e-05		0.52014	4.05853e-05	-0.000212964	0.000233818
	0.97384	0.00056121	9.00963e-05	5.86207e-05		0.7602	-0.000160963	-1.0989e-05	-9.28777e-05		0.65366	-4.51883e-05	3.99848e-05	-3.02521e-05			0.87994	0.000451791	0.000696011	0.00157		0.59804	0.000469401	-0.000275342	0.000165391		0.52501	1.59153e-05	-0.000184166	0.000192575
	0.99155	0.000444292	-4.74553e-05	0.000231034		0.76827	-0.000154375	-1.20879e-05	-0.000109353		0.65854	-3.17992e-05	6.00888e-05	1.34454e-05			0.88629	0.000198347	0.00165	0.00131		0.60765	0.000378567	-0.000324658	0.000235765		0.54438	6.31372e-06	-0.000126586	0.000130693
	1.01408	0.000286107	-0.000229711	0.000331034		0.77955	-0.000153284	-1.75824e-05	-0.000119235		0.66829	-1.50628e-05	8.35501e-05	3.69748e-05			0.88779	-7.7135e-05	0.0018	0.000967033		0.61888	0.000271219	-0.000353425	0.000264747		0.54928	1.87041e-05	-7.30966e-05	8.11908e-05
	1.02857	0.000134801	-0.000350069	0.000396552		0.78115	-0.000160978	-1.75824e-05	-0.000135704		0.68293	-5.02092e-06	9.36326e-05	6.38655e-05			0.89731	-0.000429752	0.00187	0.000241758		0.6349	0.000106074	-0.000357534	0.000169599		0.56225	3.93085e-05	-4.53169e-06	2.06761e-05
	1.0495	3.16369e-05	-0.000477304	0.000434483		0.78918	-0.000169774	-1.64835e-05	-0.000141189		0.69756	5.02092e-06	8.02739e-05	7.73109e-05			0.90364	-0.000716253	0.00174	0.000307692		0.64619	0.000122522	-0.000275342	5.3762e-05		0.56873	5.85504e-05	2.97507e-05	-2.05896e-05
	1.07847	-7.84044e-05	-0.000587345	0.000465517		0.794	-0.000179668	-1.0989e-05	-0.00015765		0.70244	1.17155e-05	4.34842e-05	7.73109e-05			0.91803	-0.000991736	0.00143	0.000434066		0.65428	0.000188505	-0.00020137	-7.03595e-05		0.57682	7.50312e-05	6.54022e-05	-4.53463e-05
	1.10584	-0.00014718	-0.000656121	0.000489655		0.80204	-0.000187366	-4.3956e-06	-0.000164238		0.7122	1.17155e-05	3.32699e-06	6.72269e-05			0.93406	-0.0012	0.00105	0.000895604		0.66236	0.000233856	-0.000110959	-0.000268964		0.58167	9.28967e-05	8.597e-05	-6.32225e-05
	1.13642	-0.000229711	-0.000700825	0.0005		0.80847	-0.000193964	2.1978e-06	-0.000175217		0.72683	8.3682e-06	-5.01889e-05	4.03361e-05			0.95174	-0.00132	0.000740028	0.000950549		0.67523	0.000192524	-7.80822e-05	-0.000496525		0.58811	0.000112202	9.55611e-05	-7.69556e-05
	1.15252	-0.000274415	-0.000700825	0.00047931		0.82619	-0.000198371	9.89011e-06	-0.000186194		0.74146	-1.67364e-06	-8.69989e-05	6.72269e-06			0.97266	-0.00138	0.000492435	0.000873626		0.67841	0.000122356	-4.10959e-05	-0.000724083		0.58969	9.16116e-05	7.77258e-05	-5.90433e-05
	1.17505	-0.000308803	-0.000628611	0.00037931		0.84392	-0.000196186	9.89011e-06	-0.000197173		0.7561	-1.17155e-05	-0.000120451	-2.35294e-05			0.99855	-0.00111	0.000635488	0.000818681		0.68804	3.97756e-05	0	-0.000864773		0.60565	6.82682e-05	1.45983e-05	-3.56151e-05
	1.19276	-0.000343191	-0.000449794	0.000327586		0.87628	-0.000128076	6.59341e-06	-0.000200464		0.77073	-2.17573e-05	-0.000160578	-4.36975e-05			1.01477	-0.000831956	0.000751032	0.000686813		0.70242	-0.000179006	4.10959e-05	-0.000951653		0.60875	4.08066e-05	-5.26224e-05	-1.08418e-05
	1.22495	-0.000367263	-0.000123109	0.000217241		0.89247	-8.85267e-05	0	-0.000197155		0.78537	-1.67364e-06	-0.000183979	-6.05042e-05			1.03749	-0.000446281	0.000861073	0.0005		0.71355	-0.000455542	8.63014e-05	-0.00102		0.61831	1.33451e-05	-0.000106137	3.73264e-05
	1.24266	-0.000391334	4.5392e-05	9.31034e-05		0.9022	-5.88631e-05	-5.49451e-06	-0.000181762		0.80976	3.84937e-05	-0.000170559	-6.38655e-05			1.04878	-0.000402204	0.00080055	0.00032967		0.7247	-0.000690812	0.000139726	-0.00103		0.62466	-2.23693e-05	-0.000151415	6.89801e-05
	1.25875	-0.000401651	0.000151994	3.10345e-05		0.91354	-2.81016e-05	-8.79121e-06	-0.000161978		0.82927	9.53975e-05	-0.000127004	-4.70588e-05			1.06331	-0.000330579	0.000624484	0.000181319		0.72621	-0.000893021	0.00019726	-0.000976409		0.63265	-6.21935e-05	-0.00017612	0.000100639
	1.27485	-0.000446355	0.000272352	-3.44828e-05		0.92487	-1.73577e-06	-3.2967e-06	-0.000145486		0.8439	0.000122176	-6.00279e-05	-1.0084e-05			1.081	-0.000418733	0.000354883	-3.2967e-05		0.73419	-0.00103	0.000258904	-0.000823252		0.64386	-9.78996e-05	-0.000198087	0.000117157
	1.29095	-0.000475216	0.000351444	-9.31034e-05		0.93779	1.14422e-05	0	-0.000125696		0.85366	0.000138912	-9.78826e-06	1.34454e-05			1.09708	-0.000512397	0.000112792	-0.00032967		0.74059	-0.00112	0.000279452	-0.000591465		0.6599	-0.000114375	-0.000211832	0.000136431
	1.31026	-0.000504078	0.000451169	-0.000165517		0.9459	3.78102e-05	7.69231e-06	-0.000103711		0.86341	0.000145607	4.04412e-05	3.02521e-05			1.11317	-0.000567493	-0.000145805	-0.00107		0.75024	-0.00114	0.000193151	-0.000409354		0.67438	-0.000140421	-0.00019814	0.000129572
	1.32958	-0.000532939	0.000509629	-0.000266379		0.95561	5.86827e-05	1.31868e-05	-7.7332e-05		0.87805	0.000138912	6.38823e-05	6.72269e-05			1.12767	-0.000567493	-0.000376891	-0.00105		0.76157	-0.00105	0	-0.000243791		0.69052	-0.000110165	-0.000151528	0.00011445
	1.33924	-0.000561801	0.000544017	-0.000346551		0.96695	8.83452e-05	1.31868e-05	-4.32549e-05		0.8878	0.000115481	0.00010407	9.41176e-05			1.14383	-0.000446281	-0.00061348	-0.000912088		0.7826	-0.000893312	-7.80822e-05	-0.000152752		0.7067	-9.6418e-05	-7.88535e-05	9.51981e-05
	1.35372	-0.000590662	0.000574966	-0.000426724		0.98313	0.000124598	6.59341e-06	-1.46769e-05		0.89756	9.53975e-05	0.000144258	0.000121008			1.16169	-0.000110193	-0.000767538	-0.000736264		0.79558	-0.000732444	-0.000119178	-0.00011964		0.72124	-0.00010739	-3.08674e-05	7.45708e-05
	1.37626	-0.000619523	0.000581843	-0.000506896		0.99445	0.000146568	1.0989e-06	1.61023e-05		0.9122	4.51883e-05	0.000171076	0.000144538			1.17631	0.000187328	-0.000998624	-0.000549451		0.80532	-0.000596318	-0.000164384	-0.000123774		0.73253	-0.000114259	6.63282e-07	4.56987e-05
	1.42616	-0.000648385	0.000513067	-0.000587068		1.01062	0.000170733	-6.59341e-06	4.90827e-05		0.92195	-1.67364e-06	0.000177801	0.000157983			1.17641	0.000440771	-0.000927098	-0.000368132		0.81505	-0.000468445	-0.000176712	-0.00016099		0.74061	-0.000118368	2.67125e-05	2.50686e-05
	1.45513	-0.000677246	0.000389271	-0.000667241		1.02032	0.000188309	-1.0989e-05	8.31542e-05		0.92683	-2.17573e-05	0.000151064	0.000141176			1.19103	0.000727273	-0.000822558	-0.000434066		0.82318	-0.000348817	-0.000123288	-0.00027269		0.7487	-0.000121116	6.2364e-05	4.43575e-06
	1.48893	-0.000706107	0.000248281	-0.000747413		1.03648	0.000213572	-9.89011e-06	0.000106244		0.94146	-5.52301e-05	0.000110937	0.000121008			1.19756	0.000947658	-0.000651994	-0.000516484		0.83612	-0.000253973	-6.57534e-05	-0.000355428		0.76484	-0.000118355	0.000108976	-1.6186e-05
	1.5163	-0.000734969	0.000100413	-0.000827585		1.04777	0.000220158	-6.59341e-06	0.000137021		0.95122	-7.53138e-05	7.75048e-05	9.07563e-05			1.21375	0.00112	-0.000497937	-0.000543956		0.85546	-0.00023344	1.23288e-05	-0.000396774		0.77935	-0.000107357	0.000144616	-3.13112e-05
	1.53561	-0.00076383	1.44429e-05	-0.000907758		1.06871	0.000214649	-4.3956e-06	0.000153516		0.9561	-8.53556e-05	6.41258e-05	5.71429e-05			1.23473	0.00121	-0.000277854	-0.000516484		0.86996	-0.000250021	6.16438e-05	-0.000359491		0.79063	-7.29584e-05	0.000167916	-5.46702e-05
	1.55976	-0.000792691	-5.43329e-05	-0.00098793		1.09283	0.000188259	0	0.000178801		0.98049	-8.53556e-05	3.07037e-05	2.68908e-05			1.25235	0.000958678	-0.000376891	-0.000423077		0.88443	-0.000291361	0.000127397	-0.000276711		0.80671	-7.56946e-05	0.000174747	-6.56578e-05
	1.57907	-0.000821553	-0.000109354	-0.0010681		1.11051	0.000166269	6.59341e-06	0.000206292		0.99512	-7.53138e-05	1.73349e-05	6.72269e-06			1.25708	0.000683196	-0.000464924	5.49451e-06		0.90056	-0.000262559	0.000143836	4.19809e-05		0.82594	-8.53017e-05	0.000145908	-6.56328e-05
	1.59678	-0.000850414	-0.000157497	-0.00114827		1.14106	0.000136577	1.20879e-05	0.000222792		1.00976	-5.85774e-05	6.1874e-07	-2.35294e-05			1.26342	0.000440771	-0.000574966	0.000741758		0.91192	-0.000118188	0.000152055	0.000393768		0.84516	-9.35352e-05	0.000108838	-6.14758e-05
						1.16836	9.26025e-05	1.31868e-05	0.000228298		1.02927	-4.51883e-05	-1.94244e-05	-3.69748e-05			1.27946	0.000258953	-0.000283356	0.000840659		0.92809	-1.51078e-05	0.000127397	0.000538596		0.85799	-0.000105887	9.78419e-05	-7.52172e-05
						1.18924	5.63244e-05	1.31868e-05	0.000217324		1.03902	-5.85774e-05	-3.94776e-05	-4.70588e-05			1.2907	0.000165289	-2.75103e-06	0.000747253		0.9346	0.000116908	9.86301e-05	0.000600694		0.87081	-0.000114115	7.5872e-05	-8.34565e-05
						1.20368	2.55453e-05	2.00942e-05	0.000199747		1.0439	-6.86192e-05	-5.61836e-05	-6.72269e-05			1.3149	0.000242424	0.00026685	0.000571429		0.94435	0.00026954	5.34247e-05	0.000679381		0.87399	-0.000116857	5.52904e-05	-9.58251e-05
						1.21326	-1.73185e-05	2.39011e-05	0.000171182		1.04878	-8.53556e-05	-8.62787e-05	-7.73109e-05			1.32785	0.000385675	0.000503439	0.000445055		0.95248	0.000409801	2.05479e-05	0.000683582		0.88515	-0.000119593	3.14508e-06	-0.00010681
						1.22765	-7.00756e-05	2.7708e-05	0.000132739		1.06341	-0.000102092	-0.000106332	-9.41176e-05			1.34239	0.000479339	0.000696011	0.000291209		0.96223	0.000562433	-2.87671e-05	0.000621575		0.89313	-0.000118208	-2.56752e-05	-0.000113676
						1.24369	-0.000108548	3.15149e-05	8.98932e-05		1.07317	-0.000118828	-0.000116353	-0.000110924			1.35855	0.000606061	0.000943604	0.000214286		0.97196	0.000673799	-9.45205e-05	0.000551251		0.90595	-0.000107211	-4.62733e-05	-0.000105401
						1.26778	-0.000149224	3.53218e-05	4.70481e-05		1.0878	-0.000135565	-0.000116323	-0.00012437			1.37142	0.000550964	0.00104	0.000153846		0.98815	0.000805765	-0.000176712	0.000447853		0.91881	-4.12211e-05	-4.49236e-05	-9.57669e-05
						1.28867	-0.000174513	3.91287e-05	8.59207e-06		1.09268	-0.000142259	-0.000102924	-0.000134454			1.37944	0.0004573	0.00101	0.000318681		0.99946	0.000871732	-0.000226027	0.000311313		0.9333	-9.60268e-06	-2.57441e-05	-8.60967e-05
						1.3128	-0.000196508	4.29356e-05	-2.65673e-05		1.10244	-0.000142259	-8.6157e-05	-0.000154622			1.39226	0.000292011	0.000822558	0.000401099		1.0043	0.000888213	-0.000242466	0.000145825		0.94938	3.3002e-05	-1.47977e-05	-9.15849e-05
						1.32888	-0.000209706	4.67425e-05	-4.74453e-05		1.11707	-0.000132218	-6.27159e-05	-0.000164706			1.40834	0.000187328	0.000580468	0.000456044		1.02041	0.00087575	-0.000254795	-7.23306e-06		0.9558	7.14802e-05	-1.48087e-05	-9.70621e-05
						1.34337	-0.000216309	5.05494e-05	-6.9419e-05		1.12683	-0.000108787	-2.25282e-05	-0.000157983			1.41315	0.000143251	0.000404402	0.000543956		1.04132	0.000805491	-0.000246575	-6.92771e-05		0.95739	0.000100332	-2.57854e-05	-0.000102553
						1.35947	-0.000221814	5.43563e-05	-8.80959e-05		1.14146	-6.86192e-05	1.09649e-05	-0.00012437			1.43884	-8.81543e-05	0.000250344	0.000543956		1.0653	0.000462864	-0.000226027	-0.000110615		0.96538	0.000140176	-5.46057e-05	-9.97799e-05
						1.3837	-0.000194359	5.81632e-05	-0.000101279		1.15122	-3.17992e-05	2.43641e-05	-8.7395e-05			1.4501	-0.000132231	0.000118294	0.000214286		1.09419	0.000252261	-0.000135616	-4.85167e-05		0.97977	0.000202014	-9.30391e-05	-9.01291e-05
						1.40636	-0.000142726	6.19701e-05	-0.000126539		1.16585	8.3682e-06	3.77736e-05	-5.71429e-05			1.4662	-0.000165289	0.000525447	0.000137363		1.11184	0.000107741	-1.23288e-05	6.32451e-05		0.98776	0.000215756	-0.000120488	-2.81834e-05
						1.42253	-0.000111968	6.5777e-05	-0.000148505		1.18049	4.1841e-05	6.12248e-05	-6.72269e-06			1.4807	-0.000165289	0.00064099	4.94505e-05		1.12148	5.4046e-05	9.45205e-05	0.000104629		0.99577	0.000134817	-0.000135591	2.68735e-05
						1.42903	-8.44996e-05	6.95839e-05	-0.000168265		1.19512	7.86611e-05	6.79701e-05	5.04202e-05			1.50971	-0.000143251	0.000690509	-3.2967e-05		1.14242	4.56849e-05	0.000164384	0.000220516		1.01502	0.000122459	-0.000154828	9.01726e-05
						1.43876	-5.59349e-05	7.33908e-05	-0.000173742		1.21463	9.53975e-05	5.79587e-05	7.39496e-05			1.52424	-7.7135e-05	0.000486933	-8.24176e-05		1.15374	0.000119904	0.000226027	0.000332253		1.02786	0.00010049	-0.000158965	0.000145216
						1.45333	-2.18789e-05	7.71977e-05	-0.000175934		1.22439	0.000105439	3.79054e-05	9.7479e-05								1.16022	0.000190022	0.000267123	0.000419191		1.03912	7.16601e-05	-0.000149382	0.000168613
						1.47273	1.10748e-05	8.10047e-05	-0.000180319		1.22927	8.53556e-05	2.11893e-05	0.000114286								1.17635	0.000214698	0.000316438	0.000377828		1.05847	4.42041e-05	-0.000102776	0.000190633
						1.48567	3.63406e-05	8.48116e-05	-0.000180312		1.2439	5.52301e-05	1.11779e-05	0.00012437								1.18758	0.000136236	0.000369863	0.000253719		1.07463	1.81161e-05	-4.79343e-05	0.000204424
						1.4986	5.39141e-05	8.86185e-05	-0.000173697		1.25854	4.1841e-05	-5.52808e-06	0.000107563								1.19882	4.95205e-05	0.000332877	0.000129594		1.09238	-3.54167e-05	2.78975e-06	0.000178309
						1.51799	8.13733e-05	9.24254e-05	-0.000169293		1.26341	3.51464e-05	-1.55294e-05	8.7395e-05								1.21003	-7.43337e-05	0.000168493	-3.58906e-05		1.09886	-3.12737e-05	3.57005e-05	0.000152187
						1.53091	9.89469e-05	9.62323e-05	-0.000151702		1.27317	2.84519e-05	-1.88259e-05	7.39496e-05								1.22284	-0.000222956	2.87671e-05	-0.000160008		1.10373	-2.02625e-05	6.72422e-05	0.000134314
						1.54382	0.000108828	0.000100039	-0.000128614		1.27805	2.84519e-05	-1.54076e-05	6.05042e-05								1.23081	-0.000388059	-0.000110959	-0.000371038		1.11018	3.09475e-06	8.50638e-05	8.89494e-05
						1.55189	0.000113218	0.000103846	-0.000112122		1.29268	2.84519e-05	-1.20299e-05	4.70588e-05								1.24199	-0.000573811	-0.00020137	-0.000519992		1.12306	1.82296e-05	0.000102874	4.90786e-05
						1.55995	0.000116509	0.000107653	-9.3436e-05		1.30244	3.17992e-05	-1.53163e-05	3.36134e-05								1.24995	-0.000747167	-0.000275342	-0.000681355		1.13909	2.6488e-05	8.0899e-05	2.70841e-05
						1.57446	0.000120895	0.00011146	-6.59546e-05		1.32195	3.84937e-05	-1.86332e-05	3.02521e-05								1.25796	-0.000833866	-0.000316438	-0.000793054		1.15024	3.88755e-05	2.05232e-05	7.83508e-06
						1.5793	0.000120892	0.000115267	-4.7271e-05		1.33171	4.85356e-05	-2.19298e-05	2.35294e-05								1.26757	-0.000937079	-0.000324658	-0.000846818		1.15819	2.38043e-05	-2.75014e-05	-5.90353e-06
											1.35122	4.1841e-05	-1.51541e-05	2.01681e-05								1.27401	-0.000945365	-0.000287671	-0.000755742		1.1726	-9.16002e-06	-5.90762e-05	-1.68966e-05
											1.36098	3.17992e-05	-1.17358e-05	1.34454e-05								1.29988	-0.000792816	-0.00020137	-0.000602584		1.18061	-0.000109407	-7.41791e-05	-1.96394e-05
											1.37561	1.841e-05	-1.59338e-05	6.72269e-06								1.30966	-0.000565907	-0.000106849	-0.000337731		1.19023	-0.000131383	-8.10543e-05	-1.96311e-05
											1.39024	-1.67364e-06	-1.59721e-05	-6.72269e-06								1.32107	-0.000322499	-2.46575e-05	-0.000147365		1.19987	-0.000147852	-8.38143e-05	-1.27285e-05
											1.39512	-1.841e-05	-1.60103e-05	-1.0084e-05								1.32602	-0.000116198	6.9863e-05	-4.80588e-05		1.21921	-0.000167061	-4.54387e-05	6.55929e-06
											1.41463	-4.51883e-05	-1.60486e-05	-1.68067e-05								1.33253	7.56532e-06	0.000143836	3.47166e-05		1.2402	-0.000171176	2.31124e-05	2.03284e-05
											1.43415	-5.85774e-05	-1.60869e-05	-2.35294e-05								1.34385	7.76582e-05	0.000205479	9.68107e-05		1.25631	-0.000154651	5.32631e-05	4.237e-05
											1.45366	-5.85774e-05	-1.61252e-05	-4.70588e-05								1.35193	0.000131262	0.000221918	5.81767e-06		1.2692	-0.000116165	7.38172e-05	5.88874e-05
											1.45854	-4.85356e-05	-1.61634e-05	-7.05882e-05								1.37445	5.27411e-05	0.000180822	-0.000105877		1.27082	-6.53156e-05	8.06731e-05	5.61529e-05
											1.47317	-3.84937e-05	-1.62017e-05	-7.73109e-05								1.38405	-7.52314e-05	0.000127397	-0.000188611		1.27885	8.30807e-05	8.34028e-05	1.15417e-06
											1.4878	-1.841e-05	-1.624e-05	-8.40336e-05								1.40168	-0.000236258	2.87671e-05	-0.000308586		1.29167	0.000106441	6.28047e-05	-3.04718e-05
											1.50244	-1.67364e-06	-1.62782e-05	-9.07563e-05								1.41777	-0.000294112	-4.10959e-05	-0.000395462		1.30126	0.000122941	2.98664e-05	-4.83453e-05
											1.54146	1.50628e-05	-1.63165e-05	-9.7479e-05								1.42259	-0.000318896	-0.00010274	-0.000424415		1.31245	0.000128452	-1.70283e-06	-6.75888e-05
											1.5561	2.17573e-05	-1.63548e-05	-0.000104202								1.42902	-0.000335436	-0.000172603	-0.000449206		1.32365	0.000120213	-2.91569e-05	-8.54567e-05
											1.57073	2.17573e-05	-1.63931e-05	-0.000110924								1.43871	-0.00029422	-0.00020137	-0.000465703		1.33647	9.68834e-05	-5.24985e-05	-9.2326e-05
											1.57561	1.50628e-05	-1.64313e-05	-0.000117647								1.43874	-0.000236449	-0.000213699	-0.000473971		1.3493	8.04164e-05	-6.34944e-05	-0.000125297
											1.58537	1.17155e-05	-1.64696e-05	-0.00012437								1.45008	-0.000133344	-0.00020137	-0.00049051		1.36374	5.57077e-05	-7.31214e-05	-0.000117024
											1.59024	5.02092e-06	-1.65079e-05	-0.000131093								1.45012	-6.31925e-05	-0.000160274	-0.000536019		1.38145	4.06088e-05	-5.25756e-05	-9.08563e-05
																						1.45177	1.93299e-05	-0.000123288	-0.000573227		1.39273	-2.38937e-05	-2.79036e-05	-4.68118e-05
																						1.46148	8.94311e-05	-5.34247e-05	-0.000598001		1.4008	-2.80035e-05	-4.5978e-06	-1.92792e-05
																						1.47765	0.000196638	0	-0.000602084		1.41368	-3.07397e-05	1.45845e-05	1.51089e-05
																						1.48412	0.000241997	7.39726e-05	-0.00064566		1.42979	-3.3487e-05	4.062e-05	3.85177e-05
																						1.49865	0.000299693	7.6321e-05	-0.000674238		1.43946	-4.03358e-05	5.98078e-05	5.64023e-05
																						1.5148	0.000361508	0.00011771	-0.000702817		1.45392	-3.06871e-05	6.25265e-05	6.33048e-05
																						1.52125	0.000377981	0.0001591	-0.000731395		1.46994	-2.38052e-05	3.50642e-05	4.27218e-05
																						1.52931	0.000382066	0.000200489	-0.000759974		1.47796	-8.67863e-06	2.54482e-05	3.17315e-05
																						1.53574	0.000353147	0.000241879	-0.000788552		1.50203	3.80801e-05	1.30613e-05	1.79846e-05
																						1.54538	0.000307705	0.000283268	-0.000817131		1.51967	4.22204e-05	-7.54511e-06	4.25429e-06
																						1.54698	0.000278811	0.000324658	-0.000845709		1.52606	4.91107e-05	-2.67605e-05	-5.3439e-06
																						1.56304	0.000196197	0.000366047	-0.000874288		1.52925	5.32509e-05	-4.32268e-05	-1.35583e-05
																						1.57428	0.000113609	0.000407437	-0.000902866		1.54047	5.32758e-05	-5.69635e-05	-1.35306e-05
																						1.58392	5.99137e-05	0.000448826	-0.000931445		1.57258	6.15313e-05	-7.0736e-05	-1.48701e-05
																						1.58874	4.33827e-05	0.000490216	-0.000960023		1.59023	6.56715e-05	-8.31119e-05	-1.62096e-05
																						1.59034	1.03621e-05	0.000531605	-0.000988601
