# Supplementary material for: A numerical approach applied to three-dimensional wave scattering problems subjected to obliquely propagating incident waves
Source: PLoS One. 2024 Jun 6;19(6):e0304721. doi: 10.1371/journal.pone.0304721 (PMC11156327; doi:10.1371/journal.pone.0304721)
Supplement: S1 Data — (ZIP) [file pone.0304721.s001.zip › S1 Data/S1 Data/Fig 24_data.xlsx]

## Sheet: Sheet1
	Acceleration response spectrum.
	Design acceleration response spectrum				Borrego-San Onofre-19680409
	Time（s）	Acceleration,a(m/s2)			Time（s）	Acceleration,a(m/s2)
	0.0173	0.12245			0	0.08721
	0.0173	0.13295			0.0692	0.09187
	0.0346	0.15394			0.10381	0.10815
	0.0346	0.18426			0.13841	0.12443
	0.0692	0.21342			0.10381	0.15815
	0.0692	0.23791			0.13841	0.17909
	0.08651	0.2624			0.17301	0.19653
	0.10381	0.2729			0.20761	0.20816
	0.10381	0.28223			0.22491	0.21747
	0.17301	0.2834			0.27682	0.23143
	0.24221	0.28341			0.29412	0.24538
	0.29412	0.28342			0.29412	0.25934
	0.29412	0.26709			0.31142	0.27445
	0.31142	0.2426			0.31142	0.28608
	0.38062	0.21812			0.36332	0.28841
	0.41522	0.19947			0.38062	0.28377
	0.48443	0.18081			0.38062	0.27214
	0.53633	0.1575			0.43253	0.25935
	0.58824	0.14234			0.46713	0.24075
	0.67474	0.12719			0.48443	0.22331
	0.79585	0.10622			0.46713	0.19889
	0.89965	0.08873			0.44983	0.17796
	1.10727	0.0736			0.48443	0.14773
	1.31488	0.06196			0.50173	0.1268
	1.57439	0.05383			0.50173	0.11517
	1.81661	0.05152			0.51903	0.10587
	1.93772	0.04571			0.55363	0.10937
	2.11073	0.04339			0.72664	0.12101
	2.28374	0.04108			0.77855	0.11637
	2.45675	0.03877			0.79585	0.10823
	2.71626	0.03414			0.84775	0.10591
	2.97578	0.03183			0.96886	0.09895
	3.391	0.02722			0.96886	0.0943
	3.68512	0.02375			1.00346	0.08965
	3.99654	0.02262			1.00346	0.08733
	4.60208	0.02036			1.03806	0.085
	4.9481	0.0204			1.07266	0.08152
	5.38062	0.01695			1.10727	0.07687
	5.88235	0.01701			1.10727	0.06873
	6.48789	0.01475			1.17647	0.06642
	6.98962	0.01598			1.17647	0.06874
	7.47405	0.01487			1.24567	0.07573
	7.99308	0.01376			1.31488	0.08387
	8.51211	0.01265			1.34948	0.07574
	8.92734	0.01154			1.36678	0.06411
	9.30796	0.01158			1.40138	0.05947
	9.67128	0.00929			1.41869	0.05714
	10	0.00933			1.41869	0.05598
					1.43599	0.05947
					1.53979	0.05599
					1.57439	0.04902
					1.609	0.05251
					1.7301	0.05369
					1.86851	0.04789
					2.04152	0.04326
					2.14533	0.03862
					2.38754	0.034
					2.54325	0.03634
					2.57785	0.04216
					2.64706	0.03752
					2.76817	0.03521
					2.94118	0.02941
					3.07958	0.02943
					3.13149	0.02943
					3.21799	0.02712
					3.2872	0.02713
					3.3045	0.03062
					3.3218	0.03294
					3.391	0.03295
					3.52941	0.02715
					3.70242	0.02601
					3.77163	0.02486
					3.87543	0.02487
					3.87543	0.03068
					4.01384	0.02954
					4.32526	0.02608
					4.42907	0.02493
					4.72318	0.02381
					4.9827	0.02151
					5.22491	0.02154
					5.58824	0.02158
					5.91696	0.02046
					6.14187	0.01816
					6.41869	0.01586
					6.609	0.01472
					6.6782	0.01357
					7.05882	0.01361
					7.23183	0.01363
					7.43945	0.01133
					7.68166	0.00903
					7.88927	0.00789
					8.09689	0.00559
					8.23529	0.00561
					8.4083	0.00563
					8.66782	0.00566
					8.85813	0.00568
					9.06574	0.00687
					9.30796	0.00806
					9.44637	0.00808
					9.63668	0.00461
					9.82699	0.00463
					9.9481	0.00697
