# Supplementary material for: A numerical approach applied to three-dimensional wave scattering problems subjected to obliquely propagating incident waves
Source: PLoS One. 2024 Jun 6;19(6):e0304721. doi: 10.1371/journal.pone.0304721 (PMC11156327; doi:10.1371/journal.pone.0304721)
Supplement: S1 Data — (ZIP) [file pone.0304721.s001.zip › S1 Data/S1 Data/Fig 25_data.xlsx]

## Sheet: Sheet1
	(a) Acceleration time history			(b) Fourier spectrum of acceleration			(c) Displacement time history			(d) Fourier spectrum of displacement
	Time（s）	Acceleration,a(m/s2)		Frequency（Hz）	Fourier spectrum,A(m/s)		Time（s）	Displacement,u(m)		Frequency（Hz）	Fourier spectrum,A(m/s)
	0	0.00722		0	0		0	-0.000142349			0
	0.1073	0.00722		0.12605	42.4731		0.32182	0.000355872		-0.0102	3.54839
	0.10693	0.0079		0.12605	3.22581		0.43011	-0.000142349		0.02041	5.80645
	0.21385	0.00859		0.21008	50.5376		0.64516	-0.000142349		0.04082	7.74194
	0.32152	0.0079		0.2521	16.129		0.8606	-0.000391459		0.04082	10.1613
	0.32189	0.00722		0.29412	47.8495		1.07603	-0.000640569		0.06122	11.7742
	0.42882	0.0079		0.29412	8.06452		1.40015	-0.00164		0.07143	12.7419
	0.42918	0.00722		0.37815	69.8925		1.40129	-0.00238		0.10204	5.16129
	0.53685	0.00653		0.42017	33.871		1.5115	-0.00413		0.14286	44.5161
	0.75181	0.00584		0.5042	58.6022		1.83676	-0.00587		0.17347	10.6452
	0.85616	0.01134		0.5042	34.4086		2.04799	-0.00338		0.20408	25.3226
	0.86242	-0.000343643		0.58824	54.8387		2.47159	0.000854093		0.22449	18.2258
	0.95534	0.02646		0.54622	18.8172		2.57529	0.00335		0.22449	16.2903
	1.08329	-0.01203		0.67227	46.7742		2.78652	0.00584		0.23469	17.0968
	1.17473	0.01753		0.71429	33.3333		3.10757	0.00683		0.26531	9.83871
	1.29677	-0.00997		0.79832	91.3979		3.32415	0.00584		0.29592	2.41935
	1.38858	0.0189		0.79832	30.6452		3.76114	0.00135		0.36735	12.2581
	1.62345	-0.0189		0.88235	61.2903		4.08602	-0.000142349		0.42857	3.54839
	1.59691	0.03058		0.88235	15.0538		4.1924	0.000604982		0.4898	5.48387
	1.83399	-0.01134		0.96639	79.5699		4.72774	0.0021		0.54082	1.6129
	1.80707	0.03883		1.0084	31.1828		4.94471	0.000854093		0.59184	3.3871
	1.93502	0.000343643		1.05042	81.1828		4.94853	-0.00164		0.62245	2.25806
	2.24068	0.03058		1.05042	33.871		5.38132	-0.00338		0.62245	2.58065
	2.05301	-0.01959		1.13445	54.3011		5.91551	-0.00114		0.67347	1.77419
	2.46265	0.01684		1.17647	34.4086		6.12674	0.00135		0.69388	2.25806
	2.37563	-0.02096		1.17647	54.3011		6.23273	0.00235		0.72449	1.77419
	2.67835	0.01478		1.21849	16.129		6.3437	0.000106762		0.78571	3.87097
	2.69125	-0.00928		1.2605	97.3118		6.66475	0.0011		0.81633	1.45161
	2.78675	0.01271		1.30252	26.3441		6.6659	0.000355872		0.83673	1.93548
	2.79523	-0.00309		1.38655	55.914		6.99154	-0.00164		0.87755	1.12903
	2.99839	0.01821		1.38655	38.7097		7.09371	0.00185		0.93878	2.41935
	3.12081	-0.00997		1.47059	60.7527		7.09524	0.000854093		0.97959	1.12903
	3.31807	0.02234		1.51261	16.6667		7.40788	0.00733		1	1.93548
	3.55183	-0.0134		1.55462	71.5054		8.05457	0.00633		1.06122	0.48387
	3.53155	0.0244		1.59664	12.3656		8.27383	0.00359		1.07143	1.12903
	3.7609	-0.00309		1.63866	47.3118		8.26924	0.00658		1.14286	0.48387
	3.75278	0.01203		1.63866	16.129		8.70241	0.00459		1.16327	1.12903
	3.97549	-0.00309		1.72269	76.8817		9.02307	0.00584		1.22449	0
	4.07172	0.01753		1.72269	19.3548		9.02422	0.00509		1.26531	1.29032
	4.07541	0.01065		1.84874	111.828		9.55726	0.00808		1.30612	0.48387
	4.28558	0.0189		1.89076	5.37634		10.7466	0.00384		1.37755	1.12903
	4.28963	0.01134		1.97479	59.6774		11.2888	0.000854093		1.47959	-0.48387
	4.39324	0.01821		1.97479	12.3656		11.2922	-0.00139		1.4898	0.80645
	4.41057	-0.01409		2.01681	50.5376		11.2965	-0.00413		1.53061	0.16129
	4.49759	0.02371		2.05882	17.2043		11.7311	-0.00712		1.63265	1.12903
	4.51529	-0.00928		2.05882	54.8387		11.8398	-0.00786		1.67347	0
	4.71218	0.02371		2.10084	45.1613		12.1639	-0.00886		1.69388	0.80645
	4.84234	-0.0189		2.14286	82.2581		12.5875	-0.00463		1.73469	0.16129
	5.13915	0.02784		2.18487	22.043		12.9032	-0.000142349		1.83673	0.64516
	5.15722	-0.00584		2.31092	108.602		13.0077	0.00185		1.88776	0
	5.24055	0.03883		2.35294	45.1613		13.3326	0.000355872		1.91837	1.12903
	5.36628	0.00447		2.43697	68.8172		13.4332	0.00484		1.94898	0.48387
	5.57534	0.01478		2.39496	39.785		14.0818	0.0026		2.0102	0.64516
	5.58272	0.00103		2.47899	53.2258		14.7186	0.00808		2.08163	0.16129
	5.67895	0.02165		2.52101	16.6667		14.9386	0.00484		2.12245	0.48387
	5.79399	0.00722		2.52101	72.043		15.1582	0.00185		2.20408	0.48387
	5.89686	0.01546		2.56303	26.8817		15.5815	0.00633		2.28571	0.80645
	5.91124	-0.01134		2.64706	103.763		15.8053	0.000604982		2.30612	0.80645
	6.11146	0.01546		2.64706	62.9032		16.2331	0.0021		2.32653	0.48387
	6.22539	0.00309		2.68908	83.3333		16.023	-0.00114		2.38776	0.16129
	6.32642	0.01478		2.73109	36.5591		16.4596	-0.00537		2.46939	0.16129
	6.43851	0.00584		2.81513	92.4731		16.6804	-0.00911		2.59184	0
	6.64204	0.02646		2.81513	34.9462		17.0076	-0.0121		2.71429	0.16129
	6.65457	0.00309		2.85714	146.237		17.4423	-0.01509		2.73469	0.32258
	6.65715	-0.00172		2.89916	104.301		17.8755	-0.01708		2.78571	0.32258
	6.86622	0.00859		2.94118	142.473		18.407	-0.0131		2.83673	0.32258
	6.8747	-0.00722		3.02521	18.8172		18.5195	-0.01633		2.89796	0.48387
	7.06643	0.0354		3.10924	66.129		18.6289	-0.01758		2.96939	0.48387
	7.19732	-0.00859		3.10924	27.957		18.6316	-0.01932		3.13265	0.48387
	7.49524	0.03608		3.19328	87.6344		18.8505	-0.02181		3.36735	0.48387
	7.40896	-0.00309		3.19328	38.7097		19.0636	-0.02057		3.42857	0.32258
	7.62024	0.00309		3.31933	93.0108		19.2955	-0.03153		3.56122	0.32258
	7.63351	-0.02165		3.23529	30.6452		19.6874	-0.00662		3.67347	0.32258
	7.82856	0.01478		3.40336	85.4839		19.8959	-0.00238		3.86735	0.16129
	8.04942	0.00309		3.44538	12.3656		20.2128	0.00135		4.08163	0.16129
	8.14381	0.02715		3.48739	48.3871		20.3157	0.00434		4.20408	0.48387
	8.16889	-0.01959		3.52941	29.0323		20.5246	0.00833		4.32653	0.48387
	8.46828	0.02234		3.57143	63.4409		20.6245	0.01331		4.54082	0.64516
	8.59107	-0.00653		3.61345	44.6237		20.6176	0.01779		4.65306	0.48387
	8.7957	0.01203		3.65546	56.9892		21.0397	0.02302		4.77551	0.32258
	8.9089	0.00103		3.61345	27.4194		21.153	0.01929		4.85714	0.16129
	8.8971	0.02302		3.7395	50		21.3653	0.02103		4.93878	-0.16129
	9.01656	0.000343643		3.7395	12.9032		21.5853	0.01779		5.02041	0.16129
	9.22341	0.01478		3.82353	46.7742		21.7924	0.02302
	9.33624	0.00447		3.82353	15.0538		22.0101	0.02128
	9.44169	0.0079		3.94958	40.8602		22.1069	0.02826
	9.55452	-0.00241		3.90756	8.06452		23.1007	0.01132
	9.75916	0.01615		3.9916	31.7204		23.3303	0.00185
	9.76395	0.00722		3.9916	5.37634		23.5476	0.000355872
	9.87014	0.00928		4.15966	59.1398		23.8649	0.00384
	9.87678	-0.00309		4.15966	23.6559		23.9808	-0.00164
	10.0869	0.00515		4.20168	32.2581		24.3194	-0.0121
	10.0939	-0.0079		4.20168	3.22581		24.8785	-0.02605
	10.1887	0.01546		4.28571	23.1183		25.3132	-0.02904
	10.3023	0.00378		4.28571	5.37634		25.6335	-0.02754
	10.4003	0.02096		4.32773	12.3656		25.8512	-0.02929
	10.414	-0.00447		4.36975	3.76344		26.1443	-0.01011
	10.7289	0.00859		4.41176	26.8817		26.3433	0.000355872
	10.7374	-0.00722		4.45378	8.60215		26.5618	-0.00189
	11.0408	0.02715		4.4958	33.3333		26.7658	0.00534
	11.0519	0.00653		4.53782	22.043		27.0884	0.00534
	11.2654	0.00859		4.57983	28.4946		27.1848	0.01256
	11.4858	-0.00241		4.66387	17.2043		27.3857	0.02178
	11.5865	0.00997		4.70588	65.0538		27.8112	0.02477
	11.6949	0.0079		4.7479	27.4194		28.4621	0.02103
	11.7945	0.02234		4.83193	47.3118		28.8976	0.01754
	11.9091	0.00859		4.83193	27.4194		29.0147	0.01132
	12.0131	0.01478		4.87395	30.6452		29.0238	0.00534
	12.0153	0.01065		4.91597	8.60215		29.3548	-0.000142349
	12.1178	0.01959		5	53.2258		29.5764	-0.00438
	12.342	0.00172		5.04202	12.9032		29.4826	-0.01335
	12.4456	0.00859		5.12605	39.785		29.8133	-0.01858
	12.5555	0.00378		5.12605	16.6667		30.3341	-0.00762
	12.7686	0.00653		5.16807	39.785		30.6593	-0.00936
	12.88	-0.00103		5.2521	10.7527		31.2697	0.01331
	12.9825	0.0079		5.29412	81.1828		32.1505	-0.000142349
	13.0905	0.00653		5.33613	32.7957		32.3809	-0.01011
	13.193	0.01546		5.42017	41.3978		32.6028	-0.01459
	13.1963	0.00928		5.42017	20.9677		32.837	-0.02705
	13.3021	0.01203		5.54622	52.6882		33.781	-0.0116
	13.3055	0.00584		5.58824	5.91398		33.9831	-0.00313
	13.4113	0.00859		5.67227	38.7097		34.4013	0.00459
	13.6343	-0.00722		5.67227	20.4301		34.815	0.0153
	13.8357	0.01753		5.71429	28.4946		34.9179	0.01829
	13.9452	0.0134		5.7563	9.13978		35.242	0.0173
	14.0514	0.01546		5.88235	38.172		35.343	0.02153
	14.0543	0.00997		5.88235	22.5806		35.7758	0.01979
	14.1605	0.01203		5.96639	35.4839		35.8799	0.02203
	14.1675	-0.00103		5.96639	7.52688		36.5389	0.01306
	14.3758	0.01065		6.05042	41.9355		37.0945	0.00135
	14.3858	-0.0079		6.09244	24.1935		37.2127	-0.00562
	14.5915	0.00859		6.17647	36.0215		37.4393	-0.0131
	14.5938	0.00447		6.17647	12.9032		37.5552	-0.01858
	14.6944	0.01684		6.2605	30.1075		38.1047	-0.0263
	14.9241	-0.01134		6.2605	16.6667		38.521	-0.01733
	15.0141	0.02096		6.30252	21.5054		38.7181	-0.00562
	15.0288	-0.00653		6.34454	12.9032		39.3522	0.0016
	15.1206	0.02234		6.38655	16.6667		39.7773	0.00484
	15.2434	-0.00653		6.38655	9.13978		40.4362	-0.00413
	15.3408	0.01203		6.47059	27.4194		41.0787	-0.00238
	15.4595	-0.00928		6.51261	18.8172		41.4044	-0.00438
	15.5277	0.06357		6.63866	41.3978		41.3963	0.000854093
	15.7165	-0.08832		6.63866	15.5914		42.2669	-0.00587
	15.9469	0.08213		6.72269	19.8925		43.1141	0.0026
	16.2375	-0.05945		6.72269	7.52688		43.76	0.0021
	16.2895	0.04364		6.80672	18.8172		44.1962	-0.00189
	16.5468	-0.03608		6.84874	4.30108		44.4067	0.0011
	16.6143	0.03814		7.01681	31.1828		44.8387	-0.000142349
	16.754	-0.02234		7.01681	11.2903		44.9443	0.0011
	16.938	0.03471		7.05882	16.6667		45.5922	-0.000640569
	16.969	-0.02302		7.10084	8.60215		45.8068	-0.000391459
	17.3506	0.06564		7.18487	30.6452		45.5922	-0.000640569
	17.5147	-0.04021		7.18487	10.7527		45.8068	-0.000391459
	17.5781	0.04158		7.22689	22.5806		45.5922	-0.000640569
	17.8252	-0.0189		7.31092	14.5161		45.8068	-0.000391459
	17.7831	0.05945		7.31092	25.8065		45.5922	-0.000640569
	18.0331	-0.00653		7.35294	15.0538		45.8068	-0.000391459
	18.2204	0.04433		7.39496	33.3333		45.5922	-0.000640569
	18.1423	-0.00997		7.47899	5.91398		45.8068	-0.000391459
	18.4568	0.00378		7.56303	17.2043		45.5922	-0.000640569
	18.4734	-0.02715		7.60504	2.15054		45.8068	-0.000391459
	18.643	0.0567		7.68908	22.5806		46.4524	-0.000640569
	18.911	-0.04296		7.68908	13.9785
	18.8579	0.05601		7.77311	25.8065
	19.0054	-0.0189		7.81513	5.37634
	19.2738	0.08076		7.89916	11.828
	19.2086	0.00241		7.94118	7.52688
	19.2967	0.03814		8.02521	16.129
	19.4328	-0.01546		8.06723	3.76344
	19.6415	-0.00447		8.15126	13.4409
	19.6507	-0.02165		8.19328	10.7527
	19.8509	0.00515		8.23529	16.6667
	19.9685	-0.01409		8.27731	9.13978
	19.9394	0.04021		8.36134	23.1183
	20.1956	-0.03746		8.40336	10.7527
	20.3601	0.05601		8.48739	19.8925
	20.5194	-0.04089		8.48739	9.67742
	20.8018	0.03265		8.57143	21.5054
	20.8497	-0.0567		8.61345	4.30108
	21.1008	0.07526		8.69748	20.9677
	21.0374	-0.00653		8.7395	10.215
	21.4485	0.02715		8.78151	17.7419
	21.3759	-0.03746		8.82353	1.6129
	21.6642	0.02509		8.86555	20.4301
	21.7922	-0.0134		8.94958	10.215
	22.0916	0.02852		8.9916	30.1075
	22.1052	0.00309		9.03361	12.3656
	22.103	0.00722		9.07563	2.15054
	22.218	-0.00722		9.15966	24.1935
	22.3206	0.00172		9.20168	10.215
	22.3393	-0.03333		9.2437	15.0538
	22.4101	0.03471		9.2437	1.6129
	22.6542	-0.02027		9.32773	12.3656
	22.846	0.02234		9.36975	5.37634
	22.9747	-0.01753		9.41176	15.0538
	23.1568	0.04296		9.45378	8.06452
	23.2836	0.00653		9.4958	15.5914
	23.378	0.03058		9.57983	2.68817
	23.6258	-0.03127		9.70588	13.4409
	23.8072	0.03058		9.7479	7.52688
	23.9429	-0.02234		9.78992	8.60215
	24.2334	0.03608		9.83193	2.68817
	24.4893	-0.04089		10	17.2043
	24.5668	0.01478		10.042	6.45161
	24.5686	0.01134		10.1681	3.76344
	24.771	0.03402		10.2101	10.215
	24.7858	0.00653		10.2941	1.6129
	24.9952	0.01615		10.4202	7.52688
	25.2301	-0.02165		10.4202	4.30108
	25.3035	0.04158		10.5462	7.52688
	25.4281	0.00928		10.6303	3.22581
	25.74	0.02784		10.7143	8.06452
	25.8746	-0.02302		10.7143	5.37634
	26.0741	0.00515		10.7983	9.13978
	26.1839	0.000343643		10.8403	3.76344
	26.3897	0.01684		10.9664	9.13978
	26.4019	-0.00584		11.0084	2.68817
	26.9177	0.03265		11.0924	5.37634
	27.039	0.00653		11.1344	3.76344
	27.251	0.01134		11.2185	6.45161
	27.3727	-0.01546		11.2605	4.30108
	27.4667	0.00928		11.3025	8.60215
	27.5862	-0.0134		11.3865	3.76344
	27.7797	0.02577		11.4286	5.91398
	27.7974	-0.00722		11.4706	3.76344
	27.9906	0.03265		11.5126	5.37634
	28.3387	-0.01615		11.5126	4.30108
	28.4305	0.01271		11.5966	6.45161
	28.5445	0.000343643		11.5966	4.83871
	28.7473	0.02234		11.5966	5.91398
	28.8829	-0.03058		11.6387	2.15054
	29.1742	0.02646		11.6807	4.83871
	29.3859	0.03196		11.7227	2.68817
	29.3903	0.02371		11.8487	2.15054
	29.5994	0.03402		11.8908	1.07527
	29.613	0.00859		11.9748	4.30108
	29.8213	0.02027		12.0168	2.15054
	29.9408	-0.00241		12.0588	3.76344
	30.0521	-0.00997		12.1008	1.6129
	30.1458	0.01546		12.1429	3.76344
	30.363	0.01065		12.1429	2.15054
	30.5683	0.02784		12.1849	4.30108
	30.5801	0.00584		12.2269	2.15054
	30.8983	0.01271		12.3109	4.83871
	31.0119	0.00103		12.3529	2.15054
	31.117	0.00515		12.437	4.83871
	31.2272	-0.000343643		12.479	3.22581
	31.2368	-0.01821		12.521	4.83871
	31.5458	0.00584		12.563	2.15054
	31.6557	0.00103		12.6471	3.22581
	31.864	0.01271		12.6471	2.68817
	31.8677	0.00584		12.7311	1.07527
	32.0779	0.01409		12.7731	4.30108
	32.0863	-0.00172		12.8151	2.68817
	32.6066	0.02852		12.8992	6.98925
	32.6147	0.0134		12.9832	1.07527
	32.7191	0.0189		13.0672	2.68817
	32.8363	0.000343643		13.0672	2.15054
	33.1541	0.0079		13.1513	4.30108
	33.2666	-0.00172		13.1933	2.68817
	33.5778	0.01821		13.2353	5.91398
	33.6939	0.00172		13.3193	1.07527
	33.8053	-0.00584		13.4034	4.30108
	34.0118	0.00928		13.4874	2.15054
	34.0155	0.00241		13.5294	3.76344
	34.2253	0.01134		13.5714	2.68817
	34.3359	0.00515		13.6555	4.83871
	34.438	0.01478		13.7395	2.15054
	34.6611	-0.00103		13.7815	3.76344
	34.6559	0.00859		13.8235	2.15054
	34.8742	0.00172		13.8656	1.6129
	35.185	0.02234		13.9916	5.91398
	35.4155	-0.00722		14.1597	1.6129
	35.6197	0.01203		14.1597	2.68817
	35.5176	0.00241		14.2017	2.15054
	35.834	0.01271		14.2437	1.07527
	35.9505	-0.00447		14.2857	2.68817
	36.0548	0.00103		14.3277	1.6129
	36.2716	-0.00309		14.3277	3.22581
	36.3715	0.01065		14.4118	1.6129
	36.7008	-0.00309		14.4118	3.76344
	36.9058	0.01478		14.4538	2.15054
	37.1245	0.00722		14.4958	3.76344
	37.2255	0.0189		14.5378	2.15054
	37.4449	0.00997		14.5798	3.76344
	37.7609	0.02096		14.6219	1.6129
	37.9692	0.03265		14.7059	3.76344
	38.2026	-0.00241		14.7479	1.6129
	38.52	0.00584		14.7479	2.68817
	38.6307	-0.000343643		14.7899	1.6129
	39.0536	0.01134		14.7899	0.53763
	39.166	0.00172		14.874	1.07527
	39.2685	0.01065		14.916	2.68817
	39.4924	-0.00653		14.958	4.83871
	39.5904	0.01065		15	2.15054
	39.8087	0.00378		15.042	4.83871
	40.017	0.01546		15.126	2.15054
	40.2372	0.00515		15.1681	5.91398
	40.34	0.0134		15.2521	1.6129
	40.559	0.00515		15.2521	2.15054
	40.6638	0.00997		15.2941	1.07527
	40.882	0.00309		15.3361	2.15054
	40.9805	0.01959		15.3781	1.07527
	41.0963	0.00378		15.4202	1.6129
	41.3064	0.01203		15.4622	1.07527
	41.5266	0.00172		15.5042	2.15054
	41.7378	0.0079		15.5882	1.07527
	41.9554	0.00241		15.6723	3.22581
	41.9465	0.0189		15.7563	1.07527
	42.4896	0.00653		15.7563	1.6129
	42.594	0.01203		15.7983	1.07527
	42.705	0.00515		15.9244	1.6129
	42.8104	0.00859		15.9244	2.15054
	43.0291	0.00103		16.0084	1.6129
	43.24	0.0079		16.0084	2.15054
	43.3484	0.00584		16.0504	1.6129
	43.3469	0.00859		16.0924	2.68817
	43.5626	0.00653		16.1345	1.6129
	43.5619	0.0079		16.2185	2.68817
	43.7779	0.00515		16.2185	1.6129
	43.8837	0.0079		16.3025	2.68817
	43.9925	0.00515		16.3865	1.07527
	44.5272	0.00859		16.4286	1.6129
	44.7418	0.00859		16.4286	1.07527
	44.9567	0.0079		16.5546	4.83871
	45.064	0.0079		16.6807	1.07527
	45.1713	0.0079		16.7227	2.68817
				16.7647	1.07527
				16.8067	2.15054
				16.9328	0.53763
				16.9748	2.15054
				17.0168	0.53763
				17.1008	2.68817
				17.1429	1.6129
				17.2269	2.68817
				17.2689	2.15054
				17.395	1.6129
				17.437	0.53763
				17.479	2.15054
				17.521	0
				17.605	2.15054
				17.6471	1.6129
				17.6891	3.22581
				17.8151	0.53763
				17.8151	1.6129
				17.8992	0.53763
				17.9412	1.6129
				18.0252	1.6129
				18.0672	0.53763
				18.1092	1.6129
				18.1513	0.53763
				18.2353	3.22581
				18.2773	2.15054
				18.3613	2.68817
				18.4034	1.6129
				18.4454	2.15054
				18.4454	1.6129
				18.4874	2.68817
				18.5294	1.07527
				18.6135	2.68817
				18.6555	1.07527
				18.6975	2.15054
				18.7395	0.53763
				18.7815	1.07527
				19.0336	2.68817
				19.0336	1.07527
				19.0756	0.53763
				19.1177	1.07527
				19.2857	-0.53763
				19.3277	0.53763
				19.3697	0.53763
				19.4118	1.07527
				19.5378	0
				19.5798	1.07527
				19.6639	0.53763
				19.7899	2.15054
				19.874	0.53763
				19.874	1.07527
				19.958	0.53763
				19.958	1.07527
				20	0
