# Supplementary material for: A numerical approach applied to three-dimensional wave scattering problems subjected to obliquely propagating incident waves
Source: PLoS One. 2024 Jun 6;19(6):e0304721. doi: 10.1371/journal.pone.0304721 (PMC11156327; doi:10.1371/journal.pone.0304721)
Supplement: S1 Data — (ZIP) [file pone.0304721.s001.zip › S1 Data/S1 Data/Fig 27_data.xlsx]

## Sheet: Sheet1
	(a) Displacement time history						(b) Fourier spectrum of displacement
	Time(s)	CASE1	CASE2	CASE3			Frequency(Hz)	CASE1	CASE2	CASE3
	0.25797	0.000285044	0.000212912	0.000211847			0	0	0	0
	1.02957	-0.000724993	-0.000279971	-0.000278571			0.01022	15.0527	15.0534	14.9029
	1.41445	-0.00223	-0.00177	-0.00176			0.02045	2.88125	3.52313	3.4879
	1.41214	-0.00474	-0.00326	-0.00325			0.0409	19.855	20.1779	19.9762
	1.79564	-0.00776	-0.00874	-0.0087			0.0409	18.5739	23.3808	23.147
	1.92347	-0.00876	-0.01322	-0.01315			0.06135	24.3377	25.3025	25.0495
	2.30789	-0.01077	-0.00774	-0.0077			0.09202	12.4852	11.21	11.0979
	2.69738	-0.00726	0.00123	0.00122			0.14315	89.9908	88.7189	87.8317
	2.96227	0.00076422	0.00621	0.00618			0.1636	27.534	20.4982	20.2932
	2.96735	0.00628	0.0112	0.01114			0.18405	35.5398	49.3238	48.8306
	3.22901	0.0108	0.01269	0.01263			0.19427	19.5249	41.3167	40.9036
	3.74588	0.0128	0.0112	0.01114			0.2045	49.9513	44.1993	43.7573
	3.74265	0.00929	0.00921	0.00916			0.26585	32.9723	35.2313	34.879
	3.86909	0.00678	0.00522	0.0052			0.27607	26.2457	36.8327	36.4644
	4.37996	0.00226	0.00323	0.00322			0.2863	10.8713	30.4271	30.1228
	4.89682	0.00426	0.00124	0.00124			0.2863	4.14536	19.2171	19.0249
	5.02788	0.00677	-0.00125	-0.00124			0.35787	24.9593	19.2171	19.0249
	5.02557	0.00426	0.00124	0.00124			0.38855	17.2705	4.80427	4.75623
	5.14925	-0.00126	0.00423	0.00421			0.409	12.1446	12.1708	12.0491
	5.14602	-0.00477	0.00473	0.00471			0.409	10.2229	11.21	11.0979
	5.40122	-0.00728	0.00673	0.0067			0.41922	7.98026	25.6228	25.3666
	5.65781	-0.00829	0.00225	0.00224			0.4499	10.8609	11.21	11.0979
	5.91809	-0.00528	-0.00473	-0.0047			0.47035	7.33642	6.72598	6.65872
	5.92178	-0.00127	-0.0102	-0.01015			0.4908	11.1785	9.60854	9.51246
	6.31127	0.00224	-0.00771	-0.00767			0.54192	2.84785	6.08541	6.02456
	6.44233	0.00475	-0.00223	-0.00221			0.5726	7.32987	11.5303	11.4149
	6.8249	0.000731916	0.00126	0.00126			0.59305	5.08657	2.88256	2.85374
	6.95089	-0.00228	0.00525	0.00522			0.60327	4.12506	8.3274	8.24413
	7.08334	0.00173	-0.00172	-0.00171			0.64417	6.36443	4.1637	4.12206
	7.08472	0.00324	0.00177	0.00176			0.6544	3.8015	5.44484	5.39039
	7.34085	0.00173	0.000774073	0.000770202			0.6953	5.08002	3.84342	3.80498
	7.47191	0.00424	0.00526	0.00523			0.70552	3.47794	9.60854	9.51246
	7.60435	0.00825	0.00974	0.00969			0.75665	6.35723	1.92171	1.90249
	7.73818	0.01377	0.01422	0.01415			0.78732	2.83213	2.88256	2.85374
	8.12076	0.00975	0.00775	0.00771			0.80777	5.07281	0.96085	0.95125
	8.38426	0.01627	0.01324	0.01317			0.8589	2.18697	5.44484	5.39039
	8.76499	0.01025	0.00876	0.00871			0.86912	1.22547	1.28114	1.26833
	9.01973	0.00724	0.01125	0.0112			0.9407	0.58031	5.44484	5.39039
	9.66904	0.01325	0.01325	0.01318			0.95092	4.74336	3.20285	3.17082
	10.0562	0.01425	0.01524	0.01517			0.97137	0.25806	2.24199	2.21957
	10.1841	0.01325	0.01425	0.01418			1.00204	2.1778	0.96085	0.95125
	10.1799	0.00873	0.00827	0.00823			1.04294	1.8549	2.56228	2.53665
	10.5634	0.00572	0.0023	0.00228			1.06339	3.7753	1.28114	1.26833
	10.8172	0.0017	-0.00318	-0.00316			1.10429	1.53069	1.28114	1.26833
	10.9432	-0.00131	-0.00617	-0.00614			1.14519	2.48892	5.44484	5.39039
	10.94	-0.00482	-0.01165	-0.01159			1.20654	0.56328	2.24199	2.21957
	11.0678	-0.00583	-0.01364	-0.01357			1.21677	2.48434	1.28114	1.26833
	11.4513	-0.00884	-0.01164	-0.01158			1.22699	1.84311	2.56228	2.53665
	11.706	-0.01185	-0.00715	-0.00712			1.25767	2.48172	0.64057	0.63416
	11.7042	-0.01386	-0.00317	-0.00315			1.29857	1.19796	4.1637	4.12206
	11.8311	-0.01587	0.000320663	0.00031906			1.34969	2.15554	1.28114	1.26833
	12.0877	-0.01687	0.00431	0.00429			1.37014	0.87309	1.92171	1.90249
	12.3456	-0.01638	0.0058	0.00578			1.42127	3.1118	1.28114	1.26833
	12.6064	-0.01286	0.0073	0.00727			1.47239	0.86654	2.88256	2.85374
	13.1265	-0.00735	0.0103	0.01025			1.51329	1.82477	1.28114	1.26833
	13.1311	-0.00233	0.01329	0.01323			1.56442	1.18093	2.24199	2.21957
	13.2631	0.00118	0.00732	0.00728			1.60532	0.85802	0.64057	0.63416
	13.2649	0.00319	0.00234	0.00233			1.62577	1.177	1.60142	1.58541
	13.7776	0.000673768	0.00583	0.0058			1.64622	0.53512	0	0
	13.7859	0.00971	0.00284	0.00283			1.76892	1.48811	2.88256	2.85374
	14.2982	0.00669	-0.00463	-0.00461			1.78937	0.20566	-0.32028	-0.31708
	14.4316	0.01171	-0.01011	-0.01006			1.85072	2.12344	3.52313	3.4879
	14.5599	0.0112	-0.01858	-0.01849			1.89162	0.5194	1.28114	1.26833
	14.8164	0.0102	-0.02406	-0.02394			1.95297	1.47632	1.60142	1.58541
	14.9434	0.00819	-0.02954	-0.02939			2.02454	0.51088	0.96085	0.95125
	15.1976	0.00468	-0.03302	-0.03285			2.11656	1.78613	0.64057	0.63416
	15.4524	0.00166	-0.03152	-0.03137			2.21881	0.49844	0.32028	0.31708
	15.451	0.000157982	-0.02903	-0.02888			2.24949	1.13704	0.32028	0.31708
	15.7113	0.00317	-0.03102	-0.03086			2.31084	0.49254	0	0
	15.9725	0.00718	-0.035	-0.03483			2.33129	0.81152	0.96085	0.95125
	15.9771	0.0122	-0.03799	-0.0378			2.42331	0.48534	0	0
	16.2351	0.0127	-0.04148	-0.04127			2.46421	0.48272	1.60142	1.58541
	16.6149	0.00567	-0.04447	-0.04425			2.57669	0.47551	0.96085	0.95125
	16.7381	-0.000354574	-0.04247	-0.04226			2.66871	0.7899	0.96085	0.95125
	16.7325	-0.00638	-0.05045	-0.0502			2.79141	0.14148	0.32028	0.31708
	16.595	-0.01591	-0.05692	-0.05664			2.80164	0.46111	0.64057	0.63416
	17.1045	-0.02193	-0.0619	-0.06159			2.93456	0.77288	0.64057	0.63416
	17.3574	-0.02695	-0.02951	-0.02937			2.95501	1.09185	0.64057	0.63416
	17.3537	-0.03097	-0.00958	-0.00954			3.05726	1.0853	0.96085	0.95125
	17.7372	-0.03398	0.00038254	0.000380628			3.08793	0.76305	1.28114	1.26833
	17.7363	-0.03499	0.02231	0.02219			3.24131	0.75323	1.28114	1.26833
	18.2559	-0.02997	0.03626	0.03608			3.35378	0.42574	1.92171	1.90249
	18.3865	-0.02797	0.04423	0.04401			3.43558	0.10021	1.28114	1.26833
	18.5111	-0.03248	0.04821	0.04797			3.58896	0.41067	1.28114	1.26833
	18.764	-0.0375	0.03725	0.03707			3.64008	0.72768	1.28114	1.26833
	18.89	-0.04052	0.03278	0.03261			3.75256	0.72048	0.64057	0.63416
	18.8881	-0.04252	0.03876	0.03856			3.83436	0.71524	0.96085	0.95125
	18.7552	-0.04704	0.04424	0.04402			3.91616	1.03028	0.64057	0.63416
	19.0086	-0.05156	0.04723	0.04699			4.00818	1.02439	0.32028	0.31708
	19.0035	-0.05708	0.05072	0.05047			4.08998	1.01915	0.32028	0.31708
	19.3824	-0.06511	0.04873	0.04848			4.20245	1.01194	-5e-06	0.0905914
	19.3815	-0.06611	0.04474	0.04452			4.24335	1.00932	-0.224205	-0.0792746
	19.7783	-0.05457	0.03777	0.03758			4.39673	0.9995	-0.448405	-0.249141
	19.9237	-0.03651	0.03229	0.03213			4.47853	0.35369	-0.672605	-0.419007
	19.9376	-0.02146	0.02731	0.02717			4.56033	0.34845	-0.896805	-0.588873
	19.9532	-0.0044	0.02133	0.02122			4.6319	0.66415	-1.12101	-0.758739
	20.2204	0.00614	0.01635	0.01627			4.69325	0.33993	-1.3452	-0.928605
	20.364	0.0222	0.00987	0.00982			4.7955	0.0131	-1.5694	-1.09847
	20.6358	0.03775	0.00838	0.00834			4.8773	0.32814	-1.7936	-1.26834
	21.0327	0.04929	0.00439	0.00437			4.9591	0.64319	-2.01781	-1.4382
	21.2832	0.04176	0.00689	0.00685			4.98978	0.64122	-2.242	-1.60807
	21.6649	0.03674	0.00141	0.0014
	21.9205	0.03473	-0.00457	-0.00455
	22.0548	0.04075	-0.01055	-0.01049
	22.316	0.04476	-0.01702	-0.01694
	22.3183	0.04727	-0.0225	-0.02239
	22.5796	0.05128	-0.02798	-0.02784
	22.5819	0.05379	-0.03346	-0.0333
	22.5856	0.0578	-0.04492	-0.0447
	22.9621	0.04726	-0.05239	-0.05213
	23.3396	0.03773	-0.05637	-0.05609
	23.5911	0.0312	-0.05836	-0.05807
	23.712	0.02267	-0.03744	-0.03725
	23.8357	0.01715	-0.01352	-0.01345
	23.8292	0.01012	-0.00206	-0.00205
	23.9548	0.00661	0.00243	0.00241
	23.9538	0.00561	0.00741	0.00737
	24.2095	0.0036	0.01688	0.01679
	24.3364	0.00159	0.02585	0.02572
	24.4615	-0.00243	0.03332	0.03316
	24.5861	-0.00694	0.0408	0.04059
	24.4509	-0.01397	0.04429	0.04406
	24.1906	-0.01698	0.04728	0.04704
	24.7005	-0.0225	0.04379	0.04357
	24.9484	-0.03304	0.03482	0.03465
	24.8117	-0.04157	0.02736	0.02722
	24.677	-0.04809	0.0174	0.01731
	24.6724	-0.05311	0.00594	0.00591
	25.3088	-0.06114	-0.00751	-0.00748
	25.5644	-0.06315	-0.01648	-0.0164
	26.0951	-0.0461	-0.02545	-0.02532
	26.1104	-0.02954	-0.03043	-0.03028
	26.2534	-0.01398	-0.01747	-0.01738
	26.528	0.00458	-0.01448	-0.01441
	26.6632	0.01161	-0.00999	-0.00994
	27.061	0.02415	0.00745	0.00741
	27.3324	0.0392	0.01691	0.01683
	27.5964	0.04622	0.0224	0.02228
	27.858	0.05074	0.02539	0.02526
	27.8585	0.05124	0.00546	0.00543
	28.4976	0.04621	-0.01397	-0.0139
	29.0043	0.03718	-0.02842	-0.02827
	29.2522	0.02664	-0.04535	-0.04513
	29.3698	0.01459	-0.05133	-0.05107
	29.6163	0.00255	-0.05282	-0.05256
	29.7293	-0.01451	-0.0284	-0.02826
	29.7192	-0.02555	0.00647	0.00644
	29.578	-0.0391	0.0289	0.02875
	30.1027	-0.02857	0.03488	0.0347
	30.3708	-0.01703	0.03737	0.03719
	30.7538	-0.02054	0.04335	0.04314
	30.8983	-0.00348	0.03638	0.0362
	31.0423	0.01307	0.04286	0.04264
	31.1803	0.02311	0.02144	0.02133
	31.4442	0.03013	0.00102	0.00101
	31.6911	0.01859	-0.01642	-0.01634
	31.9389	0.00805	-0.02937	-0.02922
	32.1868	-0.00249	-0.03933	-0.03914
	32.1757	-0.01453	-0.04581	-0.04558
	32.5532	-0.02407	-0.0483	-0.04806
	32.5444	-0.03361	-0.03733	-0.03715
	32.5375	-0.04113	-0.01989	-0.01979
	32.6584	-0.04966	-0.00843	-0.00839
	33.0359	-0.0592	-0.00245	-0.00244
	33.5707	-0.03763	0.00303	0.00301
	33.7175	-0.01806	0.00652	0.00649
	33.9935	0.00201	0.01051	0.01045
	34.5232	0.01806	0.00453	0.00451
	34.7895	0.02759	-0.00294	-0.00292
	34.9238	0.03362	-0.00941	-0.00937
	35.0558	0.03713	-0.00144	-0.00143
	35.1818	0.03411	0.000557503	0.000554715
	35.5782	0.04515	-0.00542	-0.00539
	36.3466	0.04063	-0.00841	-0.00836
	36.6073	0.04414	-0.01139	-0.01134
	36.982	0.03159	-0.01239	-0.01232
	37.2243	0.01503	-0.00441	-0.00439
	37.3355	-0.00404	0.00306	0.00305
	37.4477	-0.0221	0.00556	0.00553
	37.4329	-0.03816	0.00158	0.00157
	38.0619	-0.05422	-0.0044	-0.00438
	38.3356	-0.03666	-0.00639	-0.00636
	38.6088	-0.01961	9.23583e-05	9.18965e-05
	38.8774	-0.00756	0.00657	0.00654
	39.1418	-4.01492e-05	0.00458	0.00456
	39.4067	0.00799	0.000103027	0.000102512
	39.9245	0.01099	-0.00139	-0.00138
