# Supplementary material for: A numerical approach applied to three-dimensional wave scattering problems subjected to obliquely propagating incident waves
Source: PLoS One. 2024 Jun 6;19(6):e0304721. doi: 10.1371/journal.pone.0304721 (PMC11156327; doi:10.1371/journal.pone.0304721)
Supplement: S1 Data — (ZIP) [file pone.0304721.s001.zip › S1 Data/S1 Data/Fig 28_data.xlsx]

## Sheet: Sheet1
		Peak displacement response at the bottom of the abutment (x-direction)
	CASE1			CASE2			CASE3
	Horizontal coordinate (m)	Displacement, umax(m)		Horizontal coordinate (m)	Displacement, umax(m)		Horizontal coordinate (m)	Displacement, umax(m)
	50	0.06414		50	0.06539		50	0.06581
	100	0.06366		100	0.06471		100	0.06517
	150	0.06318		150	0.06414		150	0.06465
	274	0.06282		274	0.06382		274	0.0643
	494	0.06121		494	0.06225		494	0.06338
	616	0.06109		616	0.0606		616	0.06076
	666	0.06314		666	0.06189		666	0.06091
	716	0.06406		716	0.06249		716	0.06131
	766	0.06463		766	0.06282		766	0.06131
