# Supplementary material for: A numerical approach applied to three-dimensional wave scattering problems subjected to obliquely propagating incident waves
Source: PLoS One. 2024 Jun 6;19(6):e0304721. doi: 10.1371/journal.pone.0304721 (PMC11156327; doi:10.1371/journal.pone.0304721)
Supplement: S1 Data — (ZIP) [file pone.0304721.s001.zip › S1 Data/S1 Data/Fig 29_data.xlsx]

## Sheet: Sheet1
	(a) Span 1						(b) Span 4						(c) Span 6						(d) Span 7
	Time(s)	CASE1	CASE2	CASE3			Time(s)	CASE1	CASE2	CASE3			Time(s)	CASE1	CASE2	CASE3			Time(s)	CASE1	CASE2	CASE3
	0.12579	0.00287	1.20301e-05	0.00575			-0.12876	-0.00143	0.00143	-0.00215			0	-1.15206e-06	0	0.00161			0	0	0	-0.000349744
	0.62893	-0.0086	3.60902e-05	4.23188e-05			0.38581	-0.00286	0.00144	-0.00361			0.51567	0.00107	0.00107	0.000548044			0.3871	-0.000714286	-0.000705	-0.000343701
	1.00629	-0.02007	0.01722	0.00582			0.77299	0	0.00145	-0.00218			1.0318	0.00213	0.00214	0.000557294			0.64516	-0.000714286	-0.000705	-0.000336147
	1.13208	-0.03728	0.03437	0.02312			1.03004	-0.00143	0.00146	0.00354			1.2908	0.00212	0.00536	0.00271			0.77419	-0.00214	-0.00212	-0.00525
	1.25786	-0.06022	0.05724	0.00589			1.41355	-0.01	-0.00282	0.01214			1.54979	0.00425	0.01179	0.00487			1.29032	-0.00214	-0.00212	-0.00876
	1.38365	-0.08315	0.08583	0.00016323			1.54414	-0.00429	-0.00425	-0.00938			1.80924	0.00853	0.00964	0.0081			1.54839	-0.00143	-0.00141	-0.01437
	1.63522	-0.11183	0.08014	-0.01703			1.93363	0.00571	-0.00139	-0.02659			2.06962	0.0096	0.00107	0.01348			1.54839	-0.00643	-0.00634	-0.01578
	1.88679	-0.13477	0.06872	-0.02852			2.06376	0.01	0.00433	-0.03663			2.32352	0.00102	-0.00643	0.00381			1.67742	-0.01286	-0.01269	-0.00734
	2.13836	-0.14624	0.04016	0.000308322			2.57649	0.00286	0.00719	-0.03233			2.5765	-0.00541	-0.015	-0.00802			2.06452	-0.01643	-0.01622	0.00601
	2.64151	0.02581	0.000180451	0.02911			2.57373	-0.00571	0.0129	-0.01513			2.95898	-0.01505	-0.0225	-0.01876			2.19355	-0.01786	-0.01762	0.01936
	2.89308	0.07742	-0.00553	0.00615			2.69926	-0.01571	0.0072	-0.0051			3.34191	-0.02898	-0.02679	-0.02843			2.58065	-0.00357	-0.00352	0.03341
	3.14465	0.10609	-0.0398	0.02923			2.69651	-0.02429	0.00149	0.00636			3.47372	-0.03542	-0.02893	-0.02198			2.70968	0.00929	0.00916	0.01023
	3.39623	0.13477	-0.06834	0.02355			2.69559	-0.02714	-0.02279	0.01639			3.86545	0.01706	-0.02464	-0.01122			2.96774	0.02357	0.02327	-0.00452
	3.39623	0.08315	-0.08547	0.04081			2.82158	-0.03571	-0.02707	0.02498			3.99864	0.0192	-0.00321	-0.00154			3.22581	0.02857	0.0282	-0.00873
	3.77358	0.10036	-0.10829	-0.0282			3.20969	-0.03	-0.03278	0.02355			4.00096	0.0192	0.0075	0.00384			3.22581	0.03	0.02961	0.00252
	3.89937	0.06022	-0.09687	-0.03971			3.60239	-0.01	-0.02993	0.01207			4.39361	-0.00117	0.01607	0.01675			3.74194	0.01286	0.01269	0.00603
	4.15094	0.02007	-0.07397	0.00638			3.60653	0.00286	-0.02135	-0.00801			5.03368	0.02025	0.01929	0.00493			3.74194	0.005	0.00494	-0.00801
	4.27673	0.05448	-0.04537	0.02366			3.74034	0.01857	-0.00991	0.00633			5.29175	0.0031	0.015	0.00493			4.25806	-0.00286	-0.00282	-0.01573
	4.40252	0.07168	-0.01102	0.02942			4.00015	0.02571	8.90937e-05	0.02065			5.4194	-0.01404	0.0075	0.00171			4.3871	-0.00714	-0.00705	0.00394
	4.65409	0.06595	0.02903	-0.00502			4.38826	0.03143	0.0101	0.03069			5.68209	-0.02262	0.00107	0.01247			4.77419	-0.000714286	-0.000705	0.01378
	4.65409	0.03728	0.05764	0.00649			4.51471	0.02429	0.0201	0.00344			5.81482	-0.00334	0.01071	0.02107			5.03226	0.00429	0.00423	-0.000967649
	4.77987	-0.0086	0.05193	0.00651			4.76901	0.01429	0.02296	-0.0152			5.93692	0.00201	0.02036	0.00495			5.16129	0.00714	0.00705	0.00466
	4.90566	-0.05448	0.02341	0.02957			5.02376	0.00571	0.02725	-0.02811			6.05948	-0.00978	0.0075	-0.01011			5.41935	-0.01357	-0.0134	0.00325
	5.03145	-0.08315	0.01202	0.04112			5.15021	-0.00143	0.02726	0.00485			6.44195	-0.013	-0.0075	-0.02085			5.67742	-0.02	-0.01974	0.01731
	5.28302	-0.11183	-0.00511	0.02389			5.4114	0.01	0.01726	0.01917			6.70464	-0.00122	-0.02036	-0.01009			6.58065	0.01857	0.01833	0.00257
	5.40881	-0.10036	-0.03366	0.00666			5.54384	0.02143	0.00726	-0.00378			6.96595	0.00841	-0.00536	-0.00256			6.96774	0.01214	0.01199	-0.00235
	5.53459	-0.06595	-0.04509	0.02971			6.17612	-0.01429	-0.00131	-0.02243			7.22586	0.02019	0.00429	0.00174			7.22581	0.00214	0.00212	0.0089
	5.66038	-0.03154	-0.06793	0.02973			6.1752	-0.01714	-0.00702	0.01054			7.73922	0.02447	0	-0.0047			7.6129	-0.00143	-0.00141	-0.00584
	5.78616	0.00287	-0.01075	0.0125			6.56284	-0.01286	-0.00273	0.0263			8.25212	0.01697	-0.00964	-0.01222			7.6129	0.00643	0.00634	-0.01357
	5.91195	0.03728	-0.05074	0.06429			6.95463	0.00429	0.0087	0.04063			8.51388	0.00303	0.00214	-0.00361			7.74194	0.01286	0.01269	-0.01496
	6.41509	0.02581	-0.07928	0.06431			6.95233	-0.00286	0.01727	0.02485			9.03464	-0.000190091	0.01179	0.00715			7.87097	0.01643	0.01622	-0.01988
	6.54088	0.02007	-0.05641	0.02409			7.21536	0.01429	0.03014	0.00477			9.55355	0.01909	0.01714	0.01361			8.12903	0.02071	0.02045	0.02158
	6.91824	0.04875	-0.02206	0.01837			7.08017	-0.00571	0.02586	0.032			10.1964	0.03408	0.01071	0.00825			8.3871	0.01571	0.01551	0.01176
	7.2956	0.01434	-0.05632	-0.00458			7.72762	0.00571	-0.01984	0.03629			10.9748	0.02979	0.00429	0.01794			8.51613	0.01071	0.01057	0.00895
	7.42138	0.06022	-0.02773	-0.02754			7.7244	-0.00429	-0.01127	0.02196			11.2356	0.02229	0.00643	0.0244			8.64516	0.00571	0.00564	0.00685
	7.67296	0.11756	-0.06767	-0.00449			7.72026	-0.01714	-0.00126	0.00044244			11.2324	0.01264	0.01607	0.01687			8.90323	0.00214	0.00212	0.01247
	7.79874	0.15771	-0.02193	0.02432			8.3714	0.00571	0.00445	-0.0053			12.0024	0.01371	0.02679	0.00721			9.29032	-0.00143	-0.00141	-0.00157
	8.30189	0.16344	0.01237	0.03009			8.7618	0.01857	0.0116	0.00902			12.2623	0.00728	0.0225	0.01151			9.41935	-0.00429	-0.00423	-0.00719
	8.55346	0.19211	0.06386	0.01286			9.14945	0.02286	0.02018	0.01906			12.5181	-0.00665	0.01286	0.00614			9.80645	0.00357	0.00353	0.00617
	8.93082	0.1405	0.09246	-0.01013			9.66217	0.01571	0.01304	-0.01106			13.1558	-0.02594	0.01714	-0.01105			10.0645	0.00786	0.00775	-0.01842
	9.18239	0.11756	0.12109	0.01291			10.3027	0.00571	0.00162	-0.03258			13.5369	-0.04095	0.00643	-0.02503			10.3226	0.01	0.00987	-0.03809
	9.43396	0.1405	0.08112	0.03019			10.4333	0.01143	-0.0098	-0.04262			13.6646	-0.02596	-0.00643	-0.02825			10.4516	0.00286	0.00282	-0.04089
	9.55975	0.16344	0.05829	0.05897			10.6936	0.02	0.00163	-0.00393			13.801	-0.01311	-0.015	-0.01104			10.4516	-0.00357	-0.00352	-0.03176
	9.81132	0.17491	0.01832	0.08202			10.6945	0.02286	0.01735	0.0104			13.9347	-0.00134	-0.0225	-0.000286741			10.5807	-0.00929	-0.00916	-0.03175
	10.1887	0.15771	-0.02165	0.07056			10.8251	0.02857	0.0245	0.01327			14.5789	-0.0067	-0.02786	-0.00243			10.8387	-0.01286	-0.01269	-0.00434
	10.1887	0.11183	0.00123	0.03606			11.5926	0.01286	0.03594	0.00179			15.0983	0.01044	-0.01714	0.00511			11.4839	-0.01286	-0.01269	-0.0514
	10.566	0.06595	-0.00445	0.01308			11.719	0.00571	0.04309	0.03905			15.749	0.02222	-0.00536	0.01803			11.6129	-0.01429	-0.0141	0.0856
	10.9434	0.06022	0.01844	0.02459			12.2354	0.01	0.03167	0.02041			15.7499	0.00934	0.00321	0.02018			11.7419	-0.01643	-0.01622	0.06242
	10.8176	-0.02007	-0.02722	-0.0099			12.3646	0.01143	0.03312	-0.00541			16.0052	0.01255	-0.00321	0.01373			12.2581	-0.02071	-0.02045	0.07366
	11.0692	-0.06595	-0.09574	-0.0214			12.4888	-0.00286	0.02169	-0.00971			16.3905	0.02541	0.02036	0.00943			12.3871	-0.02286	-0.02256	0.00693
	11.3208	-0.04301	-0.03283	-0.05014			12.7426	-0.01429	0.02742	0.03758			16.5195	0.0404	0.02893	0.00944			12.7742	-0.01571	-0.01551	0.03715
	11.5723	-0.11183	0.01865	-0.07888			12.8663	-0.03	0.01743	0.05192			16.7831	0.04254	0.00964	0.02234			13.0323	0.005	0.00494	-0.05557
	11.8239	-0.14624	0.06437	-0.0616			12.9937	-0.03429	0.00314	0.00746			17.1785	0.01575	0.02143	0.04171			13.4193	0.01714	0.01692	-0.02254
	12.0755	-0.16918	0.11011	-0.03278			13.1211	-0.03857	-0.00971	-0.01691			17.561	-0.00354	0.0375	0.03096			13.5484	0.02286	0.02256	-0.0668
	12.2013	-0.18638	0.17873	-0.07879			13.9042	-0.00571	0.01601	-0.03413			17.5513	-0.01426	0.01393	0.00838			14.1936	0.01143	0.01128	-0.06749
	12.4528	-0.10609	0.12164	-0.04421			14.1649	0.00429	0.00316	-0.0499			17.8033	-0.02497	-0.0075	-0.00559			14.8387	0.00714	0.00705	0.0681
	12.7044	-0.04301	0.16168	-0.09022			14.4243	0.01	-0.01827	-0.05277			18.0573	-0.03569	-0.02036	-0.01527			15.0968	0.01143	0.01128	0.03861
	13.2075	0.02007	0.13314	-0.1247			14.8078	0.00143	-0.03255	-0.04705			18.5702	-0.01963	-0.02143	-0.02278			15.3548	0.00714	0.00705	0.06953
	13.4591	0.09462	0.20746	-0.03836			15.069	0.01286	-0.04683	-0.03414			18.9596	-0.01214	-0.01821	-0.0174			15.4839	-0.00143	-0.00141	0.00771
	13.5849	0.13477	0.29897	0.01923			15.5868	0.02143	0.01892	-0.02124			19.7416	-0.02285	-0.00214	0.000892596			15.4839	-0.00786	-0.00776	-0.026
	14.0881	0.07168	0.36185	0.04802			15.9753	0.02857	0.02749	-0.00978			20.1158	-0.05178	-0.03321	-0.02921			15.6129	-0.00429	-0.00423	-0.08711
	14.2138	0.15197	0.25903	0.0826			16.1013	0.02	0.01036	-0.01695			20.1014	-0.08929	-0.0825	-0.06254			16.129	0.00357	0.00353	0.02109
	14.3396	0.11756	0.19046	0.09989			16.4835	0.00714	-0.00821	-0.04562			19.9571	-0.13323	-0.10286	-0.09803			16.3871	0.00786	0.00775	0.01196
	14.5912	0.15771	0.1162	0.05387			16.6145	0.01429	0.02037	-0.18041			20.3401	-0.05717	-0.11357	-0.1077			16.5161	-0.005	-0.00494	0.06255
	14.717	0.1233	0.04762	0.09998			17.0031	0.02143	0.03751	-0.08294			21.0061	-0.02503	-0.04714	-0.0593			16.7742	-0.02071	-0.02045	-0.08286
	14.9686	0.1233	-0.02094	0.13453			17.2629	0.02857	0.05038	-0.05284			21.5342	0.02639	-0.0075	-0.03133			16.9032	-0.03286	-0.03243	0.06117
	15.2201	0.06595	-0.11809	0.07703			17.2587	0.01571	0.03753	-0.00553			22.0739	0.04568	0.02357	0.02352			17.0323	-0.03929	-0.03877	0.04432
	15.3459	0.05448	-0.15236	0.03102			17.6399	0	0.02181	0.04465			22.0809	0.02531	0.0375	0.03964			17.2903	-0.04286	-0.0423	0.04713
	15.8491	0.16344	-0.18091	0.01953			18.0202	-0.01857	0.0061	0.05897			23.1002	0.08423	0.0225	0.00955			17.8065	-0.03643	-0.03596	0.02958
	16.2264	0.03728	-0.24948	0.00229			18.2732	-0.03286	-0.00104	0.03315			23.6274	0.11743	0.01607	0.03537			18.1935	-0.03214	-0.03173	0.03098
	16.3522	-0.02007	-0.3066	-0.0092			18.3987	-0.04286	-0.0096	0.03171			23.6427	0.04349	0.06643	0.07085			18.5806	-0.03286	-0.03243	0.01202
	16.478	-0.07742	-0.14081	-0.0149			18.3955	-0.05286	0.04755	0.05464			23.9068	0.04991	0.0975	0.08484			19.0968	-0.01	-0.00987	-0.00484
	16.6038	-0.13477	-0.2665	-0.02639			18.5201	-0.06571	0.05613	0.15213			23.9105	0.05633	0.10393	0.09344			19.3548	-0.04143	-0.04089	-0.000620172
	16.7296	-0.20358	-0.31219	-0.04364			18.9091	-0.05714	0.0447	0.05317			24.2712	-0.04011	0.05357	0.03216			19.6129	-0.05786	-0.05711	-0.0821
	16.8554	-0.22652	-0.2436	-0.08391			19.2995	-0.04429	0.02756	0.06033			24.2684	-0.07976	0.0375	0.0257			20.6452	0.08786	0.08672	0.05069
	17.1069	-0.29534	-0.15785	-0.11265			19.5662	-0.01571	0.01042	0.03738			24.3952	-0.12155	0.04821	0.02033			21.0323	0.05286	0.05217	-0.02095
	17.3585	-0.34122	-0.08925	-0.13566			19.5524	-0.05857	0.000423963	-0.01997			24.5307	-0.03585	0.03429	0.03539			21.4194	0.07857	0.07755	0.01138
	17.3585	-0.37563	-0.03208	-0.1414			19.5437	-0.08571	-0.00672	-0.05152			24.9224	-0.04657	0.00964	0.04615			21.9355	0.00571	0.00564	-0.03076
	17.3585	-0.41004	0.03652	-0.15865			19.6655	-0.10714	-0.031	-0.08879			25.1805	0.06591	-0.01714	0.04615			23.0968	0.04286	0.0423	0.02545
	17.4843	-0.43297	0.0937	-0.08377			19.9162	-0.12857	-0.041	-0.16193			25.1772	0.08198	-0.04071	0.03862			23.4839	-0.05929	-0.05851	0.000872471
	17.4843	-0.46165	0.1337	-0.03196			20.0394	-0.14571	-0.05672	-0.01428			25.5569	0.11733	-0.07929	0.02143			24.3871	-0.01357	-0.0134	0.00369
	18.1132	-0.36416	0.19089	-0.00317			20.5636	-0.11714	-0.06957	-0.06447			25.8029	-0.02519	-0.10286	-0.00653			25.2903	-0.07429	-0.07332	0.000174494
	18.3648	-0.42151	0.23091	0.02563			20.7034	-0.08286	-0.08242	-0.03723			26.166	-0.04019	-0.11036	-0.06243			26.7097	0.06857	0.06768	0.00861
	18.3648	-0.46165	0.26522	0.00841			21.2267	-0.05714	-0.10526	0.10039			26.4139	-0.04983	-0.03	-0.08608			27.0968	0.025	0.02467	-0.00192
	18.4906	-0.44444	0.28807	0.07751			21.4957	-0.02143	-0.1024	0.076			26.6683	-0.04449	-0.045	-0.09468			28.129	0.07286	0.07191	0.00862
	18.4906	-0.46738	0.31095	0.11209			21.5104	0.02429	-0.07525	0.15771			27.4716	-0.067	0.02036	-0.02693			28.3871	0.00786	0.00775	0.003
	18.6164	-0.55914	0.26526	0.0258			21.6475	0.05	-0.05382	-0.0588			27.5951	0.0862	0.0525	-0.03983			29.0323	-0.02429	-0.02397	0.000197156
	18.8679	-0.54194	0.20812	-0.01447			21.7813	0.06571	-0.03238	-0.0459			29.1819	-0.04025	0.06536	0.04945			30.1935	-0.09643	-0.09517	0.00373
	19.3711	-0.77133	0.15099	0.02586			22.1694	0.07143	-0.1181	-0.08319			29.3151	-0.07668	0.08893	0.05913			30.5806	0.02071	0.02045	-0.000484202
	19.7484	-0.15771	0.09388	-0.01441			22.2935	0.05714	-0.13809	0.096			29.4492	-0.11633	0.10071	0.07096			31.0968	0.01	0.00987	0.000923837
	19.8742	-0.23799	0.03105	-0.06617			22.6761	0.04571	-0.14238	0.01139			29.7128	-0.04563	0.05679	0.08387			31.7419	0.06571	0.06486	-0.00188
	20.6289	0.57061	-0.04894	-0.10643			22.8053	0.04714	-0.14666	-0.03593			30.2322	0.01864	0.03321	0.0914			32.9032	-0.08929	-0.08812	-0.00328308
	21.1321	0.41577	-0.10034	-0.12943			22.8099	0.06143	-0.08808	-0.05887			30.2229	0.039	-0.00429	0.0699			34.4516	0.06214	0.06134	-0.00482528
	21.1321	0.52473	-0.15175	-0.07763			22.947	0.08714	-0.06093	-0.09184			30.3418	0.04756	-0.03321	0.04624			34.8387	0.04714	0.04653	-0.00636747
	21.2579	0.519	-0.19174	-0.04885			23.2137	0.11571	-0.03664	-0.14921			30.3307	0.11397	-0.04714	0.02044			35.2258	0.055	0.05429	-0.00790967
	21.2579	0.50753	-0.24314	-0.0143			23.2178	0.12857	-0.02664	-0.02593			30.1915	-0.00819	-0.03964	-0.00322			35.2258	0.02571	0.02538	-0.00945187
	21.6352	0.56487	-0.30026	0.03178			23.4762	0.13143	-0.00949	0.03714			30.3131	-0.07034	-0.05036	-0.02042			35.6129	0.03143	0.03102	-0.0109941
	21.8868	0.50179	-0.32309	0.07212			23.8575	0.11571	0.05053	0.06294			30.4394	-0.09927	-0.05464	-0.02687			35.871	0.01929	0.01904	-0.0125363
	22.2642	0.72545	-0.28308	0.10092			23.8483	0.08714	0.07337	0.0701			30.9536	-0.03393	0.00214	-0.03116			37.1613	-0.00143	-0.00141	-0.0140785
	22.7673	0.42724	-0.23735	0.04343			24.3536	0.05714	0.08766	0.05432			31.2103	-0.00608	0.045	-0.03439			37.4194	-0.04643	-0.04582	-0.0156207
	23.2704	0.2724	-0.16306	-0.01412			24.6038	0.03429	0.09909	0.13459			31.4656	0.02176	0.0675	-0.04083			37.9355	-0.08214	-0.08107	-0.0171628
	23.6478	0.13477	-0.12304	-0.06016			24.9877	0.02714	0.07054	-0.02888			31.4628	-0.02004	0.07714	-0.04728			39.3548	0.05071	0.05006	-0.018705
	24.0252	0.06595	-0.13447	-0.07741			25.2439	0.02286	0.0634	-0.0934			31.5905	0.01102	0.03536	-0.05051			40.6452	-0.02357	-0.02327	-0.0202472
	24.4025	-0.15771	-0.18588	-0.11193			25.3676	0.00714	0.05484	-0.12782			32.3827	-0.03507	-0.01286	-0.00856			41.6774	0.00857	0.00846	-0.0217894
	24.6541	-0.31254	-0.083	-0.13494			25.6186	-0.01286	0.11199	0.02842			32.3998	0.00991	-0.045	0.03123			41.9355	0.01143	0.01128	-0.0233316
	24.5283	-0.39857	0.02564	-0.16945			25.7414	-0.03143	0.12485	-0.03899			32.4128	0.00455	-0.07179	0.06133			42.7097	-0.025	-0.02467	-0.0248738
	24.5283	-0.50179	0.17422	-0.13491			25.8623	-0.05571	0.13342	0.01834			32.5483	-0.00831	-0.09321	0.07639			43.7419	0.02643	0.02609	-0.026416
	24.6541	-0.57634	0.25422	-0.09458			26.1111	-0.08286	0.11485	-0.00317			32.8096	-0.000819118	-0.09643	0.08392			44.3871	-0.01	-0.00987	-0.0279582
	25.283	-0.71398	0.25993	-0.04278			26.2335	-0.10286	0.04629	-0.0419			33.6763	-0.00404	-0.01393	-0.00101			45.0323	0.00143	0.00141	-0.0295004
	26.0377	-0.24946	0.07714	-0.014			26.4831	-0.12714	0.03773	-0.00894			33.6652	0.00452	0.02143	-0.02681			45.4194	-0.00429	-0.00423	-0.0310426
	26.6667	0.07168	0.02573	0.01481			26.891	-0.06	0.02202	0.00538			33.9094	-0.000837551	0.03643	-0.05907			45.4194	0.00429	0.00423	-0.0325848
	27.2956	0.24373	-0.01424	0.04361			27.0308	-0.02571	0.0063	-0.00467			34.0329	0.0013	0.05357	-0.07197			46.0645	-0.00643	-0.00634	-0.034127
	27.2956	0.41577	-0.03709	0.06666			27.2966	0	-0.00798	-0.01327			34.0296	0.000226957	0.07607	-0.0795			46.3226	0.00214	0.00212	-0.0356692
	27.5472	0.59928	-0.07706	0.11273			27.5458	-0.02571	-0.01512	-0.00324			34.4163	0.00343	0.08893	-0.08056			46.7097	-0.00357	-0.00352	-0.0372114
	27.673	0.54194	-0.12274	0.14152			27.6709	-0.03714	-0.02512	0.00536			34.949	0.00129	0.09964	-0.04185			47.3548	0.00286	0.00282	-0.0387536
	27.9245	0.59355	-0.16273	0.16457			27.6769	-0.01857	-0.07509	0.00966			35.8736	-0.00515	0.03536	0.00763			48	-0.00571	-0.00564	-0.0402958
	28.3019	0.50179	-0.11699	0.12435			27.802	-0.03	-0.09509	0.00248			36.0077	-0.00301	0	0.01946			48.3871	0.00643	0.00634	-0.041838
	28.4277	0.39857	-0.03125	0.09557			28.7382	0.07857	-0.10937	-0.00614			36.1413	0.00341	-0.04179	0.03022			49.0323	0	0	-0.0433802
	28.5535	0.31254	0.07163	0.07258			28.7336	0.06429	-0.12366	0.00246			36.5317	0.00697667	-0.07071	0.03775
	28.9308	0.16344	0.11735	0.05532			28.9957	0.07857	-0.13937	-0.00759			37.0543	0.0112567	-0.08571	0.05282
	29.1824	-0.03728	0.24879	0.02081			28.9911	0.06429	-0.14365	0.0053			37.3179	0.0155367	-0.04607	0.06572
	29.3082	-0.15197	0.33452	-0.00219			29.7807	0.11714	-0.09507	0.0140268			37.841	0.0198167	-0.00536	0.08186
	29.6855	-0.37563	0.38027	-0.03096			30.0193	0.05857	-0.03506	0.0165462			37.846	0.0240967	0.015	0.09369
	29.8113	-0.22079	0.21459	-0.06547			30.2681	0.03143	-0.00506	0.0190655			38.081	0.0283767	0.02893	0.03993
	30.3145	-0.29534	0.1289	-0.10574			30.1301	0.00286	0.01779	0.0215849			38.5819	0.0326567	0.00643	0.00446
	31.195	0.29534	0.07178	-0.14024			30.2474	-0.03286	0.03208	0.0241043			38.8284	0.0369367	-0.01286	-0.02242
	31.5723	-0.07742	-0.0082	-0.12295			30.2419	-0.05	0.05638	0.0266236			38.8187	0.0412167	0.00107	-0.045
	31.8239	-0.23799	-0.07679	-0.10567			30.3683	-0.05714	0.07639	0.029143			38.9394	0.0454967	0.01393	-0.06435
	31.8239	-0.38136	-0.15106	-0.08265			30.7601	-0.04	0.11497	0.0316624			39.0642	0.0497767	0	-0.07403
	32.0755	-0.49606	-0.17963	-0.03659			30.8847	-0.05286	0.08497	0.0341818			39.4564	0.0540567	-0.02143	-0.06219
	32.8302	-0.65663	-0.191	-0.00203			30.8856	-0.05	0.08214	0.0367011			39.7242	0.0583367	-0.02893	-0.03961
	33.0818	-0.48459	-0.15098	0.05559			31.1399	-0.06	0.10928	0.0392205			39.9901	0.0626167	-0.00107	-0.02133
	33.5849	-0.54767	-0.20239	0.10166			31.2655	-0.07	0.11643	0.0417399			40.1275	0.0668967	0.00857	-0.00197
	33.9623	-0.21505	-0.21954	0.03838			31.5211	-0.07571	0.09643	0.0442592			40.2625	0.0711767	0	0.01201
	34.0881	0.03728	-0.12805	-0.01339			32.0665	0.01857	0.07358	0.0467786			40.2658	0.0754567	-0.01286	0.01954
	34.4654	0.24373	-0.19087	0.04993			32.0766	0.05	-0.03642	0.049298			40.6557	0.0797367	0.00429	0.026
	34.5912	0.39283	-0.03655	-0.00184			32.2091	0.06143	-0.04928	0.0518174			41.2939	0.0840167	-0.00214	0.00988
	34.8428	0.45018	0.12924	0.09027			32.4689	0.06857	-0.04641	0.0543367			42.0598	0.0882967	0.0075	-0.00946
	34.9686	0.42724	0.20355	-0.00749			32.8505	0.05429	-0.02354	0.0568561			42.1883	0.0925767	-0.00643	-0.01053
	35.0943	0.55341	0.30644	0.0731			32.9724	0.03286	-0.07496	0.0593755			42.5847	0.0968567	-0.00107	0.01098
	35.2201	0.49032	0.25503	0.02136			33.2226	0.01	-0.000663594	0.0618948			42.5861	0.101137	-0.00107	0.01421
	35.5975	0.57634	0.15222	-0.03038			33.0819	-0.02714	0.02505	0.0644142			43.48	0.105417	-0.0075	-0.00728
	35.7233	0.53047	0.06082	-0.08788			33.2009	-0.05714	0.04221	0.0669336			43.9902	0.109697	0.00429	-0.02125
	36.1006	0.56487	-0.03056	-0.07061			33.5789	-0.08286	0.05649	0.0694529			44.2575	0.113977	-0.00214	0.000256679
	36.6038	0.2724	-0.07053	-0.03605			33.7022	-0.1	0.06793	0.0719723			44.2621	0.118257	0.00429	0.01101
	36.9811	-0.00287	-0.00765	-0.01303			33.956	-0.11143	0.05936	0.0744917			44.2644	0.122537	-0.00107	0.01639
	37.1069	-0.17491	0.03809	0.02153			34.2121	-0.11571	0.04222	0.0770111			45.4192	-0.00301	0.00236067	0.00135
	36.9811	-0.29534	0.0781	-0.00146			34.4862	-0.06429	0.02222	0.0795304			46.0663	-0.0420056	0.00318752	0.00567
	37.2327	-0.42724	-0.02469	0.01581			34.8886	-0.01429	-0.000635945	0.0820498			46.3216	-0.102639	0.00401438	-0.000781599
	37.2327	-0.50753	0.03249	-0.00718			35.1599	0.02857	-0.04063	0.0845692			46.3266	-0.163272	0.00484124	0.01105
	37.6101	-0.62222	-0.01891	0.0216			35.8115	0.05286	-0.06205	0.0870885			47.3506	-0.223906	0.0056681	-0.00829
	38.3648	-0.23799	0.07827	0.01013			36.2023	0.06714	-0.09062	0.0896079			47.4866	-0.284539	0.00649495	0.00784
	38.6163	-0.08889	0.09542	-0.01287			36.326	0.05143	-0.10919	0.0921273			47.9985	-0.345172	0.00732181	-0.00183
	38.8679	0.01434	0.01547	0.02169			37.2448	0.10571	-0.11489	0.0946467			48.1285	-0.405806	0.00814867	0.000326052
	39.2453	0.11756	-0.04164	0.0102			37.7465	0.06429	-0.06061	0.097166			48.387	-0.466439	0.00897552	0.00141
	40.3774	-0.07168	-0.05305	0.01595			38.1185	0.02	-0.000596006	0.0996854			48.5151	-0.527072	0.00980238	-0.000742288
	40.5031	-0.00287	0.00411	0.027485			38.107	-0.01571	0.03084	0.102205			48.7718	-0.587706	0.0106292	-0.00396
	41.0063	-0.05448	0.027	0.034982			38.3507	-0.05857	0.05656	0.104724			48.9041	-0.648339	0.0114561	0.00357
	41.2579	-0.01434	-0.00153	0.042479			38.5963	-0.09571	0.07656	0.107244			49.1612	-0.708972	0.012283	0.00142
	42.0126	-0.11183	0.04422	0.049976			38.977	-0.11286	0.09086	0.109763
	42.6415	0.03154	0.00998	0.057473			39.9036	-0.03429	0.09657	0.112282
	42.8931	-0.01434	0.04428	0.06497			40.1717	-0.00143	0.08657	0.114802
	43.0189	0.03728	-0.00137	0.072467			40.4375	0.02429	0.07087	0.117321
	43.522	0.00287	0.02149	0.079964			40.8256	0.03	0.06802	0.11984
	43.6478	0.04301	-0.01845	0.087461			41.3314	0.00143	0.07659	0.12236
	44.5283	-0.01434	0.02156	0.094958			41.5802	-0.02571	0.07945	0.124879
	44.6541	0.04301	-0.01837	0.102455			41.7075	-0.03	0.07375	0.127398
	45.7862	-0.0086	-0.00500667	0.109952			41.8436	-0.00714	0.06947	0.129918
	45.7862	0.02007	-0.00496667	0.117449			41.9766	0.00571	-0.04051	0.132437
	46.2893	-0.00287	-0.00492667	0.124946			42.1085	0.01571	-0.07194	0.134957
	46.2893	0.01434	-0.00488667	0.132443			42.3628	0.00571	-0.09193	0.137476
	46.7925	-0.00287	-0.00484667	0.13994			42.487	-0.00857	-0.10622	0.139995
							42.7399	-0.02286	-0.11335	0.142515
							42.9928	-0.03714	-0.05047	0.145034
							43.1202	-0.04143	-0.0176	0.147553
							43.5097	-0.03143	0.01382	0.150073
							43.5133	-0.02	0.02811	0.152592
							43.517	-0.00857	0.02955	0.155112
							43.906	0	0.01955	0.157631
							44.1649	0.00429	-0.00615	0.16015
							44.1663	0.00857	-0.02472	0.16267
							44.8064	-0.00286	-0.02757	0.165189
							45.0607	-0.01286	0.01959	0.167708
							45.3168	-0.01714	0.00959	0.170228
							45.5707	-0.02857	-0.0104	0.172747
							45.7017	-0.02143	-0.02325	0.175267
							45.9615	-0.01429	-0.02753	0.177786
							45.9652	-0.00286	-0.0161	0.180305
							46.0953	0.00143	-0.00466	0.182825
							46.8697	0.00714	0.00821	0.185344
							47.3815	-0.00286	0.01536	0.187863
							47.3811	-0.00429	-0.0032	0.190383
							47.5084	-0.00857	0.00967	0.192902
							47.7692	0.00143	0.01682	0.195421
							47.9002	0.00857	-0.00602	0.197941
							48.155	0	-0.000298003	0.20046
							48.5389	-0.00714	0.004	0.20298
