# Supplementary material for: A numerical approach applied to three-dimensional wave scattering problems subjected to obliquely propagating incident waves
Source: PLoS One. 2024 Jun 6;19(6):e0304721. doi: 10.1371/journal.pone.0304721 (PMC11156327; doi:10.1371/journal.pone.0304721)
Supplement: S1 Data — (ZIP) [file pone.0304721.s001.zip › S1 Data/S1 Data/Fig 30_data.xlsx]

## Sheet: Sheet1
	Peak displacement response at the bearing of the main girder of the approach bridge(x-direction)
	CASE1				CASE2				CASE3
		Displacement, umax(m)				Displacement, umax(m)				Displacement, umax(m)
	No.1	0.29511			No.1	0.12845			No.1	0.13267
		0.80837				0.37252				0.08792
	No.2	0.36654			No.2	0.13582			No.2	0.18871
		0.57213				0.3094				0.16294
	No.3	0.2457			No.3	0.61752			No.3	0.09282
		0.11801				0.18208				0.13031
	No.4	0.21463			No.4	0.1377			No.4	0.18049
		0.13178				0.26641				0.18002
	No.5	0.17072			No.5	0.11944			No.5	0.12893
		0.1712				0.17117				0.11583
	No.6	0.11394			No.6	0.10755			No.6	0.09633
		0.18492				0.15931				0.10222
	No.7	0.10847			No.7	0.09569			No.7	0.12074
		0.11538				0.13462				0.06963
