# Supplementary material for: A numerical approach applied to three-dimensional wave scattering problems subjected to obliquely propagating incident waves
Source: PLoS One. 2024 Jun 6;19(6):e0304721. doi: 10.1371/journal.pone.0304721 (PMC11156327; doi:10.1371/journal.pone.0304721)
Supplement: S1 Data — (ZIP) [file pone.0304721.s001.zip › S1 Data/S1 Data/Fig 31_data.xlsx]

## Sheet: Sheet1
		(a)						(b)					(c)					(d)
		Time(s)	CASE1	CASE2	CASE3			Time(s)	CASE1	CASE2	CASE3		Time(s)	CASE1	CASE2	CASE3		Time(s)	CASE1	CASE2	CASE3
		0.12605	0.00143	-0.00108	-0.00108			0	0.00178	-0.01253	-3.7594e-05		0.90129	0.000215054	0.000219938	0.000215054		0.000461485	0	0.000179211	0.000178826
		0.37815	-0.00109	-0.00609	-0.00358			0.38055	0.00172	-0.0306	-0.00915		1.54506	0.000215054	0.00151	0.000645161		1.41584	0.000719424	0.000179211	-0.000546475
		0.7563	-0.0011	-0.01864	-0.00609			0.7611	-0.02531	-0.07555	-0.03602		1.93133	0.000645161	0.00407	0.00151		2.32266	0.00144	0.000896057	0.00375
		1.0084	0.00391	-0.03118	-0.00358			1.2685	-0.06136	-0.10255	-0.04498		2.44635	0.00151	0.00706	0.00237		2.71169	0.00432	0.00376	0.0059
		1.76471	0.01893	-0.04624	0.01398			1.7759	-0.11539	-0.17438	-0.00953		3.09013	0.00366	-0.00873	0.00538		3.33331	0.00504	-0.01129	-0.01131
		2.14286	0.03146	-0.05878	-0.00358			2.2833	-0.0795	-0.04894	0.07075		3.21888	0.00581	-0.01257	-0.0114		4.12429	-0.01295	0.00484	0.00302
		2.26891	0.00636	-0.06631	-0.02616			2.7907	0.05532	0.05844	0.11528		3.47639	0.0071	-0.01428	-0.01269		4.38226	0.00683	0.00161	0.00338
		2.52101	-0.01874	-0.0362	-0.00358			2.91755	0.10026	0.15681	0.09739		3.99142	0.0028	0.00152	0.00323		5.02281	0.00216	0.00735	0.000865669
		3.02521	-0.05138	-0.01362	0.019			3.5518	0.0552	0.20158	0.11513		4.24893	-0.00366	0.00409	0.00495		6.18898	-0.000719424	-0.00914	0.00659
		4.41176	-0.01882	0.019	-0.00358			4.5666	0.08203	0.10286	0.07934		4.8927	-0.01656	0.00153	0.00409		6.42849	0.00755	-0.000537634	-0.00739
		5.04202	0.00123	0.04659	0.01398			4.8203	0.01005	0.06698	0.08812		5.27897	0.00796	-0.00231	0.00151		7.72388	-0.00755	-0.00448	-0.0013
		5.16807	0.01126	0.05161	-0.00609			5.20085	-0.07994	0.03107	0.04336		5.92275	0.0028	0.00623	0.000215054		8.23474	0.000719424	0.00233	-0.00453
		5.54622	0.01877	0.03656	0.01398			6.08879	0.05482	0.09356	0.09679		6.0515	-0.000645161	0.00666	0.00452		9.14433	-0.00396	0.00484	0.00192
		5.92437	0.00872	0.01398	-0.0086			6.46934	0.02779	0.0128	-0.08197		6.82403	0.00925	-0.00486	0.00753		10.3003	0.00504	0.00197	-0.000241126
		6.17647	-0.00133	-0.01362	0.02401			6.59619	0.04575	-0.10387	0.03395		7.33906	-0.00753	-0.00913	-0.0071		11.8542	0.00576	0.000537634	0.00656
		7.31092	0.00113	-0.0362	0.00143			7.10359	-0.00828	0.02143	0.09637		7.98283	0.00108	-0.00101	0.00151		12.8819	0	0.00771	0.00476
		7.56303	-0.00891	-0.04122	0.02652			7.73784	0.1535	0.08415	-0.00199		8.49785	-0.00366	-0.0057	-0.0071		13.1352	0.01115	0.00591	0.00153
		7.68908	-0.0315	0.01147	0.00896			8.24524	0.09047	0.01235	0.07829		8.88412	-0.00667	-0.000150291	0.00151		13.3817	0.00863	0.00663	-0.00707
		8.06723	-0.0265	0.02903	-0.00609			8.62579	0.12639	0.23614	0.06036		9.27039	0.00667	0.00156	0.00366		13.5091	0.00755	-0.01022	-0.00815
		8.44538	-0.04157	0.00143	-0.02616			9.00634	0.09935	0.1643	0.16746		9.78541	0.00366	-0.00143	0.00108		14.8049	0.00612	-0.00125	-0.0017
		8.69748	-0.02401	0.03405	0.00394			9.64059	0.14422	0.27168	0.22096		10.3004	0.000215054	-0.00356	-0.000215054		15.3181	-0.01547	-0.00341	-0.00314
		8.94958	-0.03908	0.05663	-0.00108			9.76744	0.13521	0.11912	0.14938		10.8155	0.01183	0.00114	0.00409		15.9734	-0.000719424	0.00878	0.00582
		9.20168	-0.02153	0.04158	0.00143			10.148	0.05422	0.2265	0.1582		11.073	0.00882	0.00414	0.00839		16.2226	0	-0.000179211	-0.000634927
		9.57983	-0.03409	0.05161	0.01147			10.7822	-0.00883	0.20854	0.15816		11.8455	0.00796	0.00756	0.0071		17.5277	-0.00108	0.01523	0.01298
		9.70588	-0.01904	0.02903	0.019			11.1628	-0.03586	0.0919	0.18479		12.3605	0.00409	0.005	0.00753		18.41	0.00755	-0.00556	-0.00172
		10.3361	-0.00903	0.05914	0.02151			11.6702	-0.10788	0.0291	-0.01205		12.618	-0.00151	0.00244	0.00624		18.7912	0.000719424	0.00556	-0.00567
		10.9664	0.00851	0.02903	-0.00108			11.797	-0.12589	-0.01585	-0.00312		13.0043	-0.01441	-0.00226	-0.00409		19.9722	0.01727	0.00448	0.01153
		11.4706	0.02605	0.07168	-0.02115			12.1776	-0.02702	-0.08765	0.03241		13.3906	0.000215054	-0.01208	-0.01226		20.687	-0.00899	-0.03961	-0.03328
		11.9748	0.0461	0.01398	0.01398			12.5581	0.06285	-0.21313	-0.11945		14.2919	-0.00237	-0.00353	-0.00151		21.0885	0.0054	0.00878	-0.02145
		12.1008	0.04609	-0.01864	-0.02616			12.685	0.08081	-0.15944	-0.21774		14.5494	0.00796	-0.00182	-0.00409		21.597	-0.04784	0.000896057	-0.02647
		12.7311	0.01847	-0.05627	-0.06129			13.1924	0.0088	-0.03411	-0.14643		15.0644	0.00194	-0.00395	-0.000215054		22.155	-0.02986	0.03315	0.00686
		13.3613	-0.01919	-0.06631	-0.00358			13.6998	0.08965	0.06434	-0.04821		15.9657	0.01828	0.00759	-0.00237		22.91	-0.0241	0.00914	-0.00677
		13.8656	-0.03928	-0.01864	0.01649			13.9535	0.07163	-0.00749	0.08553		16.7382	-0.00968	0.00119	0.00194		23.7227	0.00971	0.0224	0.02441
		14.1176	-0.0117	0.01649	0.00645			14.334	0.12553	0.25213	0.04974		17.382	0.00538	0.01827	-0.000215054		23.8523	0.00324	-0.03495	0.02513
		14.7479	-0.03932	0.03907	-0.00108			14.9683	0.0445	0.04578	0.15658		17.7682	-0.05312	0.0076	0.00194		24.2377	0.0018	-0.01559	0.02441
		15.126	-0.01174	0.02652	0.01649			15.0951	0.0175	0.10846	0.10293		18.2833	-0.03978	0.0012	0.01183		24.6041	0.03957	-0.01918	0.00899
		15.2521	-0.01676	0.06165	0.03907			15.7294	0.00841	0.02775	0.19207		18.6695	-0.03333	-0.00478	0.00323		25.2626	0.01403	0.01918	0.02046
		15.6303	0.000785368	0.02401	0.04158			16.2368	-0.0726	0.1172	0.07588		19.0558	-0.03634	-0.00435	-0.000215054		26.2544	0.02302	0.01703	-0.0093
		16.0084	-0.01679	0.03907	0.01398			16.871	-0.1896	0.05436	0.14716		19.6996	0.00968	0.00591	-0.00366		26.9987	-0.04245	0.03817	-0.03117
		16.0084	0.00328	0.01147	0.03656			17.1247	-0.27956	-0.18761	0.05776		19.6996	0.00108	0.00719	0.01527		27.7948	-0.01403	-0.01703	-0.01289
		17.395	0.06594	-0.01613	0.01147			17.3784	-0.20766	-0.34012	0.13805		20.0858	0.04108	-0.021	0.00796		28.4293	-0.01942	-0.01237	-0.02006
		17.8992	0.086	0.03907	0.02652			17.6321	-0.30662	-0.45661	0.0219		20.3434	0.01613	-0.03423	-0.00108		29.2429	0.01871	-0.02204	0.01183
		18.2773	0.06842	0.05914	0.01649			17.8858	-0.27968	-0.56425	-0.39797		20.7296	0.02645	-0.04619	-0.01957		29.3689	0.0223	0.031	0.00968
		18.7815	0.08596	0.00896	-0.0362			18.0127	-0.34265	-0.47472	-0.41598		21.1159	-0.00151	-0.03337	-0.03849		29.5111	0.04353	-0.02814	0.02007
		18.7815	0.10603	-0.03118	-0.04624			18.1395	-0.36964	-0.51952	-0.47859		21.7597	-0.01398	-0.00348	-0.02774		30.0445	-0.01475	-0.03315	0.03441
		19.5378	0.14112	-0.06882	-0.01362			18.7738	-0.45967	-0.5554	-0.44299		22.2747	-0.04581	0.00763	-0.03118		30.884	-0.01655	0.00305	-0.01363
		20.4202	-0.06716	-0.10645	-0.0362			18.9006	-0.54961	-0.48387	-0.52342		22.6609	-0.01742	0.000801857	0.00581		31.4073	-0.01295	0.0371	-0.00718
		20.7983	-0.16	-0.13154	0.03405			19.1543	-0.59462	-0.62735	-0.6306		23.3047	-0.0243	-0.00133	-0.00108		31.7756	-0.01691	-0.02742	-0.02116
		21.4286	-0.11236	-0.11398	0.05412			20.0423	0.00777	-0.56474	-0.70214		23.9485	0.01957	0.03497	-0.00538		32.8656	-0.02554	-0.02885	0.02543
		21.6807	-0.12241	-0.13907	0.00896			20.1691	0.17861	-0.72614	-0.80043		24.721	0.05011	0.01405	0.03032		32.8711	0.03561	0.01022	0.02973
		22.0588	-0.08981	-0.11649	-0.02616			20.4228	0.25052	-1.03983	-0.82718		25.236	-0.01355	0.02559	0.00796		34.0853	-0.03921	-0.00663	-0.02726
		22.1849	-0.11741	-0.30717	-0.04373			20.8034	0.37636	-0.12598	-0.29162		25.8798	-0.01742	0.00979	0.0243		34.3483	-0.02518	0.00448	-0.02297
		22.3109	-0.12243	0.13943	-0.06631			21.0571	0.46625	0.02616	-0.03269		26.1373	-0.01054	-0.00216	0.01484		34.4729	0.0036	-0.01057	-0.02619
		24.0756	0.07319	0.1043	0.00645			21.4376	0.30432	0.75177	0.14577		26.5236	-0.02946	-0.01583	0.00409		36.1809	0.00863	0.00376	0.000321117
		24.3277	0.07569	0.18961	0.03405			22.0719	0.43013	0.52757	0.30641		26.2661	0.04108	-0.03035	-0.00538		36.5746	0.01295	-0.00161	0.00605
		24.7059	0.06564	0.15699	-0.00108			22.5793	0.57393	0.6799	0.43133		26.3949	-0.04366	-0.03632	-0.01656		36.8302	0.04101	0.00376	0.00462
		24.8319	0.15094	0.18208	-0.03369			23.0867	0.2771	0.93052	0.5563		26.9099	-0.02989	-0.04016	-0.02688		37.893	-0.03453	-0.00197	0.03006
		25.2101	0.16598	0.27742	-0.0638			23.4672	0.0792	0.07917	0.48483		27.8112	-0.01226	-0.01582	-0.03247		39.1109	0.00971	0.00627	-0.02407
		25.8403	-0.00968	0.13943	-0.01613			23.5941	0.00724	0.18662	0.58289		28.0687	0.0071	-0.02307	-0.03462		39.7689	-0.00576	-0.00484	-0.01296
		26.4706	-0.06992	0.17204	0.00394			24.1015	0.0881	0.0431	0.56489		28.97	0.02731	0.01195	-0.01097		40.1492	0.00683	-0.00125	-0.01762
		27.1008	-0.11511	0.11935	0.02151			24.1015	-0.0468	-0.18991	0.70759		29.0987	0.04667	0.02177	-0.02043		41.0823	-0.01223	0.000179211	0.0071
		27.605	-0.13771	0.00645	-0.01613			24.3552	-0.17273	-0.49468	0.44859		30.1288	0.04753	0.04142	-0.02172		41.4584	0.00468	-0.000896057	-0.000785679
		27.9832	-0.11765	0.02903	0.02903			24.3552	-0.31662	-0.97884	0.28784		31.03	-0.03806	-0.01323	0.00968		41.7095	-0.000359712	0.000896057	-0.00581
		28.6135	-0.07754	-0.02366	0.05161			24.7357	-0.49653	-0.4771	0.12701		31.2875	-0.0329	-0.01665	0.01484		42.3643	0.00288	-0.000896057	0.00279
		29.2437	-0.02236	-0.07634	0.05914			24.7357	-0.56847	-0.10091	0.01094		31.8026	0.01097	-0.01194	0.02		42.6135	-0.000719424	3.40504e-05	-0.00366
		29.6218	0.0278	-0.13907	0.03154			24.9894	-0.60448	0.08715	0.02876		32.1888	-0.00624	-0.02561	0.02774		43.0109	0.00612	0.000176524	0.00494
		29.6218	0.04787	-0.22939	0.01398			25.7505	-0.42474	0.20356	-0.0785		32.7039	0.00753	0.03247	0.03806		43.513	-0.00216	0.000318997	-0.0051
		29.874	0.07797	-0.25197	-0.02115			26.1311	-0.11904	0.35577	-0.40904		32.9614	-0.01312	0.03248	0.04022		43.764	0.000359712	0.00046147	-0.01012
		29.874	0.10055	-0.05376	-0.03871			26.2579	-0.02014	0.53498	-0.57868		33.9914	0.00538	-0.03712	-0.01226		44.5499	-0.00252	0.000603943	0.000271123
		30.126	0.05287	0.019	-0.05627			26.6385	0.08772	0.64239	-0.72165		34.5064	-0.00323	-0.03669	-0.00882		44.6722	0.0018	0.000746416	-0.00475
		30.3782	0.03279	-0.01111	-0.01111			26.8922	0.19559	0.80353	-0.78423		34.5064	0.000645161	-0.03798	-0.02086		45.3252	-0.000719424	0.00088889	0.00242
		30.5042	0.00769	0.05161	-0.03118			27.019	0.29449	0.51672	-0.67731		36.4378	-0.00194	0.00432	0.03462		45.9612	0.00252	0.00103136	-0.00368
		31.0084	-0.02244	0.12939	0.03656			27.019	0.40241	0.6689	-0.47203		37.4678	0.00624	0.03721	0.01054		46.6137	-0.000719424	0.00117384	0.00313
		31.1345	-0.04753	0.18459	-0.02115			27.2727	0.47431	0.48965	-0.20421		37.8541	-0.00581	0.0402	0.01441		47.2464	0.00252	0.00131631	-0.00548
		31.2605	-0.06259	0.22724	0.03405			27.6533	0.4203	0.31929	-0.03461		37.9828	0.00237	0.04105	-0.0286		47.6396	0.000359712	0.00145878	-0.000105757
		31.3865	-0.07263	0.16703	-0.00609			27.907	0.47422	0.158	0.08143		39.5279	-0.00108	-0.03153	-0.03032		48.0231	0.000359712	0.00160126	-0.00226
		31.6387	-0.04003	0.11685	-0.02616			28.1607	0.35727	0.01456	0.19739		40.9442	0.00108	0.00947	-0.00237		48.4149	3.5568e-05	0.00174373	0.00204
		31.8908	0.02018	0.06165	0.019			28.2875	0.28531	-0.2363	0.3491		42.4893	-0.000215054	-0.00632	0.00538		48.6668	-0.000288576	0.0018862	-0.00226
		32.2689	0.07034	0.10932	-0.0086			28.5412	0.18635	-0.41554	0.46517		43.133	0.00495	0.00735	0.01484		49.1865	-0.00061272	0.00202868	0.00132
		32.521	0.11298	0.05914	0.02151			28.6681	0.06943	-0.6397	0.58117		43.9056	-0.000645161	-0.01186	0.02344		49.6973	-0.000936864	0.00217115	-0.00191
		32.6471	0.14058	-0.00358	-0.01613			28.9218	-0.04752	-0.17391	0.67041		45.0644	0.000215054	0.00267	0.03376
		33.0252	0.17318	-0.04122	0.02151			28.9218	-0.15543	-0.27255	0.60791		45.3219	0.000707097	-0.0016	0.03634
		33.6555	-0.01502	-0.09892	-0.01613			29.0486	-0.29934	0.40825	0.53637		45.5794	0.000645484	0.00438	0.03204
		34.4118	-0.09785	-0.13656	0.02151			29.1755	-0.35331	0.16628	0.5988		46.4807	0.000583871	-0.00415	0.03333
		34.5378	-0.12044	-0.05878	-0.00358			29.9366	-0.22753	0.22886	0.5184		46.7382	0.000522258	0.00354	-0.00667
		35.5462	-0.10291	-0.02366	-0.01864			30.0634	-0.11064	-0.25508	0.38432		47.1245	0.000460646	-0.00372	-0.01871
		35.6723	-0.12299	-0.03871	-0.00609			30.1903	-0.21857	-0.4434	0.27714		47.2532	0.000399033	0.00183	-0.02774
		35.9244	-0.08035	0.1043	-0.00108			30.5708	0.02418	-0.54197	-0.06226		48.0258	0.00033742	0.00141	-0.00925
		36.1765	-0.09792	0.01398	-0.0086			31.0782	0.20396	-0.98999	-0.49983		48.2833	0.000275807	-0.000723963	0.00366
		36.6807	0.00994	-0.05878	-0.0157967			31.4588	0.24886	-0.2645	-0.31252		48.412	0.000214194	0.00312	0.01183
		37.437	0.12281	-0.11398	-0.0195252			31.8393	-0.12889	0.2909	-0.16088		48.7983	0.000152581	-0.000293251	-0.00581
		37.9412	0.16043	-0.25448	-0.0232538			31.9662	-0.24582	0.46996	-0.23227
		39.0756	-0.01023	-0.05878	-0.0269824			32.093	-0.38972	0.57744	0.33885
		39.4538	-0.0529	0.02151	-0.030711			32.093	-0.47066	0.64898	-0.06305
		40.3361	0.0123	0.10681	-0.0344395			32.4736	-0.56064	0.72955	-0.56312
		40.8403	0.02231	0.14946	-0.0381681			33.6152	-0.06621	0.61302	-0.74188
		40.8403	-0.01532	0.17455	-0.0418967			34.3763	0.08656	0.69344	-0.49214
		41.0924	0.00976	0.20466	-0.0456252			34.7569	0.22139	0.55004	-0.1619
		41.5966	-0.01786	0.16703	-0.0493538			34.8837	0.32029	0.14666	0.18624
		42.479	0.02726	0.18961	-0.0530824			35.1374	0.3832	-0.28351	0.40049
		43.4874	0.00464	0.15448	-0.056811			35.1374	0.35623	-0.54325	0.49855
		43.9916	-0.01796	0.09427	-0.0605395			35.1374	0.40119	-0.88397	0.45391
		44.2437	0.00712	0.02401	-0.0642681			35.8985	0.39208	-0.59743	0.55205
		45	-0.00797	-0.06129	-0.0679967			36.1522	0.42802	-0.39138	0.4984
		45.126	0.0121	-0.11398	-0.0717252			36.1522	0.33809	-0.14952	0.53404
		45.8824	-0.01302	-0.16165	-0.0754538			36.4059	0.19416	0.00266	0.52504
		46.1345	0.00704	-0.19427	-0.0791824			36.5328	-0.06665	0.10107	0.43571
		46.3865	0.00201	-0.10143	-0.082911			37.4207	-0.46246	-0.07821	0.48917
		46.6387	0.00952	-0.02616	-0.0866395			37.6744	-0.51646	-0.25754	0.4356
		47.521	-0.00557	0.00645	-0.0903681			38.8161	-0.058	0.0557	-0.6362
								39.3235	0.08581	-0.05175	-0.52914
								39.704	0.00482	0.02878	-0.58274
								39.704	-0.12108	-0.07874	-0.02944
								40.2114	0.00475	-0.21319	0.05977
								40.3383	-0.05822	-0.10585	-0.0922
								40.592	-0.0043	-0.19549	-0.13699
								40.8457	-0.04931	0.12693	0.00564
								41.4799	0.05851	-0.02539	-0.11944
								41.7336	-0.1034	0.01926	0.0412
								42.3679	-0.15745	-0.05246	-0.22692
								43.129	0.06726	0.02807	0.06742
								43.3827	0.03125	-0.08853	-0.03086
								43.8901	0.01319	0.06372	0.03152
								44.5243	-0.1218	-0.1156	-0.1206
								44.778	0.04003	0.01862	0.07568
								45.0317	-0.05893	-0.01734	-0.03162
								45.4123	0.05792	-0.03545	0.03081
								45.7928	-0.05005	0.00924	-0.0228
								46.1734	0.05781	-0.06256	0.03066
								47.1882	-0.05925	-0.04927	-0.04088
								47.9493	0.12049	-0.058367	0.00365
								48.4567	-0.07743	-0.067464	-0.059
								48.7104	0.00347	-0.076561	-0.04118
