# Supplementary material for: A numerical approach applied to three-dimensional wave scattering problems subjected to obliquely propagating incident waves
Source: PLoS One. 2024 Jun 6;19(6):e0304721. doi: 10.1371/journal.pone.0304721 (PMC11156327; doi:10.1371/journal.pone.0304721)
Supplement: S1 Data — (ZIP) [file pone.0304721.s001.zip › S1 Data/S1 Data/Fig 32_data.xlsx]

## Sheet: Sheet1
	(a) Bottom of abutment 5						(b) Bottom of abutment 9
	Time(s)	CASE1	CASE2	CASE3			Time(s)	CASE1	CASE2	CASE3
	0	-113636	38167.9	-171543			0.000469274	-4584.81	-4520.62	-9160.31
	0.63291	150117	-496183	-172106			0.7377	51.6202	50.8975	0
	0.88608	-248170	-896947	-706391			1.10702	-4500.34	-4437.34	-4580.15
	1.26582	-779312	-2099240	-1105630			1.23184	-22811.4	-22492.1	-32061.1
	1.51899	-1707900	-2500000	-1505710			1.47915	-36533	-36021.5	68702.3
	1.77215	-2901640	1908400	-2038590			1.84472	-4444.03	-4381.81	-164885
	2.78481	5183240	3377860	5278500			2.20934	36805.2	36289.9	73282.4
	3.03797	675105	305344	220659			2.32901	68875.4	67911.1	82442.7
	3.16456	-916083	-1698470	-1243210			2.82362	41432.2	40852.2	32061.1
	3.41772	-2507550	-763359	-2841000			3.33466	-146315	-144267	-64122.1
	4.81013	1996950	973282	-4038710			4.41775	82775.3	81616.4	128244
	5.31646	-3174630	2175570	2612420			4.54257	64464.2	63561.7	-114504
	6.4557	2921340	-1164120	-3643690			4.78707	78223.3	77128.2	9160.31
	6.4557	1330430	-1832060	-1248830			5.53744	-45383.5	-44748.1	50381.7
	6.58228	534698	3377860	347830			6.01046	137859	135929	-32061.1
	6.58228	-791059	-95419.8	2876050			6.89739	-118562	-116902	18320.6
	6.58228	-1453940	-1832060	3674520			7.49806	18888.3	18623.9	64122.1
	7.34177	533020	2309160	-1383600			7.61585	69279	68309.1	105344
	7.59494	2653670	3912210	-1650040			8.12267	-77247.2	-76165.8	32061.1
	7.72152	3316270	-95419.8	-53938.9			8.72522	41882.7	41296.4	96183.2
	8.10127	2387400	-1164120	2872390			9.57507	147291	145229	59542
	8.10127	1038.87	2442750	3271620			10.0814	5345.03	5270.2	4580.15
	8.35443	1326240	572519	476125			11.0538	115343	113728	68702.3
	8.60759	397647	-1965650	1273750			11.1837	46650.6	45997.4	-13740.5
	8.73418	-795814	-362595	75763.7			11.3109	5438.89	5362.74	-100763
	9.74684	2781490	-1431300	-1255310			12.2856	92536.2	91240.7	-151145
	10.2532	924314	171756	2602570			13.2955	-163875	-161581	-36641.2
	10.6329	-932585	-1564890	3267680			13.5264	-17292.8	-17050.7	27480.9
	11.0127	392333	3912210	1270660			13.7704	1046.48	1031.83	9160.31
	11.3924	1054370	-1564890	2201650			14.143	-35566.3	-35068.4	-4580.15
	11.7721	-1067680	1507630	339108			14.624	69813.9	68836.5	105344
	11.8987	-1333110	-496183	-1791840			15.2453	5739.22	5658.88	151145
	12.7848	3305080	973282	1400360			15.8418	184411	181829	-36641.2
	13.038	1183310	-896947	-1394860			16.4842	-85769.3	-84568.5	77862.6
	13.4177	-275860	-2767180	334606			17.3214	143302	141296	123664
	13.6709	-1602180	2709920	-1263180			17.3336	24219.2	23880.2	-27480.9
	14.1772	120189	-3568700	3526530			17.7076	-26133.9	-25768	-50381.7
	14.1772	-410114	-5438930	-1266000			18.0713	24275.6	23935.7	-27480.9
	14.4304	1445390	-6641220	-1931670			18.3256	-58147.8	-57333.7	-229008
	14.9367	-411792	-2366410	1527250			18.9582	-232145	-228895	-201527
	15.3165	-1473240	-3034350	2059000			19.901	166400	164070	100763
	15.6962	1442590	171756	594574			20.7119	-548042	-540369	-499237
	16.4557	4092430	-3034350	-1137140			21.0385	-135803	-133902	-169466
	16.7089	-415708	-4236640	-2335410			21.7884	-254830	-251262	-297710
	16.7089	-2139190	-3835880	5781270			22.2262	271921	268114	261069
	16.7089	-4260400	-13187000	6180230			22.2295	239860	236502	196947
	16.8354	-6249320	10725200	4183760			22.3497	267350	263607	242748
	16.962	-7575360	2041980	2320660			23.2338	38410.1	37872.4	59542
	17.5949	-2671450	3645040	457556			24.04	569769	561793	480916
	17.9747	-4528350	1240460	-1272470			24.9537	52281.8	51549.9	59542
	18.1013	-683936	-763359	-2469900			25.193	116422	114792	114504
	18.481	243255	-2633590	-3800680			26.3582	-456008	-449624	-421374
	18.7342	-2806550	-3568700	-4998950			27.9068	29606.5	29192	18320.6
	18.8608	-4928040	9389310	-6330020			28.1658	-98618	-97237.3	-123664
	18.9873	-6254080	10458000	-3935450			28.621	258669	255047	229008
	19.1139	-7712690	-6374050	-5798830			29.3752	98420.9	97043	169466
	19.1139	-9038450	5648850	-1540880			30.0664	551909	544182	439695
	19.4937	-12221100	-2366410	-3138670			30.6352	-199193	-196404	68702.3
	20	10183100	-4103050	2849880			31.234	-43421.9	-42814	-183206
	20.2532	5144640	-11183200	-3272590			31.7558	-336512	-331801	-82442.7
	20.5063	6337270	8988550	-1276410			32.9271	231516	228275	-293130
	20.7595	2757160	2843510	-3140070			33.0444	286487	282476	224427
	21.0127	3552060	-763359	-612138			34.2176	-363805	-358712	279389
	21.2658	502254	-3167940	-3806870			34.6986	-258425	-254807	-233588
	21.3924	-1751810	7118320	-15119100			34.9318	-134743	-132856	-343511
	21.3924	-3475300	-629771	9499880			35.0482	-70611.7	-69623.1	-242748
	21.3924	-4138180	973282	4841560			35.2843	25589.5	25231.3	27480.9
	22.6582	9514330	-1297710	6171780			35.3997	98880.8	97496.4	174046
	22.6582	6067360	171756	3376850			36.1285	185959	183356	215267
	22.9114	2619830	-10515300	-1148110			36.8742	108154	106639	132824
	23.038	630914	8854960	2311370			37.5884	337216	332495	352672
	23.038	-1622870	2709920	-2613380			38.0764	373894	368660	242748
	23.1646	-3346640	5916030	-4077250			39.2407	-189376	-186724	288550
	23.1646	-4407240	-12251900	1645140			39.5068	-386302	-380894	-357252
	23.1646	-5335280	8053440	-5940920			40.2196	-143499	-141490	77862.6
	23.9241	6329710	3645040	-484968			40.6978	-10638.4	-10489.5	4580.15
	23.5443	-1889140	839695	-5143570			40.9334	90142.9	88880.9	77862.6
	24.3038	1158420	4446560	10823900			41.0662	-6030.17	-5945.75	0
	24.557	-1626230	2442750	-3815310			41.4421	-74703.8	-73657.9	-100763
	24.557	-3880020	4045800	-6742770			41.5697	-120496	-118809	54961.8
	24.557	-5338350	2576340	6561740			42.0442	49006.3	48320.2	-151145
	24.6835	-6796960	4847330	40594.9			42.4055	122316	120604	27480.9
	24.8101	-7857850	-9045800	-2620420			42.6678	-37969	-37437.4	-13740.5
	24.8101	-8388150	7251910	-11670900			43.0484	-152444	-150310	41221.4
	25.3165	-4412000	438931	9618610			43.7734	-28724.3	-28322.1	-32061.1
	25.5696	-2158770	-1965650	-629582			44.025	-83666.9	-82495.6	54961.8
	25.9494	3276000	-3835880	1632190			44.6223	85844.3	84642.5	0
	26.5823	8445050	-5305340	-5421540			45.4971	-51493.5	-50772.6	-18320.6
	26.4557	-1100120	2709920	6953090			45.7331	44707.8	44081.9	32061.1
	26.5823	-2691310	-4503820	-2895300			46.6008	-23928.3	-23593.3	-4580.15
	26.8354	-3885050	4580150	-368207			46.965	21901	21594.4	32061.1
	27.5949	6454180	-2900760	-2098510			47.2123	8179.45	8064.94	0
	27.8481	2874070	-896947	3223790			47.4521	67739.7	66791.4	19236.6
	27.9747	354854	-2099240	-10883100			47.9547	-37565.4	-37039.5	22900.8
	28.1013	-1899210	-496183	8677770			48.5614	40343.5	39778.7	26564.9
	28.481	353735	1641220	2954260			49.0589	-14580.4	-14376.2	30229
	28.8608	-1503160	-629771	4151690
	29.2405	-443398	1374050	2154660
	29.4937	-3095470	-629771	5082110
	29.3671	-6011860	171756	-11820600
	29.4937	-8928810	-229008	7471910
	30.1266	8304640	305344	-1178220
	31.0127	2601930	-362595	1083840
	31.2658	4855160	-133588	-1179060
	31.7721	2467680	-166986	815997
	32.1519	-12249100	-200383	-1713340
	33.038	-4826790	-233780	1079900
	33.2911	3524920	-267177	3740920
	33.9241	7103070	-300575	-7706670
	34.557	4317580	-333972	276367
	34.4304	1533770	-367369	6397150
	34.557	-587721	-400766	-6648230
	34.8101	604902	-434164	137379
	35.1899	2990430	-467561	3330140
	35.5696	1531250	-500958	-1993290
	35.9494	3916780	-534355	-3856670
	36.3291	2457610	-567753	-4390390
	37.2152	-6824650	-601150	265113
	37.4684	-4438850	-634547	-1864150
	37.4684	-2317640	-667944	2127930
	37.7215	-3246230	-701342	-2663750
	38.2278	1657960	-734739	262862
	38.3544	862222	-768136	-2134240
	38.6076	7092720	-801533	659847
	39.2405	-1526100	-834931	-937942
	39.4937	-3913020	-868328	525924
	39.8734	-5504770	-901725	-1072430
	41.519	2976440	-935122	-141158
	42.2785	-3654020	-968520	-673754
	43.2911	3502830	-1.00192e+06	124719
	43.9241	-2994780	-1.03531e+06	-1073830
	44.4304	451069	-1.06871e+06	-9485.53
	45.0633	-1538970	-1.10211e+06	-675442
	45.5696	846279	-1.13551e+06	254421
	46.3291	-1011460	-1.1689e+06	-2008480
	47.3418	2168120	-1.2023e+06	-279301
	48.6076	-1546800	-1.2357e+06	251326
	48.8608	-619326	-1.26909e+06	-680506
