# Supplementary material for: A numerical approach applied to three-dimensional wave scattering problems subjected to obliquely propagating incident waves
Source: PLoS One. 2024 Jun 6;19(6):e0304721. doi: 10.1371/journal.pone.0304721 (PMC11156327; doi:10.1371/journal.pone.0304721)
Supplement: S1 Data — (ZIP) [file pone.0304721.s001.zip › S1 Data/S1 Data/Fig 33_data.xlsx]

## Sheet: Sheet1
	Peak shear force at the bottom of the abutment(x-direction)
	CASE1			CASE2			CASE3
	Horizontal coordinate (m)	Force,Fx(kN)		Horizontal coordinate (m)	Force,Fx(kN)		Horizontal coordinate (m)	Force,Fx(kN)
	50	669296		50	767449		50	5555560
	100	460949		100	755384		100	4444440
	150	692935		150	1074540		150	8888890
	274	4241720		274	4376290		274	38888900
	494	13756700		494	11878300		494	164444000
	616	14432100		616	15512400		616	116667000
	666	4167230		666	3456400		666	31111100
	716	865275		716	460634		716	5555560
	766	1098360		766	669016		766	6666670
