# Supplementary material for: A numerical approach applied to three-dimensional wave scattering problems subjected to obliquely propagating incident waves
Source: PLoS One. 2024 Jun 6;19(6):e0304721. doi: 10.1371/journal.pone.0304721 (PMC11156327; doi:10.1371/journal.pone.0304721)
Supplement: S1 Data — (ZIP) [file pone.0304721.s001.zip › S1 Data/S1 Data/Fig 6_data.xlsx]

## Sheet: Sheet1
	(a) Time history				(b) Fourier spectrum
	Time（s）	Displacement,u(m)			Frequency（Hz）	Fouier spectrum value U(mm*s)
	0.001	0			0.12207	0.1875
	0.002	0			0.24414	0.18721
	0.003	0			0.36621	0.18635
	0.004	0			0.48828	0.18493
	0.005	0			0.61035	0.18295
	0.006	0			0.73242	0.18044
	0.007	0			0.85449	0.17741
	0.008	0			0.97656	0.17389
	0.009	0			1.09863	0.16991
	0.01	0			1.2207	0.16549
	0.011	0			1.34277	0.16068
	0.012	0			1.46484	0.1555
	0.013	0			1.58691	0.15001
	0.014	0			1.70898	0.14423
	0.015	0			1.83106	0.13822
	0.016	0			1.95313	0.13202
	0.017	0			2.07519	0.12566
	0.018	0			2.19727	0.1192
	0.019	0			2.31934	0.11267
	0.02	0			2.44141	0.10612
	0.021	0			2.56348	0.09959
	0.022	0			2.68555	0.09311
	0.023	0			2.80762	0.08672
	0.024	0			2.92969	0.08046
	0.025	0			3.05176	0.07435
	0.026	0			3.17383	0.06843
	0.027	0			3.2959	0.06271
	0.028	0			3.41797	0.05723
	0.029	0			3.54004	0.05199
	0.03	0			3.66211	0.04701
	0.031	0			3.78418	0.04232
	0.032	0			3.90625	0.0379
	0.033	0			4.02832	0.03377
	0.034	0			4.15039	0.02993
	0.035	0			4.27246	0.02639
	0.036	0			4.39453	0.02313
	0.037	0			4.5166	0.02015
	0.038	0			4.63867	0.01744
	0.039	0			4.76074	0.015
	0.04	0			4.88281	0.01281
	0.041	0			5.00488	0.01085
	0.042	0			5.12695	0.00913
	0.043	0			5.24902	0.00761
	0.044	0			5.37109	0.00629
	0.045	0			5.49316	0.00515
	0.046	0			5.61523	0.00417
	0.047	0			5.73731	0.00334
	0.048	0			5.85938	0.00264
	0.049	0			5.98144	0.00206
	0.05	0			6.10352	0.00159
	0.051	0			6.22559	0.0012
	0.052	0			6.34766	0.000890318
	0.053	0			6.46973	0.000647421
	0.054	0			6.5918	0.000459682
	0.055	0			6.71387	0.000317491
	0.056	0			6.83594	0.000212284
	0.057	0			6.95801	0.000136537
	0.058	0			7.08008	8.37456e-05
	0.059	0			7.20215	4.83768e-05
	0.06	0			7.32422	2.58205e-05
	0.061	0			7.44629	1.23219e-05
	0.062	0			7.56836	4.90899e-06
	0.063	0			7.69043	1.3121e-06
	0.064	0			7.8125	1.19556e-07
	0.065	0			7.93457	5.03498e-07
	0.066	0			8.05664	5.09347e-07
	0.067	0			8.17871	4.41992e-07
	0.068	0			8.30078	3.2111e-07
	0.069	0			8.42285	4.44533e-08
	0.07	0			8.54492	9.88586e-07
	0.071	0			8.66699	2.92699e-06
	0.072	0			8.78906	6.30408e-06
	0.073	0			8.91113	1.15482e-05
	0.074	0			9.0332	1.90349e-05
	0.075	0			9.15527	2.90594e-05
	0.076	0			9.27734	4.18159e-05
	0.077	0			9.39941	5.73857e-05
	0.078	0			9.52148	7.57314e-05
	0.079	0			9.64355	9.66983e-05
	0.08	0			9.76563	0.000120021
	0.081	0			9.8877	0.000145333
	0.082	0			10.0098	0.000172185
	0.083	0			10.1318	0.000200057
	0.084	0			10.2539	0.000228385
	0.085	0			10.376	0.000256573
	0.086	0			10.498	0.00028402
	0.087	0			10.6201	0.000310136
	0.088	0			10.7422	0.000334363
	0.089	0			10.8643	0.00035619
	0.09	0			10.9863	0.000375167
	0.091	0			11.1084	0.00039092
	0.092	0			11.2305	0.000403153
	0.093	0			11.3525	0.000411661
	0.094	0			11.4746	0.000416329
	0.095	0			11.5967	0.000417133
	0.096	0			11.7188	0.000414136
	0.097	0			11.8408	0.000407484
	0.098	0			11.9629	0.000397399
	0.099	0			12.085	0.000384169
	0.1	0			12.207	0.000368134
	0.101	0			12.3291	0.000349682
	0.102	0			12.4512	0.000329231
	0.103	0			12.5732	0.000307215
	0.104	0			12.6953	0.00028408
	0.105	0			12.8174	0.000260262
	0.106	0			12.9395	0.000236185
	0.107	0			13.0615	0.000212245
	0.108	0			13.1836	0.000188808
	0.109	0			13.3057	0.000166195
	0.11	0			13.4277	0.000144686
	0.111	0			13.5498	0.000124509
	0.112	0			13.6719	0.000105841
	0.113	0			13.794	8.88115e-05
	0.114	0			13.916	7.34961e-05
	0.115	0			14.0381	5.99251e-05
	0.116	0			14.1602	4.80848e-05
	0.117	0			14.2822	3.79231e-05
	0.118	0			14.4043	2.93542e-05
	0.119	0			14.5264	2.22652e-05
	0.12	0			14.6484	1.65221e-05
	0.121	0			14.7705	1.19764e-05
	0.122	0			14.8926	8.47128e-06
	0.123	0			15.0146	5.84742e-06
	0.124	0			15.1367	3.94872e-06
	0.125	0			15.2588	2.627e-06
	0.126	0			15.3809	1.74612e-06
	0.127	0			15.5029	1.18531e-06
	0.128	0			15.625	8.41612e-07
	0.129	0			15.7471	6.31422e-07
	0.13	0			15.8691	4.91222e-07
	0.131	0			15.9912	3.77457e-07
	0.132	0			16.1133	2.65676e-07
	0.133	0			16.2354	1.48996e-07
	0.134	0			16.3574	3.60252e-08
	0.135	0			16.4795	5.17138e-08
	0.136	0			16.6016	8.25388e-08
	0.137	0			16.7236	1.77955e-08
	0.138	0			16.8457	1.85182e-07
	0.139	0			16.9678	5.6982e-07
	0.14	0			17.0898	1.17758e-06
	0.141	0			17.2119	2.04524e-06
	0.142	0			17.334	3.20259e-06
	0.143	0			17.4561	4.67058e-06
	0.144	0			17.5781	6.4599e-06
	0.145	0			17.7002	8.57004e-06
	0.146	0			17.8223	1.09889e-05
	0.147	0			17.9443	1.36927e-05
	0.148	0			18.0664	1.66467e-05
	0.149	0			18.1885	1.98063e-05
	0.15	0			18.3105	2.31178e-05
	0.151	0			18.4326	2.65208e-05
	0.152	0			18.5547	2.99495e-05
	0.153	0			18.6768	3.33349e-05
	0.154	0			18.7988	3.66074e-05
	0.155	0			18.9209	3.96981e-05
	0.156	0			19.043	4.25416e-05
	0.157	0			19.165	4.50777e-05
	0.158	0			19.2871	4.7253e-05
	0.159	0			19.4092	4.90226e-05
	0.16	0			19.5312	5.0351e-05
	0.161	0			19.6533	5.12133e-05
	0.162	0			19.7754	5.15956e-05
	0.163	0			19.8975	5.14949e-05
	0.164	0			20.0195	5.09194e-05
	0.165	0			20.1416	4.98876e-05
	0.166	0			20.2637	4.84279e-05
	0.167	0			20.3857	4.65769e-05
	0.168	0			20.5078	4.4379e-05
	0.169	0			20.6299	4.18842e-05
	0.17	0			20.752	3.91469e-05
	0.171	0			20.874	3.62244e-05
	0.172	0			20.9961	3.31748e-05
	0.173	0			21.1182	3.00561e-05
	0.174	0			21.2402	2.69239e-05
	0.175	0			21.3623	2.3831e-05
	0.176	0			21.4844	2.08252e-05
	0.177	0			21.6064	1.79491e-05
	0.178	0			21.7285	1.52389e-05
	0.179	0			21.8506	1.2724e-05
	0.18	0			21.9727	1.04269e-05
	0.181	0			22.0947	8.36269e-06
	0.182	0			22.2168	6.53958e-06
	0.183	0			22.3389	4.95913e-06
	0.184	0			22.4609	3.61682e-06
	0.185	0			22.583	2.50275e-06
	0.186	0			22.7051	1.60246e-06
	0.187	0			22.8271	8.97838e-07
	0.188	0			22.9492	3.68094e-07
	0.189	0			23.0713	9.28848e-09
	0.19	0			23.1934	2.57581e-07
	0.191	0			23.3154	3.99913e-07
	0.192	0			23.4375	4.58447e-07
	0.193	0			23.5596	4.53655e-07
	0.194	0			23.6816	4.03722e-07
	0.195	0			23.8037	3.24088e-07
	0.196	0			23.9258	2.27125e-07
	0.197	0			24.0479	1.21972e-07
	0.198	0			24.1699	1.45079e-08
	0.199	0			24.292	9.25337e-08
	0.2	0			24.4141	1.99329e-07
	0.201	0			24.5361	3.08618e-07
	0.202	0			24.6582	4.25271e-07
	0.203	0			24.7803	5.55783e-07
	0.204	0			24.9023	7.07734e-07
	0.205	0			25.0244	8.89217e-07
	0.206	0			25.1465	1.10828e-06
	0.207	0			25.2686	1.37237e-06
	0.208	0			25.3906	1.68787e-06
	0.209	0			25.5127	2.05965e-06
	0.21	0			25.6348	2.49072e-06
	0.211	0			25.7568	2.98195e-06
	0.212	0			25.8789	3.53195e-06
	0.213	0			26.001	4.13694e-06
	0.214	0			26.123	4.79084e-06
	0.215	0			26.2451	5.48538e-06
	0.216	0			26.3672	6.2103e-06
	0.217	0			26.4893	6.95367e-06
	0.218	0			26.6113	7.70226e-06
	0.219	0			26.7334	8.4419e-06
	0.22	0			26.8555	9.15798e-06
	0.221	0			26.9775	9.83589e-06
	0.222	0			27.0996	1.04615e-05
	0.223	0			27.2217	1.10214e-05
	0.224	0			27.3438	1.15039e-05
	0.225	0			27.4658	1.18985e-05
	0.226	0			27.5879	1.2197e-05
	0.227	0			27.71	1.23932e-05
	0.228	0			27.832	1.24835e-05
	0.229	0			27.9541	1.24666e-05
	0.23	0			28.0762	1.23437e-05
	0.231	0			28.1982	1.21183e-05
	0.232	0			28.3203	1.17962e-05
	0.233	0			28.4424	1.13853e-05
	0.234	0			28.5645	1.08951e-05
	0.235	0			28.6865	1.03366e-05
	0.236	0			28.8086	9.72183e-06
	0.237	0			28.9307	9.06356e-06
	0.238	0			29.0527	8.37488e-06
	0.239	0			29.1748	7.6688e-06
	0.24	0			29.2969	6.95793e-06
	0.241	0			29.4189	6.25411e-06
	0.242	0			29.541	5.56817e-06
	0.243	0			29.6631	4.90964e-06
	0.244	0			29.7852	4.28658e-06
	0.245	0			29.9072	3.70545e-06
	0.246	0			30.0293	3.17102e-06
	0.247	0			30.1514	2.68641e-06
	0.248	0			30.2734	2.25305e-06
	0.249	0			30.3955	1.87087e-06
	0.25	0			30.5176	1.53838e-06
	0.251	0			30.6396	1.2529e-06
	0.252	0			30.7617	1.01076e-06
	0.253	0			30.8838	8.07538e-07
	0.254	0			31.0059	6.38334e-07
	0.255	0			31.1279	4.98006e-07
	0.256	0			31.25	3.81423e-07
	0.257	0			31.3721	2.83705e-07
	0.258	0			31.4941	2.0042e-07
	0.259	0			31.6162	1.27769e-07
	0.26	0			31.7383	6.27195e-08
	0.261	0			31.8604	3.28149e-09
	0.262	0			31.9824	5.2386e-08
	0.263	0			32.1045	1.03988e-07
	0.264	0			32.2266	1.51178e-07
	0.265	0			32.3486	1.92564e-07
	0.266	0			32.4707	2.26048e-07
	0.267	0			32.5928	2.48957e-07
	0.268	0			32.7148	2.58216e-07
	0.269	0			32.8369	2.50522e-07
	0.27	0			32.959	2.22541e-07
	0.271	0			33.081	1.71097e-07
	0.272	0			33.2031	9.33595e-08
	0.273	0			33.3252	1.2987e-08
	0.274	0			33.4473	1.49578e-07
	0.275	0			33.5693	3.17264e-07
	0.276	0			33.6914	5.15998e-07
	0.277	0			33.8135	7.44778e-07
	0.278	0			33.9355	1.00163e-06
	0.279	0			34.0576	1.2836e-06
	0.28	0			34.1797	1.58684e-06
	0.281	0			34.3018	1.90666e-06
	0.282	0			34.4238	2.23765e-06
	0.283	0			34.5459	2.57384e-06
	0.284	0			34.668	2.90885e-06
	0.285	0			34.79	3.23608e-06
	0.286	0			34.9121	3.5489e-06
	0.287	0			35.0342	3.84082e-06
	0.288	0			35.1562	4.10575e-06
	0.289	0			35.2783	4.33809e-06
	0.29	0			35.4004	4.53296e-06
	0.291	0			35.5225	4.68634e-06
	0.292	0			35.6445	4.79512e-06
	0.293	0			35.7666	4.85728e-06
	0.294	0			35.8887	4.87187e-06
	0.295	0			36.0107	4.83907e-06
	0.296	0			36.1328	4.76014e-06
	0.297	0			36.2549	4.63741e-06
	0.298	0			36.377	4.47417e-06
	0.299	0			36.499	4.27457e-06
	0.3	0			36.6211	4.04349e-06
	0.301	0			36.7432	3.78639e-06
	0.302	0			36.8652	3.50914e-06
	0.303	0			36.9873	3.21784e-06
	0.304	0			37.1094	2.91863e-06
	0.305	0			37.2315	2.61758e-06
	0.306	0			37.3535	2.32041e-06
	0.307	0			37.4756	2.03246e-06
	0.308	0			37.5977	1.75847e-06
	0.309	0			37.7197	1.5025e-06
	0.31	0			37.8418	1.26787e-06
	0.311	0			37.9639	1.05704e-06
	0.312	0			38.0859	8.71639e-07
	0.313	0			38.208	7.12443e-07
	0.314	0			38.3301	5.79394e-07
	0.315	0			38.4522	4.71665e-07
	0.316	0			38.5742	3.87733e-07
	0.317	0			38.6963	3.25479e-07
	0.318	0			38.8184	2.82302e-07
	0.319	0			38.9404	2.55238e-07
	0.32	0			39.0625	2.41103e-07
	0.321	0			39.1846	2.3662e-07
	0.322	0			39.3066	2.38553e-07
	0.323	0			39.4287	2.43835e-07
	0.324	0			39.5508	2.49681e-07
	0.325	0			39.6728	2.53685e-07
	0.326	0			39.7949	2.53904e-07
	0.327	0			39.917	2.48918e-07
	0.328	0			40.0391	2.37869e-07
	0.329	0			40.1611	2.20474e-07
	0.33	0			40.2832	1.97022e-07
	0.331	0			40.4053	1.68345e-07
	0.332	0			40.5273	1.35766e-07
	0.333	0			40.6494	1.01032e-07
	0.334	0			40.7715	6.62332e-08
	0.335	0			40.8935	3.3707e-08
	0.336	0			41.0156	5.93779e-09
	0.337	0			41.1377	1.45718e-08
	0.338	0			41.2598	2.53582e-08
	0.339	0			41.3818	2.41622e-08
	0.34	0			41.5039	8.99322e-09
	0.341	0			41.626	2.17926e-08
	0.342	0			41.748	6.93687e-08
	0.343	0			41.8701	1.34442e-07
	0.344	0			41.9922	2.17174e-07
	0.345	0			42.1143	3.17166e-07
	0.346	0			42.2363	4.33461e-07
	0.347	0			42.3584	5.64554e-07
	0.348	0			42.4805	7.08434e-07
	0.349	0			42.6025	8.6263e-07
	0.35	0			42.7246	1.02428e-06
	0.351	0			42.8467	1.19022e-06
	0.352	0			42.9688	1.35705e-06
	0.353	0			43.0908	1.52125e-06
	0.354	0			43.2129	1.6793e-06
	0.355	0			43.335	1.82771e-06
	0.356	0			43.457	1.9632e-06
	0.357	0			43.5791	2.08275e-06
	0.358	0			43.7012	2.18368e-06
	0.359	0			43.8232	2.26374e-06
	0.36	0			43.9453	2.32114e-06
	0.361	0			44.0674	2.35463e-06
	0.362	0			44.1895	2.3635e-06
	0.363	0			44.3115	2.34762e-06
	0.364	0			44.4336	2.30738e-06
	0.365	0			44.5557	2.24374e-06
	0.366	0			44.6777	2.15814e-06
	0.367	0			44.7998	2.05247e-06
	0.368	0			44.9219	1.92904e-06
	0.369	0			45.044	1.79044e-06
	0.37	0			45.166	1.63955e-06
	0.371	0			45.2881	1.47937e-06
	0.372	0			45.4102	1.31304e-06
	0.373	0			45.5322	1.14364e-06
	0.374	0			45.6543	9.74242e-07
	0.375	0			45.7764	8.07723e-07
	0.376	0			45.8984	6.46773e-07
	0.377	0			46.0205	4.93812e-07
	0.378	0			46.1426	3.50947e-07
	0.379	0			46.2647	2.19943e-07
	0.38	0			46.3867	1.02197e-07
	0.381	0			46.5088	1.60201e-09
	0.382	0			46.6309	8.98449e-08
	0.383	0			46.7529	1.63208e-07
	0.384	0			46.875	2.21448e-07
	0.385	0			46.9971	2.64943e-07
	0.386	0			47.1191	2.94351e-07
	0.387	0			47.2412	3.10562e-07
	0.388	0			47.3633	3.14654e-07
	0.389	0			47.4853	3.07847e-07
	0.39	0			47.6074	2.91449e-07
	0.391	0			47.7295	2.66814e-07
	0.392	0			47.8516	2.353e-07
	0.393	0			47.9736	1.98221e-07
	0.394	0			48.0957	1.56823e-07
	0.395	0			48.2178	1.12248e-07
	0.396	0			48.3398	6.55188e-08
	0.397	0			48.4619	1.7522e-08
	0.398	0			48.584	3.10221e-08
	0.399	0			48.706	7.94914e-08
	0.4	0			48.8281	1.27447e-07
	0.401	0			48.9502	1.74565e-07
	0.402	0			49.0723	2.20637e-07
	0.403	0			49.1943	2.65553e-07
	0.404	0			49.3164	3.0928e-07
	0.405	0			49.4385	3.51839e-07
	0.406	0			49.5605	3.93284e-07
	0.407	0			49.6826	4.3368e-07
	0.408	0			49.8047	4.73086e-07
	0.409	0			49.9268	5.11534e-07
	0.41	0			50.0488	5.4902e-07
	0.411	0			50.1709	5.85491e-07
	0.412	0			50.293	6.2084e-07
	0.413	0			50.415	6.54906e-07
	0.414	0			50.5371	6.87472e-07
	0.415	0			50.6592	7.18278e-07
	0.416	0			50.7812	7.47023e-07
	0.417	0			50.9033	7.7338e-07
	0.418	0			51.0254	7.9701e-07
	0.419	0			51.1475	8.17577e-07
	0.42	0			51.2695	8.34764e-07
	0.421	0			51.3916	8.48285e-07
	0.422	0			51.5137	8.57903e-07
	0.423	0			51.6357	8.6344e-07
	0.424	0			51.7578	8.64787e-07
	0.425	0			51.8799	8.61913e-07
	0.426	0			52.002	8.54866e-07
	0.427	0			52.124	8.43775e-07
	0.428	0			52.2461	8.28845e-07
	0.429	0			52.3682	8.10356e-07
	0.43	0			52.4902	7.88648e-07
	0.431	0			52.6123	7.64112e-07
	0.432	0			52.7344	7.37176e-07
	0.433	0			52.8565	7.08289e-07
	0.434	0			52.9785	6.77907e-07
	0.435	0			53.1006	6.46473e-07
	0.436	0			53.2227	6.14406e-07
	0.437	0			53.3447	5.82083e-07
	0.438	0			53.4668	5.49832e-07
	0.439	0			53.5889	5.17917e-07
	0.44	0			53.7109	4.86534e-07
	0.441	0			53.833	4.55809e-07
	0.442	0			53.9551	4.25796e-07
	0.443	0			54.0772	3.96482e-07
	0.444	0			54.1992	3.67794e-07
	0.445	0			54.3213	3.39607e-07
	0.446	0			54.4434	3.11761e-07
	0.447	0			54.5654	2.84072e-07
	0.448	0			54.6875	2.5635e-07
	0.449	0			54.8096	2.28416e-07
	0.45	0			54.9316	2.00119e-07
	0.451	0			55.0537	1.71352e-07
	0.452	0			55.1758	1.42069e-07
	0.453	0			55.2978	1.12295e-07
	0.454	0			55.4199	8.21364e-08
	0.455	0			55.542	5.17892e-08
	0.456	0			55.6641	2.154e-08
	0.457	0			55.7861	8.23613e-09
	0.458	0			55.9082	3.70752e-08
	0.459	0			56.0303	6.44442e-08
	0.46	0			56.1523	8.9746e-08
	0.461	0			56.2744	1.1234e-07
	0.462	0			56.3965	1.31562e-07
	0.463	0			56.5185	1.46745e-07
	0.464	0			56.6406	1.57245e-07
	0.465	0			56.7627	1.62468e-07
	0.466	0			56.8848	1.61886e-07
	0.467	0			57.0068	1.55072e-07
	0.468	0			57.1289	1.41715e-07
	0.469	0			57.251	1.21637e-07
	0.47	0			57.373	9.48146e-08
	0.471	0			57.4951	6.13865e-08
	0.472	0			57.6172	2.16595e-08
	0.473	0			57.7393	2.38893e-08
	0.474	0			57.8613	7.46167e-08
	0.475	0			57.9834	1.29723e-07
	0.476	0			58.1055	1.88269e-07
	0.477	0			58.2275	2.4919e-07
	0.478	0			58.3496	3.11326e-07
	0.479	0			58.4717	3.73449e-07
	0.48	0			58.5938	4.34289e-07
	0.481	0			58.7158	4.92572e-07
	0.482	0			58.8379	5.47051e-07
	0.483	0			58.96	5.96542e-07
	0.484	0			59.082	6.39955e-07
	0.485	0			59.2041	6.76327e-07
	0.486	0			59.3262	7.04848e-07
	0.487	0			59.4482	7.24884e-07
	0.488	0			59.5703	7.36e-07
	0.489	0			59.6924	7.37969e-07
	0.49	0			59.8145	7.30783e-07
	0.491	0			59.9365	7.14652e-07
	0.492	0			60.0586	6.90003e-07
	0.493	0			60.1807	6.57466e-07
	0.494	0			60.3027	6.17857e-07
	0.495	0			60.4248	5.72159e-07
	0.496	0			60.5469	5.21493e-07
	0.497	0			60.669	4.67088e-07
	0.498	0			60.791	4.10245e-07
	0.499	0			60.9131	3.52305e-07
	0.5	0			61.0352	2.94609e-07
	0.501	0			61.1572	2.38463e-07
	0.502	0			61.2793	1.851e-07
	0.503	0			61.4014	1.35652e-07
	0.504	0			61.5234	9.11133e-08
	0.505	0			61.6455	5.23204e-08
	0.506	0			61.7676	1.99291e-08
	0.507	0			61.8897	5.60932e-09
	0.508	0			62.0117	2.40237e-08
	0.509	0			62.1338	3.52825e-08
	0.51	0			62.2559	3.95432e-08
	0.511	0			62.3779	3.71631e-08
	0.512	0			62.5	2.86816e-08
	0.513	0			62.6221	1.48015e-08
	0.514	0			62.7441	3.66465e-09
	0.515	0			62.8662	2.57052e-08
	0.516	0			62.9883	5.03461e-08
	0.517	0			63.1103	7.65016e-08
	0.518	0			63.2324	1.03088e-07
	0.519	0			63.3545	1.29043e-07
	0.52	0			63.4766	1.53359e-07
	0.521	0			63.5986	1.75116e-07
	0.522	0			63.7207	1.93503e-07
	0.523	0			63.8428	2.07844e-07
	0.524	0			63.9648	2.17622e-07
	0.525	0			64.0869	2.22482e-07
	0.526	0			64.209	2.2225e-07
	0.527	0			64.3311	2.1693e-07
	0.528	0			64.4531	2.06704e-07
	0.529	0			64.5752	1.91922e-07
	0.53	0			64.6973	1.73092e-07
	0.531	0			64.8193	1.50857e-07
	0.532	0			64.9414	1.25982e-07
	0.533	0			65.0635	9.93205e-08
	0.534	0			65.1856	7.1792e-08
	0.535	0			65.3076	4.43526e-08
	0.536	0			65.4297	1.79674e-08
	0.537	0			65.5518	6.46981e-09
	0.538	0			65.6738	2.79758e-08
	0.539	0			65.7959	4.58142e-08
	0.54	0			65.918	5.92618e-08
	0.541	0			66.04	6.77329e-08
	0.542	0			66.1621	7.07818e-08
	0.543	0			66.2842	6.8115e-08
	0.544	0			66.4062	5.95987e-08
	0.545	0			66.5283	4.5263e-08
	0.546	0			66.6504	2.53008e-08
	0.547	0			66.7725	6.38076e-10
	0.548	0			66.8945	2.99973e-08
	0.549	0			67.0166	6.41937e-08
	0.55	0			67.1387	1.01818e-07
	0.551	0			67.2607	1.42035e-07
	0.552	0			67.3828	1.83941e-07
	0.553	0			67.5049	2.26584e-07
	0.554	0			67.6269	2.68991e-07
	0.555	0			67.749	3.1019e-07
	0.556	0			67.8711	3.49237e-07
	0.557	0			67.9932	3.85238e-07
	0.558	0			68.1152	4.17371e-07
	0.559	0			68.2373	4.44904e-07
	0.56	0			68.3594	4.67213e-07
	0.561	0			68.4814	4.83792e-07
	0.562	0			68.6035	4.94267e-07
	0.563	0			68.7256	4.984e-07
	0.564	0			68.8477	4.96093e-07
	0.565	0			68.9697	4.87386e-07
	0.566	0			69.0918	4.72452e-07
	0.567	0			69.2139	4.51595e-07
	0.568	0			69.3359	4.25236e-07
	0.569	0			69.458	3.93901e-07
	0.57	0			69.5801	3.58208e-07
	0.571	0			69.7022	3.18853e-07
	0.572	0			69.8242	2.7659e-07
	0.573	0			69.9463	2.32212e-07
	0.574	0			70.0684	1.86541e-07
	0.575	0			70.1904	1.40404e-07
	0.576	0			70.3125	9.46152e-08
	0.577	0			70.4346	4.99685e-08
	0.578	0			70.5566	7.26802e-09
	0.579	0			70.6787	3.30039e-08
	0.58	0			70.8008	6.99637e-08
	0.581	0			70.9228	1.03162e-07
	0.582	0			71.0449	1.32121e-07
	0.583	0			71.167	1.56455e-07
	0.584	0			71.2891	1.75874e-07
	0.585	0			71.4111	1.90179e-07
	0.586	0			71.5332	1.99265e-07
	0.587	0			71.6553	2.03122e-07
	0.588	0			71.7773	2.0183e-07
	0.589	0			71.8994	1.95551e-07
	0.59	0			72.0215	1.84531e-07
	0.591	0			72.1436	1.69086e-07
	0.592	0			72.2656	1.496e-07
	0.593	0			72.3877	1.26514e-07
	0.594	0			72.5098	1.0032e-07
	0.595	0			72.6318	7.15472e-08
	0.596	0			72.7539	4.07589e-08
	0.597	0			72.876	8.54802e-09
	0.598	0			72.9981	2.45336e-08
	0.599	0			73.1201	5.7832e-08
	0.6	0			73.2422	9.07821e-08
	0.601	0			73.3643	1.22807e-07
	0.602	0			73.4863	1.53358e-07
	0.603	0			73.6084	1.81917e-07
	0.604	0			73.7305	2.0801e-07
	0.605	0			73.8525	2.31211e-07
	0.606	0			73.9746	2.51151e-07
	0.607	0			74.0967	2.67523e-07
	0.608	0			74.2188	2.80087e-07
	0.609	0			74.3408	2.88676e-07
	0.61	0			74.4629	2.93197e-07
	0.611	0			74.585	2.93636e-07
	0.612	0			74.707	2.90059e-07
	0.613	0			74.8291	2.82608e-07
	0.614	0			74.9512	2.71501e-07
	0.615	0			75.0732	2.57032e-07
	0.616	0			75.1953	2.39562e-07
	0.617	0			75.3174	2.19514e-07
	0.618	0			75.4394	1.97367e-07
	0.619	0			75.5615	1.73645e-07
	0.62	0			75.6836	1.48907e-07
	0.621	0			75.8057	1.23736e-07
	0.622	0			75.9277	9.87296e-08
	0.623	0			76.0498	7.4481e-08
	0.624	0			76.1719	5.15708e-08
	0.625	0			76.2939	3.05519e-08
	0.626	0			76.416	1.19362e-08
	0.627	0			76.5381	3.81779e-09
	0.628	0			76.6602	1.63168e-08
	0.629	0			76.7822	2.52435e-08
	0.63	0			76.9043	3.03654e-08
	0.631	0			77.0264	3.15425e-08
	0.632	0			77.1484	2.87322e-08
	0.633	0			77.2705	2.1993e-08
	0.634	0			77.3926	1.14845e-08
	0.635	0			77.5147	2.53399e-09
	0.636	0			77.6367	1.97078e-08
	0.637	0			77.7588	3.95937e-08
	0.638	0			77.8809	6.16693e-08
	0.639	0			78.0029	8.53445e-08
	0.64	0			78.125	1.09975e-07
	0.641	0			78.2471	1.34876e-07
	0.642	0			78.3691	1.59342e-07
	0.643	0			78.4912	1.8266e-07
	0.644	0			78.6133	2.04132e-07
	0.645	0			78.7353	2.23089e-07
	0.646	0			78.8574	2.3891e-07
	0.647	0			78.9795	2.51042e-07
	0.648	0			79.1016	2.5901e-07
	0.649	0			79.2236	2.62433e-07
	0.65	0			79.3457	2.61038e-07
	0.651	0			79.4678	2.54665e-07
	0.652	0			79.5898	2.43277e-07
	0.653	0			79.7119	2.26959e-07
	0.654	0			79.834	2.05924e-07
	0.655	0			79.9561	1.80504e-07
	0.656	0			80.0781	1.51148e-07
	0.657	0			80.2002	1.18414e-07
	0.658	0			80.3223	8.29513e-08
	0.659	0			80.4443	4.54979e-08
	0.66	0			80.5664	6.96279e-09
	0.661	0			80.6885	3.22509e-08
	0.662	0			80.8106	7.07517e-08
	0.663	0			80.9326	1.07884e-07
	0.664	0			81.0547	1.42777e-07
	0.665	0			81.1768	1.74606e-07
	0.666	0			81.2988	2.026e-07
	0.667	0			81.4209	2.26063e-07
	0.668	0			81.543	2.44389e-07
	0.669	0			81.665	2.57075e-07
	0.67	0			81.7871	2.63739e-07
	0.671	0			81.9092	2.64121e-07
	0.672	0			82.0312	2.58096e-07
	0.673	0			82.1533	2.45675e-07
	0.674	0			82.2754	2.27005e-07
	0.675	0			82.3975	2.02366e-07
	0.676	0			82.5195	1.72165e-07
	0.677	0			82.6416	1.36929e-07
	0.678	0			82.7637	9.72884e-08
	0.679	0			82.8857	5.39697e-08
	0.68	0			83.0078	7.81217e-09
	0.681	0			83.1299	4.04685e-08
	0.682	0			83.2519	8.98006e-08
	0.683	0			83.374	1.39331e-07
	0.684	0			83.4961	1.88131e-07
	0.685	0			83.6182	2.35291e-07
	0.686	0			83.7402	2.79935e-07
	0.687	0			83.8623	3.21242e-07
	0.688	0			83.9844	3.58455e-07
	0.689	0			84.1064	3.909e-07
	0.69	0			84.2285	4.17995e-07
	0.691	0			84.3506	4.39262e-07
	0.692	0			84.4727	4.54331e-07
	0.693	0			84.5947	4.62948e-07
	0.694	0			84.7168	4.64974e-07
	0.695	0			84.8389	4.60388e-07
	0.696	0			84.9609	4.49283e-07
	0.697	0			85.083	4.31861e-07
	0.698	0			85.2051	4.0843e-07
	0.699	0			85.3272	3.7939e-07
	0.7	0			85.4492	3.4523e-07
	0.701	0			85.5713	3.06513e-07
	0.702	0			85.6934	2.63867e-07
	0.703	0			85.8154	2.17972e-07
	0.704	0			85.9375	1.69546e-07
	0.705	0			86.0596	1.19339e-07
	0.706	0			86.1816	6.81133e-08
	0.707	0			86.3037	1.66363e-08
	0.708	0			86.4258	3.43315e-08
	0.709	0			86.5478	8.40471e-08
	0.71	0			86.6699	1.31794e-07
	0.711	0			86.792	1.76893e-07
	0.712	0			86.9141	2.18706e-07
	0.713	0			87.0361	2.56647e-07
	0.714	0			87.1582	2.90184e-07
	0.715	0			87.2803	3.18851e-07
	0.716	0			87.4023	3.42242e-07
	0.717	0			87.5244	3.60025e-07
	0.718	0			87.6465	3.71937e-07
	0.719	0			87.7686	3.77792e-07
	0.72	0			87.8906	3.77478e-07
	0.721	0			88.0127	3.70962e-07
	0.722	0			88.1348	3.58288e-07
	0.723	0			88.2568	3.39579e-07
	0.724	0			88.3789	3.15036e-07
	0.725	0			88.501	2.84935e-07
	0.726	0			88.6231	2.49631e-07
	0.727	0			88.7451	2.0955e-07
	0.728	0			88.8672	1.65189e-07
	0.729	0			88.9893	1.17114e-07
	0.73	0			89.1113	6.59517e-08
	0.731	0			89.2334	1.23914e-08
	0.732	0			89.3555	4.28466e-08
	0.733	0			89.4775	9.89628e-08
	0.734	0			89.5996	1.55151e-07
	0.735	0			89.7217	2.10571e-07
	0.736	0			89.8438	2.64366e-07
	0.737	0			89.9658	3.15678e-07
	0.738	0			90.0879	3.63658e-07
	0.739	0			90.21	4.07478e-07
	0.74	0			90.332	4.46348e-07
	0.741	0			90.4541	4.79527e-07
	0.742	0			90.5762	5.0634e-07
	0.743	0			90.6982	5.2619e-07
	0.744	0			90.8203	5.38572e-07
	0.745	0			90.9424	5.43086e-07
	0.746	0			91.0644	5.3945e-07
	0.747	0			91.1865	5.27508e-07
	0.748	0			91.3086	5.07239e-07
	0.749	0			91.4307	4.78764e-07
	0.75	0			91.5527	4.42349e-07
	0.751	0			91.6748	3.98408e-07
	0.752	0			91.7969	3.47499e-07
	0.753	0			91.9189	2.90321e-07
	0.754	0			92.041	2.2771e-07
	0.755	0			92.1631	1.60621e-07
	0.756	0			92.2852	9.01233e-08
	0.757	0			92.4072	1.7379e-08
	0.758	0			92.5293	5.63735e-08
	0.759	0			92.6514	1.2984e-07
	0.76	0			92.7734	2.01694e-07
	0.761	0			92.8955	2.706e-07
	0.762	0			93.0176	3.3524e-07
	0.763	0			93.1397	3.94338e-07
	0.764	0			93.2617	4.46688e-07
	0.765	0			93.3838	4.91176e-07
	0.766	0			93.5059	5.26808e-07
	0.767	0			93.6279	5.5273e-07
	0.768	0			93.75	5.68251e-07
	0.769	0			93.8721	5.7286e-07
	0.77	0			93.9941	5.66238e-07
	0.771	0			94.1162	5.48275e-07
	0.772	0			94.2383	5.19073e-07
	0.773	0			94.3603	4.78953e-07
	0.774	0			94.4824	4.28449e-07
	0.775	0			94.6045	3.68307e-07
	0.776	0			94.7266	2.99476e-07
	0.777	0			94.8486	2.2309e-07
	0.778	0			94.9707	1.40452e-07
	0.779	0			95.0928	5.30157e-08
	0.78	0			95.2148	3.76522e-08
	0.781	0			95.3369	1.29875e-07
	0.782	0			95.459	2.21927e-07
	0.783	0			95.5811	3.12049e-07
	0.784	0			95.7031	3.98482e-07
	0.785	0			95.8252	4.79508e-07
	0.786	0			95.9473	5.53479e-07
	0.787	0			96.0693	6.18854e-07
	0.788	0			96.1914	6.7423e-07
	0.789	0			96.3135	7.18372e-07
	0.79	0			96.4356	7.5024e-07
	0.791	0			96.5576	7.69012e-07
	0.792	0			96.6797	7.74106e-07
	0.793	0			96.8018	7.65192e-07
	0.794	0			96.9238	7.42204e-07
	0.795	0			97.0459	7.0535e-07
	0.796	0			97.168	6.55103e-07
	0.797	0			97.29	5.92206e-07
	0.798	0			97.4121	5.17655e-07
	0.799	0			97.5342	4.32687e-07
	0.8	0			97.6562	3.38756e-07
	0.801	0			97.7783	2.37515e-07
	0.802	0			97.9004	1.3078e-07
	0.803	0			98.0225	2.05017e-08
	0.804	0			98.1445	9.12774e-08
	0.805	0			98.2666	2.02446e-07
	0.806	0			98.3887	3.1088e-07
	0.807	0			98.5107	4.14474e-07
	0.808	0			98.6328	5.11188e-07
	0.809	0			98.7549	5.99079e-07
	0.81	0			98.8769	6.76349e-07
	0.811	0			98.999	7.41378e-07
	0.812	0			99.1211	7.92753e-07
	0.813	0			99.2432	8.29307e-07
	0.814	0			99.3652	8.50138e-07
	0.815	0			99.4873	8.54631e-07
	0.816	0			99.6094	8.42477e-07
	0.817	0			99.7314	8.13677e-07
	0.818	0			99.8535	7.68554e-07
	0.819	0			99.9756	7.07744e-07
	0.82	0			100.098	6.3219e-07
	0.821	0			100.22	5.43132e-07
	0.822	0			100.342	4.4208e-07
	0.823	0			100.464	3.30793e-07
	0.824	0			100.586	2.1125e-07
	0.825	0			100.708	8.56124e-08
	0.826	0			100.83	4.38404e-08
	0.827	0			100.952	1.74659e-07
	0.828	0			101.074	3.04417e-07
	0.829	0			101.196	4.30638e-07
	0.83	0			101.318	5.50889e-07
	0.831	0			101.44	6.62826e-07
	0.832	0			101.562	7.64231e-07
	0.833	0			101.685	8.53064e-07
	0.834	0			101.807	9.27503e-07
	0.835	0			101.929	9.85976e-07
	0.836	0			102.051	1.0272e-06
	0.837	0			102.173	1.05021e-06
	0.838	0			102.295	1.05437e-06
	0.839	0			102.417	1.03941e-06
	0.84	0			102.539	1.0054e-06
	0.841	0			102.661	9.52802e-07
	0.842	0			102.783	8.8242e-07
	0.843	0			102.905	7.95409e-07
	0.844	0			103.027	6.93254e-07
	0.845	0			103.149	5.77742e-07
	0.846	0			103.272	4.50932e-07
	0.847	0			103.394	3.15119e-07
	0.848	0			103.516	1.72788e-07
	0.849	0			103.638	2.65784e-08
	0.85	0			103.76	1.20811e-07
	0.851	0			103.882	2.66574e-07
	0.852	0			104.004	4.07963e-07
	0.853	0			104.126	5.42277e-07
	0.854	0			104.248	6.66935e-07
	0.855	0			104.37	7.79518e-07
	0.856	0			104.492	8.77828e-07
	0.857	0			104.614	9.59922e-07
	0.858	0			104.736	1.02416e-06
	0.859	0			104.858	1.06923e-06
	0.86	0			104.981	1.09418e-06
	0.861	0			105.103	1.09845e-06
	0.862	0			105.225	1.08186e-06
	0.863	0			105.347	1.04463e-06
	0.864	0			105.469	9.87398e-07
	0.865	0			105.591	9.11163e-07
	0.866	0			105.713	8.17305e-07
	0.867	0			105.835	7.07546e-07
	0.868	0			105.957	5.83918e-07
	0.869	0			106.079	4.48726e-07
	0.87	0			106.201	3.04502e-07
	0.871	0			106.323	1.53957e-07
	0.872	0			106.445	6.0178e-10
	0.873	0			106.567	1.54676e-07
	0.874	0			106.689	3.06928e-07
	0.875	0			106.811	4.53949e-07
	0.876	0			106.934	5.92959e-07
	0.877	0			107.056	7.21329e-07
	0.878	0			107.178	8.36634e-07
	0.879	0			107.3	9.36705e-07
	0.88	0			107.422	1.01967e-06
	0.881	0			107.544	1.08397e-06
	0.882	0			107.666	1.12843e-06
	0.883	0			107.788	1.15225e-06
	0.884	0			107.91	1.15503e-06
	0.885	0			108.032	1.13676e-06
	0.886	0			108.154	1.09786e-06
	0.887	0			108.276	1.03913e-06
	0.888	0			108.398	9.61741e-07
	0.889	0			108.52	8.67232e-07
	0.89	0			108.643	7.57456e-07
	0.891	0			108.765	6.34555e-07
	0.892	0			108.887	5.00908e-07
	0.893	0			109.009	3.59091e-07
	0.894	0			109.131	2.11821e-07
	0.895	0			109.253	6.19048e-08
	0.896	0			109.375	8.78196e-08
	0.897	0			109.497	2.34534e-07
	0.898	0			109.619	3.75498e-07
	0.899	0			109.741	5.081e-07
	0.9	0			109.863	6.29908e-07
	0.901	0			109.985	7.38715e-07
	0.902	0			110.107	8.32581e-07
	0.903	0			110.23	9.09865e-07
	0.904	0			110.352	9.6926e-07
	0.905	0			110.474	1.00981e-06
	0.906	0			110.596	1.03093e-06
	0.907	0			110.718	1.0324e-06
	0.908	0			110.84	1.01439e-06
	0.909	0			110.962	9.77431e-07
	0.91	0			111.084	9.22417e-07
	0.911	0			111.206	8.50568e-07
	0.912	0			111.328	7.63413e-07
	0.913	0			111.45	6.62755e-07
	0.914	0			111.572	5.50632e-07
	0.915	0			111.694	4.29278e-07
	0.916	0			111.816	3.01073e-07
	0.917	0			111.939	1.68498e-07
	0.918	0			112.061	3.40905e-08
	0.919	0			112.183	9.96209e-08
	0.92	0			112.305	2.30137e-07
	0.921	0			112.427	3.55064e-07
	0.922	0			112.549	4.72141e-07
	0.923	0			112.671	5.79286e-07
	0.924	0			112.793	6.74635e-07
	0.925	0			112.915	7.56569e-07
	0.926	0			113.037	8.23748e-07
	0.927	0			113.159	8.75126e-07
	0.928	0			113.281	9.09971e-07
	0.929	0			113.403	9.27874e-07
	0.93	0			113.525	9.28748e-07
	0.931	0			113.647	9.12828e-07
	0.932	0			113.769	8.80662e-07
	0.933	0			113.892	8.33092e-07
	0.934	0			114.014	7.71239e-07
	0.935	0			114.136	6.9647e-07
	0.936	0			114.258	6.10376e-07
	0.937	0			114.38	5.14731e-07
	0.938	0			114.502	4.11462e-07
	0.939	0			114.624	3.02605e-07
	0.94	0			114.746	1.90268e-07
	0.941	0			114.868	7.65896e-08
	0.942	0			114.99	3.63179e-08
	0.943	0			115.112	1.46349e-07
	0.944	0			115.234	2.51537e-07
	0.945	0			115.356	3.50015e-07
	0.946	0			115.478	4.40079e-07
	0.947	0			115.601	5.20209e-07
	0.948	0			115.723	5.89098e-07
	0.949	0			115.845	6.45672e-07
	0.95	0			115.967	6.89106e-07
	0.951	0			116.089	7.18833e-07
	0.952	0			116.211	7.34553e-07
	0.953	0			116.333	7.36232e-07
	0.954	0			116.455	7.24098e-07
	0.955	0			116.577	6.9863e-07
	0.956	0			116.699	6.6055e-07
	0.957	0			116.821	6.10797e-07
	0.958	0			116.943	5.50513e-07
	0.959	0			117.065	4.81012e-07
	0.96	0			117.188	4.03754e-07
	0.961	0			117.31	3.20318e-07
	0.962	0			117.432	2.32363e-07
	0.963	0			117.554	1.41604e-07
	0.964	0			117.676	4.97769e-08
	0.965	0			117.798	4.14466e-08
	0.966	0			117.92	1.3032e-07
	0.967	0			118.042	2.153e-07
	0.968	0			118.164	2.94892e-07
	0.969	0			118.286	3.67739e-07
	0.97	0			118.408	4.3264e-07
	0.971	0			118.53	4.88569e-07
	0.972	0			118.652	5.34685e-07
	0.973	0			118.774	5.70353e-07
	0.974	0			118.897	5.95143e-07
	0.975	0			119.019	6.08842e-07
	0.976	0			119.141	6.11445e-07
	0.977	0			119.263	6.03155e-07
	0.978	0			119.385	5.84375e-07
	0.979	0			119.507	5.55694e-07
	0.98	0			119.629	5.17873e-07
	0.981	0			119.751	4.71825e-07
	0.982	0			119.873	4.18594e-07
	0.983	0			119.995	3.59336e-07
	0.984	0			120.117	2.95286e-07
	0.985	0			120.239	2.27743e-07
	0.986	0			120.361	1.58035e-07
	0.987	0			120.483	8.74974e-08
	0.988	0			120.606	1.74673e-08
	0.989	0			120.728	5.08743e-08
	0.99	0			120.85	1.16209e-07
	0.991	0			120.972	1.77474e-07
	0.992	0			121.094	2.33658e-07
	0.993	0			121.216	2.83879e-07
	0.994	0			121.338	3.27389e-07
	0.995	0			121.46	3.63593e-07
	0.996	0			121.582	3.92045e-07
	0.997	0			121.704	4.12463e-07
	0.998	0			121.826	4.24723e-07
	0.999	0			121.948	4.28856e-07
	1	0			122.07	4.25047e-07
	1.001	0			122.192	4.13623e-07
	1.002	0			122.314	3.95043e-07
	1.003	0			122.436	3.69883e-07
	1.004	0			122.559	3.38825e-07
	1.005	0			122.681	3.02636e-07
	1.006	0			122.803	2.62151e-07
	1.007	0			122.925	2.18256e-07
	1.008	0			123.047	1.71866e-07
	1.009	0			123.169	1.2391e-07
	1.01	0			123.291	7.53082e-08
	1.011	0			123.413	2.69571e-08
	1.012	0			123.535	2.02878e-08
	1.013	0			123.657	6.56268e-08
	1.014	0			123.779	1.0833e-07
	1.015	0			123.901	1.47747e-07
	1.016	0			124.023	1.83317e-07
	1.017	0			124.145	2.14577e-07
	1.018	0			124.268	2.41165e-07
	1.019	0			124.39	2.6282e-07
	1.02	0			124.512	2.79387e-07
	1.021	0			124.634	2.9081e-07
	1.022	0			124.756	2.97134e-07
	1.023	0			124.878	2.98492e-07
	1.024	0			125	2.95103e-07
	1.025	0			125.122	2.8726e-07
	1.026	0			125.244	2.75321e-07
	1.027	0			125.366	2.597e-07
	1.028	0			125.488	2.40853e-07
	1.029	0			125.61	2.19268e-07
	1.03	0			125.732	1.95455e-07
	1.031	0			125.855	1.6993e-07
	1.032	0			125.977	1.4321e-07
	1.033	0			126.099	1.15799e-07
	1.034	0			126.221	8.81813e-08
	1.035	0			126.343	6.0812e-08
	1.036	0			126.465	3.41114e-08
	1.037	0			126.587	8.46099e-09
	1.038	0			126.709	1.58164e-08
	1.039	0			126.831	3.8419e-08
	1.04	0			126.953	5.91187e-08
	1.041	0			127.075	7.77286e-08
	1.042	0			127.197	9.41122e-08
	1.043	0			127.319	1.08181e-07
	1.044	0			127.441	1.19891e-07
	1.045	0			127.564	1.2924e-07
	1.046	0			127.686	1.36265e-07
	1.047	0			127.808	1.41034e-07
	1.048	0			127.93	1.43646e-07
	1.049	0			128.052	1.44222e-07
	1.05	0			128.174	1.42903e-07
	1.051	0			128.296	1.39842e-07
	1.052	0			128.418	1.35203e-07
	1.053	0			128.54	1.29156e-07
	1.054	0			128.662	1.2187e-07
	1.055	0			128.784	1.13514e-07
	1.056	0			128.906	1.04253e-07
	1.057	0			129.028	9.42431e-08
	1.058	0			129.15	8.36346e-08
	1.059	0			129.273	7.25665e-08
	1.06	0			129.394	6.11684e-08
	1.061	0			129.517	4.95594e-08
	1.062	0			129.639	3.78487e-08
	1.063	0			129.761	2.61374e-08
	1.064	0			129.883	1.45237e-08
	1.065	0			130.005	3.21875e-09
	1.066	0			130.127	8.28832e-09
	1.067	0			130.249	1.91581e-08
	1.068	0			130.371	2.96862e-08
	1.069	0			130.493	3.97875e-08
	1.07	0			130.615	4.9402e-08
	1.071	0			130.737	5.84752e-08
	1.072	0			130.859	6.69558e-08
	1.073	0			130.981	7.47946e-08
	1.074	0			131.103	8.1945e-08
	1.075	0			131.226	8.83625e-08
	1.076	0			131.348	9.40056e-08
	1.077	0			131.47	9.88357e-08
	1.078	0			131.592	1.02818e-07
	1.079	0			131.714	1.05924e-07
	1.08	0			131.836	1.08128e-07
	1.081	0			131.958	1.09413e-07
	1.082	0			132.08	1.09768e-07
	1.083	0			132.202	1.09188e-07
	1.084	0			132.324	1.07681e-07
	1.085	0			132.446	1.05258e-07
	1.086	0			132.568	1.01943e-07
	1.087	0			132.69	9.77679e-08
	1.088	0			132.812	9.27729e-08
	1.089	0			132.935	8.70074e-08
	1.09	0			133.057	8.05287e-08
	1.091	0			133.179	7.34017e-08
	1.092	0			133.301	6.56979e-08
	1.093	0			133.423	5.74944e-08
	1.094	0			133.545	4.88731e-08
	1.095	0			133.667	3.99197e-08
	1.096	0			133.789	3.07226e-08
	1.097	0			133.911	2.13734e-08
	1.098	0			134.033	1.19713e-08
	1.099	0			134.155	2.7566e-09
	1.1	0			134.277	6.87928e-09
	1.101	0			134.399	1.59316e-08
	1.102	0			134.522	2.47509e-08
	1.103	0			134.644	3.32287e-08
	1.104	0			134.766	4.12872e-08
	1.105	0			134.888	4.88565e-08
	1.106	0			135.01	5.58723e-08
	1.107	0			135.132	6.22753e-08
	1.108	0			135.254	6.80109e-08
	1.109	0			135.376	7.30295e-08
	1.11	0			135.498	7.72855e-08
	1.111	0			135.62	8.07382e-08
	1.112	0			135.742	8.33511e-08
	1.113	0			135.864	8.5092e-08
	1.114	0			135.986	8.59329e-08
	1.115	0			136.108	8.58507e-08
	1.116	0			136.231	8.48268e-08
	1.117	0			136.352	8.2848e-08
	1.118	0			136.475	7.99066e-08
	1.119	0			136.597	7.60016e-08
	1.12	0			136.719	7.11387e-08
	1.121	0			136.841	6.53315e-08
	1.122	0			136.963	5.86027e-08
	1.123	0			137.085	5.09842e-08
	1.124	0			137.207	4.25184e-08
	1.125	0			137.329	3.32592e-08
	1.126	0			137.451	2.32723e-08
	1.127	0			137.573	1.26363e-08
	1.128	0			137.695	1.45875e-09
	1.129	0			137.817	1.02165e-08
	1.13	0			137.94	2.2205e-08
	1.131	0			138.061	3.44049e-08
	1.132	0			138.184	4.66753e-08
	1.133	0			138.306	5.88658e-08
	1.134	0			138.428	7.08174e-08
	1.135	0			138.55	8.23642e-08
	1.136	0			138.672	9.33359e-08
	1.137	0			138.794	1.0356e-07
	1.138	0			138.916	1.12864e-07
	1.139	0			139.038	1.21079e-07
	1.14	0			139.16	1.28045e-07
	1.141	0			139.282	1.33608e-07
	1.142	0			139.404	1.37631e-07
	1.143	0			139.526	1.39992e-07
	1.144	0			139.648	1.40588e-07
	1.145	0			139.77	1.39339e-07
	1.146	0			139.893	1.36191e-07
	1.147	0			140.015	1.31117e-07
	1.148	0			140.137	1.2412e-07
	1.149	0			140.259	1.15232e-07
	1.15	0			140.381	1.0452e-07
	1.151	0			140.503	9.20806e-08
	1.152	0			140.625	7.80431e-08
	1.153	0			140.747	6.25678e-08
	1.154	0			140.869	4.58444e-08
	1.155	0			140.991	2.809e-08
	1.156	0			141.113	9.54618e-09
	1.157	0			141.235	9.52411e-09
	1.158	0			141.357	2.88405e-08
	1.159	0			141.48	4.81094e-08
	1.16	0			141.602	6.70285e-08
	1.161	0			141.724	8.52921e-08
	1.162	0			141.846	1.02596e-07
	1.163	0			141.968	1.18642e-07
	1.164	0			142.09	1.33145e-07
	1.165	0			142.212	1.45837e-07
	1.166	0			142.334	1.56471e-07
	1.167	0			142.456	1.6483e-07
	1.168	0			142.578	1.70725e-07
	1.169	0			142.7	1.74005e-07
	1.17	0			142.822	1.74556e-07
	1.171	0			142.944	1.72308e-07
	1.172	0			143.066	1.67232e-07
	1.173	0			143.189	1.59346e-07
	1.174	0			143.31	1.48714e-07
	1.175	0			143.433	1.35445e-07
	1.176	0			143.555	1.19695e-07
	1.177	0			143.677	1.01662e-07
	1.178	0			143.799	8.15845e-08
	1.179	0			143.921	5.97406e-08
	1.18	0			144.043	3.64423e-08
	1.181	0			144.165	1.20325e-08
	1.182	0			144.287	1.31303e-08
	1.183	0			144.409	3.86462e-08
	1.184	0			144.531	6.41232e-08
	1.185	0			144.653	8.9153e-08
	1.186	0			144.775	1.13327e-07
	1.187	0			144.898	1.36242e-07
	1.188	0			145.019	1.57507e-07
	1.189	0			145.142	1.7675e-07
	1.19	0			145.264	1.93624e-07
	1.191	0			145.386	2.07813e-07
	1.192	0			145.508	2.19037e-07
	1.193	0			145.63	2.27058e-07
	1.194	0			145.752	2.31686e-07
	1.195	0			145.874	2.32782e-07
	1.196	0			145.996	2.30257e-07
	1.197	0			146.118	2.24085e-07
	1.198	0			146.24	2.14292e-07
	1.199	0			146.362	2.00968e-07
	1.2	0			146.484	1.84259e-07
	1.201	0			146.606	1.6437e-07
	1.202	0			146.728	1.41563e-07
	1.203	0			146.851	1.1615e-07
	1.204	0			146.973	8.84967e-08
	1.205	0			147.095	5.90092e-08
	1.206	0			147.217	2.81347e-08
	1.207	0			147.339	3.64812e-09
	1.208	0			147.461	3.58335e-08
	1.209	0			147.583	6.79001e-08
	1.21	0			147.705	9.93155e-08
	1.211	0			147.827	1.29547e-07
	1.212	0			147.949	1.58068e-07
	1.213	0			148.071	1.84371e-07
	1.214	0			148.193	2.07974e-07
	1.215	0			148.315	2.28426e-07
	1.216	0			148.438	2.45323e-07
	1.217	0			148.56	2.58309e-07
	1.218	0			148.682	2.67087e-07
	1.219	0			148.804	2.71424e-07
	1.22	0			148.926	2.71159e-07
	1.221	0			149.048	2.66205e-07
	1.222	0			149.17	2.5655e-07
	1.223	0			149.292	2.42268e-07
	1.224	0			149.414	2.2351e-07
	1.225	0			149.536	2.00508e-07
	1.226	0			149.658	1.73576e-07
	1.227	0			149.78	1.43099e-07
	1.228	0			149.902	1.09534e-07
	1.229	0			150.024	7.34024e-08
	1.23	0			150.147	3.52832e-08
	1.231	0			150.269	4.25001e-09
	1.232	0			150.391	4.44017e-08
	1.233	0			150.513	8.46028e-08
	1.234	0			150.635	1.24115e-07
	1.235	0			150.757	1.6223e-07
	1.236	0			150.879	1.98252e-07
	1.237	0			151.001	2.31507e-07
	1.238	0			151.123	2.61356e-07
	1.239	0			151.245	2.87209e-07
	1.24	0			151.367	3.08535e-07
	1.241	0			151.489	3.24874e-07
	1.242	0			151.611	3.35848e-07
	1.243	0			151.733	3.41166e-07
	1.244	0			151.856	3.40637e-07
	1.245	0			151.977	3.34171e-07
	1.246	0			152.1	3.21783e-07
	1.247	0			152.222	3.03598e-07
	1.248	0			152.344	2.79849e-07
	1.249	0			152.466	2.50875e-07
	1.25	0			152.588	2.17117e-07
	1.251	0			152.71	1.7911e-07
	1.252	0			152.832	1.3748e-07
	1.253	0			152.954	9.29269e-08
	1.254	0			153.076	4.62187e-08
	1.255	0			153.198	1.84298e-09
	1.256	0			153.32	5.03486e-08
	1.257	0			153.442	9.84674e-08
	1.258	0			153.565	1.45297e-07
	1.259	0			153.686	1.89961e-07
	1.26	0			153.809	2.3161e-07
	1.261	0			153.931	2.69439e-07
	1.262	0			154.053	3.02702e-07
	1.263	0			154.175	3.30728e-07
	1.264	0			154.297	3.52938e-07
	1.265	0			154.419	3.68849e-07
	1.266	0			154.541	3.78096e-07
	1.267	0			154.663	3.8043e-07
	1.268	0			154.785	3.75732e-07
	1.269	0			154.907	3.64014e-07
	1.27	0			155.029	3.45422e-07
	1.271	0			155.151	3.20232e-07
	1.272	0			155.273	2.8885e-07
	1.273	0			155.395	2.51804e-07
	1.274	0			155.518	2.09734e-07
	1.275	0			155.64	1.63385e-07
	1.276	0			155.762	1.13589e-07
	1.277	0			155.884	6.12535e-08
	1.278	0			156.006	7.36281e-09
	1.279	0			156.128	4.71515e-08
	1.28	0			156.25	1.01185e-07
	1.281	0			156.372	1.53746e-07
	1.282	0			156.494	2.03831e-07
	1.283	0			156.616	2.50476e-07
	1.284	0			156.738	2.92777e-07
	1.285	0			156.86	3.29905e-07
	1.286	0			156.982	3.61128e-07
	1.287	0			157.105	3.85823e-07
	1.288	0			157.227	4.03487e-07
	1.289	0			157.349	4.13753e-07
	1.29	0			157.471	4.16395e-07
	1.291	0			157.593	4.11332e-07
	1.292	0			157.715	3.98635e-07
	1.293	0			157.837	3.78524e-07
	1.294	0			157.959	3.51362e-07
	1.295	0			158.081	3.17654e-07
	1.296	0			158.203	2.78034e-07
	1.297	0			158.325	2.33253e-07
	1.298	0			158.447	1.84166e-07
	1.299	0			158.569	1.31716e-07
	1.3	0			158.691	7.69122e-08
	1.301	0			158.814	2.08199e-08
	1.302	0			158.935	3.55069e-08
	1.303	0			159.058	9.09313e-08
	1.304	0			159.18	1.44402e-07
	1.305	0			159.302	1.94881e-07
	1.306	0			159.424	2.41389e-07
	1.307	0			159.546	2.83028e-07
	1.308	0			159.668	3.18997e-07
	1.309	0			159.79	3.48607e-07
	1.31	0			159.912	3.71298e-07
	1.311	0			160.034	3.86648e-07
	1.312	0			160.156	3.94385e-07
	1.313	0			160.278	3.94386e-07
	1.314	0			160.4	3.86687e-07
	1.315	0			160.523	3.71478e-07
	1.316	0			160.644	3.49098e-07
	1.317	0			160.767	3.2003e-07
	1.318	0			160.889	2.84892e-07
	1.319	0			161.011	2.44419e-07
	1.32	0			161.133	1.99452e-07
	1.321	0			161.255	1.50921e-07
	1.322	0			161.377	9.98207e-08
	1.323	0			161.499	4.71941e-08
	1.324	0			161.621	5.89946e-09
	1.325	0			161.743	5.83691e-08
	1.326	0			161.865	1.09183e-07
	1.327	0			161.987	1.57328e-07
	1.328	0			162.109	2.01856e-07
	1.329	0			162.231	2.41904e-07
	1.33	0			162.353	2.76705e-07
	1.331	0			162.476	3.05611e-07
	1.332	0			162.598	3.28098e-07
	1.333	0			162.72	3.43783e-07
	1.334	0			162.842	3.52427e-07
	1.335	0			162.964	3.53941e-07
	1.336	0			163.086	3.48384e-07
	1.337	0			163.208	3.35965e-07
	1.338	0			163.33	3.17035e-07
	1.339	0			163.452	2.92075e-07
	1.34	0			163.574	2.61692e-07
	1.341	0			163.696	2.26597e-07
	1.342	0			163.818	1.87595e-07
	1.343	0			163.94	1.45564e-07
	1.344	0			164.062	1.01433e-07
	1.345	0			164.185	5.61678e-08
	1.346	0			164.307	1.07439e-08
	1.347	0			164.429	3.38791e-08
	1.348	0			164.551	7.67579e-08
	1.349	0			164.673	1.17012e-07
	1.35	0			164.795	1.53826e-07
	1.351	0			164.917	1.86471e-07
	1.352	0			165.039	2.14321e-07
	1.353	0			165.161	2.36863e-07
	1.354	0			165.283	2.53708e-07
	1.355	0			165.405	2.64599e-07
	1.356	0			165.527	2.69414e-07
	1.357	0			165.649	2.68166e-07
	1.358	0			165.772	2.61004e-07
	1.359	0			165.894	2.48206e-07
	1.36	0			166.016	2.30169e-07
	1.361	0			166.138	2.07405e-07
	1.362	0			166.26	1.80519e-07
	1.363	0			166.382	1.50202e-07
	1.364	0			166.504	1.1721e-07
	1.365	0			166.626	8.23482e-08
	1.366	0			166.748	4.64517e-08
	1.367	0			166.87	1.04071e-08
	1.368	0			166.992	2.51541e-08
	1.369	0			167.114	5.91583e-08
	1.37	0			167.236	9.09758e-08
	1.371	0			167.358	1.19903e-07
	1.372	0			167.481	1.45322e-07
	1.373	0			167.602	1.6671e-07
	1.374	0			167.725	1.83646e-07
	1.375	0			167.847	1.95819e-07
	1.376	0			167.969	2.03035e-07
	1.377	0			168.091	2.05223e-07
	1.378	0			168.213	2.02428e-07
	1.379	0			168.335	1.94813e-07
	1.38	0			168.457	1.82654e-07
	1.381	0			168.579	1.6633e-07
	1.382	0			168.701	1.46315e-07
	1.383	0			168.823	1.23163e-07
	1.384	0			168.945	9.74959e-08
	1.385	0			169.067	6.99888e-08
	1.386	0			169.19	4.13558e-08
	1.387	0			169.311	1.23795e-08
	1.388	0			169.434	1.65455e-08
	1.389	0			169.556	4.41957e-08
	1.39	0			169.678	7.0177e-08
	1.391	0			169.8	9.38275e-08
	1.392	0			169.922	1.14578e-07
	1.393	0			170.044	1.31939e-07
	1.394	0			170.166	1.45508e-07
	1.395	0			170.288	1.5498e-07
	1.396	0			170.41	1.60152e-07
	1.397	0			170.532	1.60928e-07
	1.398	0			170.654	1.57319e-07
	1.399	0			170.776	1.49444e-07
	1.4	0			170.898	1.37525e-07
	1.401	0			171.02	1.21879e-07
	1.402	0			171.143	1.02916e-07
	1.403	0			171.265	8.11224e-08
	1.404	0			171.387	5.70512e-08
	1.405	0			171.509	3.13101e-08
	1.406	0			171.631	4.55157e-09
	1.407	0			171.753	2.25809e-08
	1.408	0			171.875	4.93803e-08
	1.409	0			171.997	7.51911e-08
	1.41	0			172.119	9.9369e-08
	1.411	0			172.241	1.21309e-07
	1.412	0			172.363	1.4046e-07
	1.413	0			172.485	1.56336e-07
	1.414	0			172.607	1.68529e-07
	1.415	0			172.73	1.76719e-07
	1.416	0			172.852	1.80676e-07
	1.417	0			172.974	1.80273e-07
	1.418	0			173.096	1.75484e-07
	1.419	0			173.218	1.66384e-07
	1.42	0			173.34	1.53152e-07
	1.421	0			173.462	1.36061e-07
	1.422	0			173.584	1.15477e-07
	1.423	0			173.706	9.18464e-08
	1.424	0			173.828	6.56909e-08
	1.425	0			173.95	3.75923e-08
	1.426	0			174.072	8.19882e-09
	1.427	0			174.194	2.19144e-08
	1.428	0			174.316	5.19498e-08
	1.429	0			174.439	8.12756e-08
	1.43	0			174.56	1.09213e-07
	1.431	0			174.683	1.35113e-07
	1.432	0			174.805	1.58367e-07
	1.433	0			174.927	1.78423e-07
	1.434	0			175.049	1.94792e-07
	1.435	0			175.171	2.07064e-07
	1.436	0			175.293	2.14917e-07
	1.437	0			175.415	2.18122e-07
	1.438	0			175.537	2.16547e-07
	1.439	0			175.659	2.10167e-07
	1.44	0			175.781	1.99058e-07
	1.441	0			175.903	1.83398e-07
	1.442	0			176.025	1.63465e-07
	1.443	0			176.148	1.39632e-07
	1.444	0			176.269	1.12357e-07
	1.445	0			176.392	8.21746e-08
	1.446	0			176.514	4.96887e-08
	1.447	0			176.636	1.55661e-08
	1.448	0			176.758	1.95702e-08
	1.449	0			176.88	5.48832e-08
	1.45	0			177.002	8.97043e-08
	1.451	0			177.124	1.23296e-07
	1.452	0			177.246	1.54946e-07
	1.453	0			177.368	1.83977e-07
	1.454	0			177.49	2.09761e-07
	1.455	0			177.612	2.3173e-07
	1.456	0			177.734	2.49388e-07
	1.457	0			177.856	2.62325e-07
	1.458	0			177.978	2.70223e-07
	1.459	0			178.101	2.72863e-07
	1.46	0			178.223	2.70131e-07
	1.461	0			178.345	2.6202e-07
	1.462	0			178.467	2.48633e-07
	1.463	0			178.589	2.3018e-07
	1.464	0			178.711	2.06973e-07
	1.465	0			178.833	1.79423e-07
	1.466	0			178.955	1.48032e-07
	1.467	0			179.077	1.13383e-07
	1.468	0			179.199	7.61266e-08
	1.469	0			179.321	3.69736e-08
	1.47	0			179.443	3.32408e-09
	1.471	0			179.565	4.39825e-08
	1.472	0			179.688	8.42078e-08
	1.473	0			179.81	1.23206e-07
	1.474	0			179.932	1.60202e-07
	1.475	0			180.054	1.94453e-07
	1.476	0			180.176	2.25266e-07
	1.477	0			180.298	2.52007e-07
	1.478	0			180.42	2.7412e-07
	1.479	0			180.542	2.91135e-07
	1.48	0			180.664	3.02676e-07
	1.481	0			180.786	3.08474e-07
	1.482	0			180.908	3.08368e-07
	1.483	0			181.03	3.0231e-07
	1.484	0			181.152	2.90371e-07
	1.485	0			181.274	2.72733e-07
	1.486	0			181.397	2.49692e-07
	1.487	0			181.519	2.21651e-07
	1.488	0			181.641	1.89109e-07
	1.489	0			181.763	1.52661e-07
	1.49	0			181.885	1.12976e-07
	1.491	0			182.007	7.07934e-08
	1.492	0			182.129	2.69134e-08
	1.493	0			182.251	1.79233e-08
	1.494	0			182.373	6.27065e-08
	1.495	0			182.495	1.0669e-07
	1.496	0			182.617	1.4901e-07
	1.497	0			182.739	1.88852e-07
	1.498	0			182.861	2.25443e-07
	1.499	0			182.983	2.5807e-07
	1.5	0			183.106	2.86093e-07
	1.501	0			183.227	3.08959e-07
	1.502	0			183.35	3.2621e-07
	1.503	0			183.472	3.37494e-07
	1.504	0			183.594	3.42573e-07
	1.505	0			183.716	3.41326e-07
	1.506	0			183.838	3.33753e-07
	1.507	0			183.96	3.19976e-07
	1.508	0			184.082	3.00234e-07
	1.509	0			184.204	2.74882e-07
	1.51	0			184.326	2.44383e-07
	1.511	0			184.448	2.09299e-07
	1.512	0			184.57	1.7028e-07
	1.513	0			184.692	1.28054e-07
	1.514	0			184.815	8.34088e-08
	1.515	0			184.936	3.71819e-08
	1.516	0			185.059	9.75997e-09
	1.517	0			185.181	5.65353e-08
	1.518	0			185.303	1.02265e-07
	1.519	0			185.425	1.46091e-07
	1.52	0			185.547	1.8719e-07
	1.521	0			185.669	2.24791e-07
	1.522	0			185.791	2.5819e-07
	1.523	0			185.913	2.86766e-07
	1.524	0			186.035	3.09985e-07
	1.525	0			186.157	3.27422e-07
	1.526	0			186.279	3.38757e-07
	1.527	0			186.401	3.43791e-07
	1.528	0			186.523	3.42441e-07
	1.529	0			186.645	3.3475e-07
	1.53	0			186.768	3.20876e-07
	1.531	0			186.89	3.01099e-07
	1.532	0			187.012	2.75806e-07
	1.533	0			187.134	2.45491e-07
	1.534	0			187.256	2.10737e-07
	1.535	0			187.378	1.72213e-07
	1.536	0			187.5	1.30653e-07
	1.537	0			187.622	8.6847e-08
	1.538	0			187.744	4.16258e-08
	1.539	0			187.866	4.27014e-09
	1.54	0			187.988	4.96944e-08
	1.541	0			188.11	9.4067e-08
	1.542	0			188.232	1.36492e-07
	1.543	0			188.355	1.76193e-07
	1.544	0			188.477	2.1245e-07
	1.545	0			188.599	2.44616e-07
	1.546	0			188.721	2.72126e-07
	1.547	0			188.843	2.94507e-07
	1.548	0			188.965	3.11388e-07
	1.549	0			189.087	3.22505e-07
	1.55	0			189.209	3.27705e-07
	1.551	0			189.331	3.26951e-07
	1.552	0			189.453	3.20314e-07
	1.553	0			189.575	3.0798e-07
	1.554	0			189.697	2.90239e-07
	1.555	0			189.819	2.6748e-07
	1.556	0			189.941	2.40182e-07
	1.557	0			190.064	2.08904e-07
	1.558	0			190.185	1.74275e-07
	1.559	0			190.308	1.36977e-07
	1.56	0			190.43	9.77348e-08
	1.561	0			190.552	5.72999e-08
	1.562	0			190.674	1.6441e-08
	1.563	0			190.796	2.41129e-08
	1.564	0			190.918	6.35723e-08
	1.565	0			191.04	1.01252e-07
	1.566	0			191.162	1.36483e-07
	1.567	0			191.284	1.68656e-07
	1.568	0			191.406	1.97231e-07
	1.569	0			191.528	2.21746e-07
	1.57	0			191.65	2.4182e-07
	1.571	0			191.773	2.57169e-07
	1.572	0			191.894	2.676e-07
	1.573	0			192.017	2.73017e-07
	1.574	0			192.139	2.73422e-07
	1.575	0			192.261	2.68911e-07
	1.576	0			192.383	2.59673e-07
	1.577	0			192.505	2.4598e-07
	1.578	0			192.627	2.28185e-07
	1.579	0			192.749	2.06708e-07
	1.58	0			192.871	1.82033e-07
	1.581	0			192.993	1.54689e-07
	1.582	0			193.115	1.25245e-07
	1.583	0			193.237	9.42952e-08
	1.584	0			193.359	6.24475e-08
	1.585	0			193.481	3.03105e-08
	1.586	0			193.603	1.56068e-09
	1.587	0			193.726	3.24735e-08
	1.588	0			193.848	6.19994e-08
	1.589	0			193.97	8.96055e-08
	1.59	0			194.092	1.14846e-07
	1.591	0			194.214	1.37333e-07
	1.592	0			194.336	1.56747e-07
	1.593	0			194.458	1.72836e-07
	1.594	0			194.58	1.85419e-07
	1.595	0			194.702	1.94394e-07
	1.596	0			194.824	1.99727e-07
	1.597	0			194.946	2.01459e-07
	1.598	0			195.068	1.99697e-07
	1.599	0			195.19	1.94614e-07
	1.6	0			195.312	1.86438e-07
	1.601	0			195.435	1.7545e-07
	1.602	0			195.557	1.61973e-07
	1.603	0			195.679	1.46364e-07
	1.604	0			195.801	1.29008e-07
	1.605	0			195.923	1.10302e-07
	1.606	0			196.045	9.06563e-08
	1.607	0			196.167	7.04747e-08
	1.608	0			196.289	5.01533e-08
	1.609	0			196.411	3.00691e-08
	1.61	0			196.533	1.05742e-08
	1.611	0			196.655	8.01345e-09
	1.612	0			196.777	2.54079e-08
	1.613	0			196.899	4.13703e-08
	1.614	0			197.022	5.5704e-08
	1.615	0			197.144	6.82591e-08
	1.616	0			197.266	7.89332e-08
	1.617	0			197.388	8.76708e-08
	1.618	0			197.51	9.44615e-08
	1.619	0			197.632	9.93375e-08
	1.62	0			197.754	1.0237e-07
	1.621	0			197.876	1.03665e-07
	1.622	0			197.998	1.03358e-07
	1.623	0			198.12	1.01608e-07
	1.624	0			198.242	9.85921e-08
	1.625	0			198.364	9.44994e-08
	1.626	0			198.486	8.95247e-08
	1.627	0			198.608	8.38623e-08
	1.628	0			198.731	7.77006e-08
	1.629	0			198.852	7.1217e-08
	1.63	0			198.975	6.45732e-08
	1.631	0			199.097	5.79112e-08
	1.632	0			199.219	5.13506e-08
	1.633	0			199.341	4.49862e-08
	1.634	0			199.463	3.88868e-08
	1.635	0			199.585	3.30949e-08
	1.636	0			199.707	2.76274e-08
	1.637	0			199.829	2.24768e-08
	1.638	0			199.951	1.76143e-08
	1.639	0			200.073	1.29922e-08
	1.64	0			200.195	8.54971e-09
	1.641	0			200.317	4.22554e-09
	1.642	0			200.44	6.83985e-10
	1.643	0			200.561	4.60312e-09
	1.644	0			200.684	9.1193e-09
	1.645	0			200.806	1.38683e-08
	1.646	0			200.928	1.88993e-08
	1.647	0			201.05	2.42548e-08
	1.648	0			201.172	2.99593e-08
	1.649	0			201.294	3.60155e-08
	1.65	0			201.416	4.24021e-08
	1.651	0			201.538	4.90718e-08
	1.652	0			201.66	5.59519e-08
	1.653	0			201.782	6.29439e-08
	1.654	0			201.904	6.99256e-08
	1.655	0			202.026	7.6753e-08
	1.656	0			202.148	8.32638e-08
	1.657	0			202.27	8.92816e-08
	1.658	0			202.393	9.46199e-08
	1.659	0			202.515	9.90881e-08
	1.66	0			202.637	1.02496e-07
	1.661	0			202.759	1.04663e-07
	1.662	0			202.881	1.05417e-07
	1.663	0			203.003	1.04609e-07
	1.664	0			203.125	1.02113e-07
	1.665	0			203.247	9.78328e-08
	1.666	0			203.369	9.17075e-08
	1.667	0			203.491	8.37144e-08
	1.668	0			203.613	7.38724e-08
	1.669	0			203.735	6.22447e-08
	1.67	0			203.857	4.89396e-08
	1.671	0			203.98	3.41114e-08
	1.672	0			204.102	1.79658e-08
	1.673	0			204.224	1.37828e-09
	1.674	0			204.346	1.74505e-08
	1.675	0			204.468	3.60155e-08
	1.676	0			204.59	5.47702e-08
	1.677	0			204.712	7.33476e-08
	1.678	0			204.834	9.13761e-08
	1.679	0			204.956	1.0848e-07
	1.68	0			205.078	1.24287e-07
	1.681	0			205.2	1.38435e-07
	1.682	0			205.322	1.50584e-07
	1.683	0			205.444	1.60421e-07
	1.684	0			205.566	1.67669e-07
	1.685	0			205.689	1.72095e-07
	1.686	0			205.81	1.73518e-07
	1.687	0			205.933	1.7181e-07
	1.688	0			206.055	1.66906e-07
	1.689	0			206.177	1.58804e-07
	1.69	0			206.299	1.47566e-07
	1.691	0			206.421	1.33323e-07
	1.692	0			206.543	1.16271e-07
	1.693	0			206.665	9.66648e-08
	1.694	0			206.787	7.48227e-08
	1.695	0			206.909	5.11142e-08
	1.696	0			207.031	2.59591e-08
	1.697	0			207.153	9.1679e-10
	1.698	0			207.275	2.69024e-08
	1.699	0			207.398	5.35744e-08
	1.7	0			207.519	7.97443e-08
	1.701	0			207.642	1.04894e-07
	1.702	0			207.764	1.28521e-07
	1.703	0			207.886	1.50146e-07
	1.704	0			208.008	1.6932e-07
	1.705	0			208.13	1.8564e-07
	1.706	0			208.252	1.98754e-07
	1.707	0			208.374	2.0837e-07
	1.708	0			208.496	2.14261e-07
	1.709	0			208.618	2.16276e-07
	1.71	0			208.74	2.14337e-07
	1.711	0			208.862	2.08445e-07
	1.712	0			208.984	1.98683e-07
	1.713	0			209.106	1.85211e-07
	1.714	0			209.228	1.68262e-07
	1.715	0			209.351	1.48145e-07
	1.716	0			209.473	1.25231e-07
	1.717	0			209.595	9.99497e-08
	1.718	0			209.717	7.27813e-08
	1.719	0			209.839	4.42451e-08
	1.72	0			209.961	1.48963e-08
	1.721	0			210.083	1.47542e-08
	1.722	0			210.205	4.40448e-08
	1.723	0			210.327	7.24655e-08
	1.724	0			210.449	9.94616e-08
	1.725	0			210.571	1.24515e-07
	1.726	0			210.693	1.47147e-07
	1.727	0			210.815	1.66932e-07
	1.728	0			210.938	1.83499e-07
	1.729	0			211.06	1.96547e-07
	1.73	0			211.182	2.05846e-07
	1.731	0			211.304	2.11242e-07
	1.732	0			211.426	2.12662e-07
	1.733	0			211.548	2.10114e-07
	1.734	0			211.67	2.03683e-07
	1.735	0			211.792	1.93536e-07
	1.736	0			211.914	1.79911e-07
	1.737	0			212.036	1.63113e-07
	1.738	0			212.158	1.43509e-07
	1.739	0			212.28	1.21519e-07
	1.74	0			212.402	9.76028e-08
	1.741	0			212.524	7.22562e-08
	1.742	0			212.647	4.59948e-08
	1.743	0			212.769	1.93474e-08
	1.744	0			212.891	7.20297e-09
	1.745	0			213.013	3.30547e-08
	1.746	0			213.135	5.77868e-08
	1.747	0			213.257	8.09286e-08
	1.748	0			213.379	1.02066e-07
	1.749	0			213.501	1.20837e-07
	1.75	0			213.623	1.36935e-07
	1.751	0			213.745	1.50121e-07
	1.752	0			213.867	1.60219e-07
	1.753	0			213.989	1.67125e-07
	1.754	0			214.111	1.70802e-07
	1.755	0			214.233	1.71286e-07
	1.756	0			214.356	1.68676e-07
	1.757	0			214.477	1.63135e-07
	1.758	0			214.6	1.54885e-07
	1.759	0			214.722	1.44196e-07
	1.76	0			214.844	1.31381e-07
	1.761	0			214.966	1.16787e-07
	1.762	0			215.088	1.00789e-07
	1.763	0			215.21	8.37727e-08
	1.764	0			215.332	6.61337e-08
	1.765	0			215.454	4.82616e-08
	1.766	0			215.576	3.05335e-08
	1.767	0			215.698	1.33047e-08
	1.768	0			215.82	3.1019e-09
	1.769	0			215.942	1.83915e-08
	1.77	0			216.065	3.23227e-08
	1.771	0			216.186	4.46951e-08
	1.772	0			216.309	5.53597e-08
	1.773	0			216.431	6.42192e-08
	1.774	0			216.553	7.12291e-08
	1.775	0			216.675	7.63957e-08
	1.776	0			216.797	7.97741e-08
	1.777	0			216.919	8.14643e-08
	1.778	0			217.041	8.16061e-08
	1.779	0			217.163	8.03732e-08
	1.78	0			217.285	7.79666e-08
	1.781	0			217.407	7.46069e-08
	1.782	0			217.529	7.05264e-08
	1.783	0			217.651	6.59614e-08
	1.784	0			217.773	6.1144e-08
	1.785	0			217.895	5.62944e-08
	1.786	0			218.018	5.16137e-08
	1.787	0			218.14	4.72775e-08
	1.788	0			218.262	4.34305e-08
	1.789	0			218.384	4.01814e-08
	1.79	0			218.506	3.76003e-08
	1.791	0			218.628	3.57161e-08
	1.792	0			218.75	3.45162e-08
	1.793	0			218.872	3.39471e-08
	1.794	0			218.994	3.39164e-08
	1.795	0			219.116	3.42965e-08
	1.796	0			219.238	3.49288e-08
	1.797	0			219.36	3.56297e-08
	1.798	0			219.482	3.61972e-08
	1.799	0			219.605	3.64184e-08
	1.8	0			219.727	3.60773e-08
	1.801	0			219.849	3.49632e-08
	1.802	0			219.971	3.28786e-08
	1.803	0			220.093	2.96481e-08
	1.804	0			220.215	2.51251e-08
	1.805	0			220.337	1.91998e-08
	1.806	0			220.459	1.18045e-08
	1.807	0			220.581	2.92017e-09
	1.808	0			220.703	7.42695e-09
	1.809	0			220.825	1.91459e-08
	1.81	0			220.947	3.21011e-08
	1.811	0			221.069	4.60998e-08
	1.812	0			221.191	6.08989e-08
	1.813	0			221.314	7.6208e-08
	1.814	0			221.435	9.16956e-08
	1.815	0			221.558	1.06996e-07
	1.816	0			221.68	1.21716e-07
	1.817	0			221.802	1.35448e-07
	1.818	0			221.924	1.47777e-07
	1.819	0			222.046	1.58292e-07
	1.82	0			222.168	1.66599e-07
	1.821	0			222.29	1.72331e-07
	1.822	0			222.412	1.75158e-07
	1.823	0			222.534	1.74802e-07
	1.824	0			222.656	1.7104e-07
	1.825	0			222.778	1.63721e-07
	1.826	0			222.9	1.52764e-07
	1.827	0			223.023	1.38173e-07
	1.828	0			223.144	1.20033e-07
	1.829	0			223.267	9.85181e-08
	1.83	0			223.389	7.38874e-08
	1.831	0			223.511	4.64849e-08
	1.832	0			223.633	1.67348e-08
	1.833	0			223.755	1.48681e-08
	1.834	0			223.877	4.77564e-08
	1.835	0			223.999	8.13156e-08
	1.836	0			224.121	1.14885e-07
	1.837	0			224.243	1.47773e-07
	1.838	0			224.365	1.79276e-07
	1.839	0			224.487	2.08687e-07
	1.84	0			224.609	2.35318e-07
	1.841	0			224.731	2.5851e-07
	1.842	0			224.853	2.77655e-07
	1.843	0			224.976	2.92206e-07
	1.844	0			225.098	3.01691e-07
	1.845	0			225.22	3.05732e-07
	1.846	0			225.342	3.04048e-07
	1.847	0			225.464	2.96471e-07
	1.848	0			225.586	2.82947e-07
	1.849	0			225.708	2.63548e-07
	1.85	0			225.83	2.38466e-07
	1.851	0			225.952	2.08018e-07
	1.852	0			226.074	1.72642e-07
	1.853	0			226.196	1.32887e-07
	1.854	0			226.318	8.9409e-08
	1.855	0			226.44	4.29591e-08
	1.856	0			226.562	5.64206e-09
	1.857	0			226.685	5.54742e-08
	1.858	0			226.807	1.05615e-07
	1.859	0			226.929	1.55085e-07
	1.86	0			227.051	2.029e-07
	1.861	0			227.173	2.48087e-07
	1.862	0			227.295	2.89703e-07
	1.863	0			227.417	3.26855e-07
	1.864	0			227.539	3.58722e-07
	1.865	0			227.661	3.84568e-07
	1.866	0			227.783	4.03765e-07
	1.867	0			227.905	4.15801e-07
	1.868	0			228.027	4.20301e-07
	1.869	0			228.149	4.17028e-07
	1.87	0			228.272	4.05895e-07
	1.871	0			228.394	3.8697e-07
	1.872	0			228.516	3.60475e-07
	1.873	0			228.638	3.26784e-07
	1.874	0			228.76	2.8642e-07
	1.875	0			228.882	2.40043e-07
	1.876	0			229.004	1.88443e-07
	1.877	0			229.126	1.32522e-07
	1.878	0			229.248	7.32809e-08
	1.879	0			229.37	1.17991e-08
	1.88	0			229.492	5.07878e-08
	1.881	0			229.614	1.13303e-07
	1.882	0			229.736	1.7456e-07
	1.883	0			229.858	2.33381e-07
	1.884	0			229.981	2.88619e-07
	1.885	0			230.102	3.39184e-07
	1.886	0			230.225	3.84065e-07
	1.887	0			230.347	4.22347e-07
	1.888	0			230.469	4.53233e-07
	1.889	0			230.591	4.7606e-07
	1.89	0			230.713	4.90313e-07
	1.891	0			230.835	4.95635e-07
	1.892	0			230.957	4.91838e-07
	1.893	0			231.079	4.78905e-07
	1.894	0			231.201	4.56994e-07
	1.895	0			231.323	4.26436e-07
	1.896	0			231.445	3.87726e-07
	1.897	0			231.567	3.41521e-07
	1.898	0			231.69	2.88625e-07
	1.899	0			231.811	2.29972e-07
	1.9	0			231.934	1.66615e-07
	1.901	0			232.056	9.97e-08
	1.902	0			232.178	3.04514e-08
	1.903	0			232.3	3.98695e-08
	1.904	0			232.422	1.09943e-07
	1.905	0			232.544	1.78476e-07
	1.906	0			232.666	2.44186e-07
	1.907	0			232.788	3.05836e-07
	1.908	0			232.91	3.6226e-07
	1.909	0			233.032	4.12388e-07
	1.91	0			233.154	4.55257e-07
	1.911	0			233.276	4.90042e-07
	1.912	0			233.398	5.1606e-07
	1.913	0			233.52	5.32795e-07
	1.914	0			233.643	5.39897e-07
	1.915	0			233.765	5.372e-07
	1.916	0			233.887	5.24715e-07
	1.917	0			234.009	5.02639e-07
	1.918	0			234.131	4.71347e-07
	1.919	0			234.253	4.31386e-07
	1.92	0			234.375	3.83468e-07
	1.921	0			234.497	3.28452e-07
	1.922	0			234.619	2.67331e-07
	1.923	0			234.741	2.01215e-07
	1.924	0			234.863	1.31309e-07
	1.925	0			234.985	5.88913e-08
	1.926	0			235.107	1.47696e-08
	1.927	0			235.23	8.8192e-08
	1.928	0			235.352	1.60137e-07
	1.929	0			235.474	2.29257e-07
	1.93	0			235.596	2.9428e-07
	1.931	0			235.718	3.5401e-07
	1.932	0			235.84	4.07351e-07
	1.933	0			235.962	4.53321e-07
	1.934	0			236.084	4.91077e-07
	1.935	0			236.206	5.19926e-07
	1.936	0			236.328	5.39341e-07
	1.937	0			236.45	5.48968e-07
	1.938	0			236.572	5.48636e-07
	1.939	0			236.694	5.38358e-07
	1.94	0			236.816	5.18328e-07
	1.941	0			236.939	4.88924e-07
	1.942	0			237.06	4.50695e-07
	1.943	0			237.183	4.04354e-07
	1.944	0			237.305	3.5076e-07
	1.945	0			237.427	2.90909e-07
	1.946	0			237.549	2.25909e-07
	1.947	0			237.671	1.56962e-07
	1.948	0			237.793	8.53391e-08
	1.949	0			237.915	1.2362e-08
	1.95	0			238.037	6.06314e-08
	1.951	0			238.159	1.32299e-07
	1.952	0			238.281	2.01331e-07
	1.953	0			238.403	2.66471e-07
	1.954	0			238.525	3.26536e-07
	1.955	0			238.648	3.80442e-07
	1.956	0			238.769	4.27224e-07
	1.957	0			238.892	4.66052e-07
	1.958	0			239.014	4.96246e-07
	1.959	0			239.136	5.17291e-07
	1.96	0			239.258	5.28844e-07
	1.961	0			239.38	5.30741e-07
	1.962	0			239.502	5.22998e-07
	1.963	0			239.624	5.05811e-07
	1.964	0			239.746	4.79551e-07
	1.965	0			239.868	4.44757e-07
	1.966	0			239.99	4.02126e-07
	1.967	0			240.112	3.52494e-07
	1.968	0			240.234	2.96828e-07
	1.969	0			240.356	2.36197e-07
	1.97	0			240.478	1.71761e-07
	1.971	0			240.601	1.04741e-07
	1.972	0			240.723	3.63972e-08
	1.973	0			240.845	3.1994e-08
	1.974	0			240.967	9.91616e-08
	1.975	0			241.089	1.63872e-07
	1.976	0			241.211	2.24947e-07
	1.977	0			241.333	2.81286e-07
	1.978	0			241.455	3.31889e-07
	1.979	0			241.577	3.75871e-07
	1.98	0			241.699	4.12485e-07
	1.981	0			241.821	4.41127e-07
	1.982	0			241.943	4.61353e-07
	1.983	0			242.065	4.72883e-07
	1.984	0			242.188	4.75604e-07
	1.985	0			242.31	4.69574e-07
	1.986	0			242.432	4.55017e-07
	1.987	0			242.554	4.32317e-07
	1.988	0			242.676	4.02008e-07
	1.989	0			242.798	3.64763e-07
	1.99	0			242.92	3.21381e-07
	1.991	0			243.042	2.72766e-07
	1.992	0			243.164	2.1991e-07
	1.993	0			243.286	1.63874e-07
	1.994	0			243.408	1.05764e-07
	1.995	0			243.53	4.6708e-08
	1.996	0			243.652	1.21688e-08
	1.997	0			243.774	6.97488e-08
	1.998	0			243.897	1.24976e-07
[truncated: 6,194 more rows]
