# Supplementary material for: A numerical approach applied to three-dimensional wave scattering problems subjected to obliquely propagating incident waves
Source: PLoS One. 2024 Jun 6;19(6):e0304721. doi: 10.1371/journal.pone.0304721 (PMC11156327; doi:10.1371/journal.pone.0304721)
Supplement: S1 Data — (ZIP) [file pone.0304721.s001.zip › S1 Data/S1 Data/Fig 8_data.xlsx]

## Sheet: Sheet1
		time(s)	Numerical solution	Analytical solution
		0.01046	-1.25392e-06	1.20782e-06
		0.05221	-3.76176e-06	5.87608e-06
		0.08362	-8.77743e-06	-2.7639e-07
		0.11279	-8.77743e-06	8.02949e-06
		0.13766	-3.76176e-06	6.66576e-06
		0.16469	-1.25392e-06	1.7282e-06
		0.20644	-3.76176e-06	2.79427e-06
		0.2441	-8.77743e-06	2.6171e-06
		0.28179	-1.5047e-05	8.09935e-08
		0.33393	-1.63009e-05	-1.31108e-06
		0.39423	-1.12853e-05	4.52956e-06
		0.44418	-8.77743e-06	1.94384e-06
		0.49431	-1.25392e-05	-6.20612e-07
		0.54023	-1.5047e-05	-6.83686e-06
		0.60488	-1.63009e-05	-9.74959e-07
		0.65483	-1.37931e-05	-1.1167e-06
		0.74229	-1.12853e-05	-4.87479e-06
		0.79034	-1.5047e-05	-8.61163e-06
		0.83622	-1.63009e-05	-1.11619e-05
		0.88826	-1.37931e-05	-8.87385e-06
		0.91316	-1.00313e-05	-8.98015e-06
		0.95244	1.25392e-06	-1.14879e-05
		0.98134	1.12853e-05	-1.15871e-05
		1.01172	4.26332e-05	-2.00256e-06
		1.02956	7.52351e-05	1.60438e-05
		1.04483	0.000125392	5.69961e-05
		1.04426	0.000219436	0.000125771
		1.05939	0.000348589	0.000215121
		1.06921	0.000443887	0.000298424
		1.08162	0.000595611	0.000413075
		1.09886	0.000723511	0.000513288
		1.09798	0.00082884	0.000623142
		1.1107	0.000969279	0.000753516
		1.12127	0.00111	0.000916535
		1.13381	0.00126	0.00104
		1.15134	0.00138	0.00116
		1.16834	0.00151	0.0013
		1.17911	0.00157	0.00143
		1.18279	0.00167	0.00156
		1.19184	0.00172	0.00161
		1.2077	0.00174	0.00168
		1.23024	0.00176	0.0017
		1.24705	0.00175	0.00172
		1.26665	0.00172	0.00171
		1.28057	0.00167	0.0017
		1.29279	0.00161	0.00166
		1.30091	0.00154	0.00159
		1.32369	0.00133	0.00154
		1.34361	0.00121	0.00149
		1.36501	0.00104	0.00144
		1.38818	0.000885266	0.00139
		1.40202	0.000763636	0.00134
		1.42286	0.000615674	0.00124
		1.43928	0.000476489	0.00115
		1.46256	0.000315987	0.000973589
		1.48745	0.000171787	0.000845554
		1.51186	0.000119122	0.000690911
		1.53832	6.77116e-05	0.000572524
		1.55549	5.01567e-05	0.000450485
		1.56799	5.01567e-05	0.000351401
		1.58237	5.76803e-05	0.000269234
		1.60487	7.27273e-05	0.000165291
		1.62978	7.6489e-05	0.000106038
		1.64458	6.89655e-05	7.09472e-05
		1.66793	5.39185e-05	4.31391e-05
		1.68495	4.13793e-05	2.86099e-05
		1.70647	1.75549e-05	1.64467e-05
		1.71961	-5.01567e-06	9.12898e-06
		1.73268	-2.50784e-05	7.83612e-06
		1.75207	-4.76489e-05	1.01738e-05
		1.79178	-5.14107e-05	1.12682e-05
		1.80612	-4.26332e-05	8.76046e-06
		1.83258	-2.00627e-05	1.40726e-06
		1.85692	3.76176e-06	-1.11467e-06
		1.88334	2.75862e-05	-2.40044e-06
		1.91023	3.51097e-05	-7.69438e-08
		1.93343	2.50784e-05	1.03165e-06
		1.9548	6.26959e-06	8.89916e-07
		1.97215	-1.75549e-05	-1.61784e-06
		1.99751	-3.0094e-05	-5.34051e-06
		2.0204	-2.88401e-05	-5.42555e-06
		2.05552	-1.75549e-05	-3.12331e-06
		2.11546	0	-8.06897e-07
		2.16125	2.50784e-06	-9.6281e-07
		2.24055	-1.25392e-06	-2.25567e-06
		2.30106	-3.76176e-06	-3.54144e-06
		2.36575	-6.26959e-06	-4.88391e-06
		2.44498	-7.52351e-06	-3.76822e-06
		2.50542	-7.52351e-06	-3.88161e-06
		2.56166	-6.26959e-06	-2.79427e-06
		2.60744	-3.76176e-06	-2.93601e-06
		2.66163	-3.76176e-06	-3.1061e-06
		2.73878	-5.01567e-06	-3.2691e-06
		2.85345	-6.26959e-06	-4.73204e-06
		2.93473	-6.26959e-06	-4.94465e-06
		3.03061	-6.26959e-06	-3.91401e-06
		3.16611	-7.52351e-06	-4.0841e-06
		3.27241	-7.52351e-06	-1.91651e-06
		3.36199	-6.26959e-06	-2.10785e-06
		3.43914	-7.52351e-06	-3.49993e-06
		3.53491	-3.76176e-06	-3.7338e-06
		3.62867	-2.50784e-06	-2.79529e-06
		3.7746	-3.76176e-06	-4.25823e-06
		3.90385	-5.01567e-06	-3.22759e-06
		4.01845	-3.76176e-06	-3.4402e-06
		4.13311	-5.01567e-06	-2.44499e-06
		4.2144	-5.01567e-06	-3.89376e-06
		4.33108	-3.76176e-06	-2.84895e-06
		4.43536	-6.26959e-06	-4.34732e-06
		4.53953	-5.01567e-06	-3.3592e-06
		4.67084	-5.01567e-06	-4.87884e-06
		4.76668	-3.76176e-06	-5.14106e-06
		4.86036	0	-4.2805e-06
		4.93345	-5.01567e-06	-5.75054e-06
		4.99802	-3.76176e-06	-7.28435e-06
